# Supplementary material for: Multi-platform profiling reveals host- and cell -type-specific pseudorabies virus gene expression
Source: Sci Rep. 2026 Apr 1;16:15297. doi: 10.1038/s41598-026-45990-4 (PMC13181115; doi:10.1038/s41598-026-45990-4)
Supplement: Supplementary file 15 — Supplementary Material 15 [file 41598_2026_45990_MOESM15_ESM.xlsx]

## Sheet: Sheet1
gene	cell_line	auc	ref	dAUC	comp
ORF-1	C6	0.0329215	0.0146714	-0.0182501	PK_15-C6
ORF-1	NRK	0.0716612	0.0146714	-0.0569898	PK_15-NRK
ORF-1	PC_12	0.0445683	0.0146714	-0.0298969	PK_15-PC_12
UL54	C6	0.0431862	0.0378006	-0.00538557	PK_15-C6
UL54	NRK	0.0432361	0.0378006	-0.00543555	PK_15-NRK
UL54	PC_12	0.0418126	0.0378006	-0.00401204	PK_15-PC_12
UL53	C6	0.00612407	0.00324651	-0.00287757	PK_15-C6
UL53	NRK	0.00619664	0.00324651	-0.00295014	PK_15-NRK
UL53	PC_12	0.00211489	0.00324651	0.00113161	PK_15-PC_12
UL52	C6	0.00416698	0.00613887	0.00197189	PK_15-C6
UL52	NRK	0.000895967	0.00613887	0.0052429	PK_15-NRK
UL52	PC_12	0.000806283	0.00613887	0.00533259	PK_15-PC_12
UL51	C6	0.0565075	0.0656239	0.00911638	PK_15-C6
UL51	NRK	0.0628376	0.0656239	0.00278629	PK_15-NRK
UL51	PC_12	0.0529329	0.0656239	0.012691	PK_15-PC_12
UL50	C6	0.114058	0.0629949	-0.0510626	PK_15-C6
UL50	NRK	0.153101	0.0629949	-0.0901062	PK_15-NRK
UL50	PC_12	0.088555	0.0629949	-0.0255601	PK_15-PC_12
UL49.5	C6	0.211061	0.265951	0.05489	PK_15-C6
UL49.5	NRK	0.174955	0.265951	0.0909958	PK_15-NRK
UL49.5	PC_12	0.232358	0.265951	0.0335926	PK_15-PC_12
UL49	C6	0.0751093	0.0783821	0.00327279	PK_15-C6
UL49	NRK	0.109912	0.0783821	-0.0315295	PK_15-NRK
UL49	PC_12	0.0745099	0.0783821	0.00387228	PK_15-PC_12
UL48	C6	0.0109697	0.0100215	-0.000948189	PK_15-C6
UL48	NRK	0.00431829	0.0100215	0.00570319	PK_15-NRK
UL48	PC_12	0.00749082	0.0100215	0.00253065	PK_15-PC_12
UL47	C6	0.0246643	0.0457008	0.0210365	PK_15-C6
UL47	NRK	0.0125752	0.0457008	0.0331256	PK_15-NRK
UL47	PC_12	0.0292997	0.0457008	0.0164011	PK_15-PC_12
UL46	C6	0.232013	0.133962	-0.0980508	PK_15-C6
UL46	NRK	0.110724	0.133962	0.0232376	PK_15-NRK
UL46	PC_12	0.14095	0.133962	-0.00698801	PK_15-PC_12
UL27	C6	0.121097	0.0885602	-0.0325372	PK_15-C6
UL27	NRK	0.0930368	0.0885602	-0.0044766	PK_15-NRK
UL27	PC_12	0.104763	0.0885602	-0.016203	PK_15-PC_12
UL28	C6	0.00292744	0.00230467	-0.000622778	PK_15-C6
UL28	NRK	0.000696551	0.00230467	0.00160811	PK_15-NRK
UL28	PC_12	0.000626062	0.00230467	0.0016786	PK_15-PC_12
UL29	C6	0.0134885	0.0449565	0.0314681	PK_15-C6
UL29	NRK	0.0315108	0.0449565	0.0134458	PK_15-NRK
UL29	PC_12	0.00955631	0.0449565	0.0354002	PK_15-PC_12
UL30	C6	0.00744611	0.00793195	0.000485844	PK_15-C6
UL30	NRK	0.00730089	0.00793195	0.000631061	PK_15-NRK
UL30	PC_12	0.0103613	0.00793195	-0.00242936	PK_15-PC_12
UL31	C6	0.298611	0.30937	0.0107584	PK_15-C6
UL31	NRK	0.310462	0.30937	-0.00109186	PK_15-NRK
UL31	PC_12	0.288141	0.30937	0.0212283	PK_15-PC_12
UL32	C6	0.000321683	0.00039649	7.48073e-05	PK_15-C6
UL32	NRK	0.000294383	0.00039649	0.000102107	PK_15-NRK
UL32	PC_12	0.000930088	0.00039649	-0.000533598	PK_15-PC_12
UL33	C6	0.0100638	0.00203856	-0.00802523	PK_15-C6
UL33	NRK	0.00602483	0.00203856	-0.00398626	PK_15-NRK
UL33	PC_12	0.00481369	0.00203856	-0.00277512	PK_15-PC_12
UL34	C6	0.197393	0.15059	-0.0468025	PK_15-C6
UL34	NRK	0.216127	0.15059	-0.0655365	PK_15-NRK
UL34	PC_12	0.183225	0.15059	-0.0326346	PK_15-PC_12
UL35	C6	0.484535	0.611496	0.126961	PK_15-C6
UL35	NRK	0.642494	0.611496	-0.030998	PK_15-NRK
UL35	PC_12	0.685151	0.611496	-0.0736551	PK_15-PC_12
UL36	C6	0.00466738	0.00332073	-0.00134664	PK_15-C6
UL36	NRK	0.000659742	0.00332073	0.00266099	PK_15-NRK
UL36	PC_12	0.00559092	0.00332073	-0.00227018	PK_15-PC_12
UL37	C6	0.0225696	0.01019	-0.0123796	PK_15-C6
UL37	NRK	0.0158877	0.01019	-0.00569765	PK_15-NRK
UL37	PC_12	0.0127569	0.01019	-0.00256687	PK_15-PC_12
UL38	C6	0.168083	0.197739	0.0296555	PK_15-C6
UL38	NRK	0.120219	0.197739	0.0775197	PK_15-NRK
UL38	PC_12	0.14701	0.197739	0.0507284	PK_15-PC_12
UL39	C6	0.0577623	0.0286704	-0.0290919	PK_15-C6
UL39	NRK	0.0491157	0.0286704	-0.0204453	PK_15-NRK
UL39	PC_12	0.0360235	0.0286704	-0.00735311	PK_15-PC_12
UL40	C6	0.456574	0.420698	-0.0358761	PK_15-C6
UL40	NRK	0.633478	0.420698	-0.21278	PK_15-NRK
UL40	PC_12	0.325956	0.420698	0.0947421	PK_15-PC_12
UL41	C6	0.0993409	0.0926867	-0.00665418	PK_15-C6
UL41	NRK	0.0683239	0.0926867	0.0243629	PK_15-NRK
UL41	PC_12	0.076056	0.0926867	0.0166307	PK_15-PC_12
UL42	C6	0.217933	0.204958	-0.0129745	PK_15-C6
UL42	NRK	0.185444	0.204958	0.0195148	PK_15-NRK
UL42	PC_12	0.208608	0.204958	-0.00364952	PK_15-PC_12
UL43	C6	0.112677	0.145597	0.0329199	PK_15-C6
UL43	NRK	0.143781	0.145597	0.0018161	PK_15-NRK
UL43	PC_12	0.10269	0.145597	0.0429069	PK_15-PC_12
UL44	C6	0.0679294	0.103701	0.0357712	PK_15-C6
UL44	NRK	0.0522036	0.103701	0.0514969	PK_15-NRK
UL44	PC_12	0.0738627	0.103701	0.0298379	PK_15-PC_12
UL26.5	C6	0.8306	0.539163	-0.291437	PK_15-C6
UL26.5	NRK	0.631781	0.539163	-0.0926183	PK_15-NRK
UL26.5	PC_12	0.504468	0.539163	0.0346946	PK_15-PC_12
UL26	C6	0.0694942	0.0408735	-0.0286206	PK_15-C6
UL26	NRK	0.0568187	0.0408735	-0.0159451	PK_15-NRK
UL26	PC_12	0.0587396	0.0408735	-0.0178661	PK_15-PC_12
UL25	C6	0.0138148	0.00611582	-0.00769903	PK_15-C6
UL25	NRK	0.00751602	0.00611582	-0.00140021	PK_15-NRK
UL25	PC_12	0.00706457	0.00611582	-0.000948755	PK_15-PC_12
UL24	C6	0.00640831	0.00725524	0.000846921	PK_15-C6
UL24	NRK	0.00225757	0.00725524	0.00499767	PK_15-NRK
UL24	PC_12	0.00591757	0.00725524	0.00133767	PK_15-PC_12
UL23	C6	0.266556	0.11809	-0.148465	PK_15-C6
UL23	NRK	0.277507	0.11809	-0.159417	PK_15-NRK
UL23	PC_12	0.132924	0.11809	-0.0148334	PK_15-PC_12
UL22	C6	0.0235423	0.0166103	-0.00693197	PK_15-C6
UL22	NRK	0.0184691	0.0166103	-0.00185878	PK_15-NRK
UL22	PC_12	0.0238808	0.0166103	-0.00727047	PK_15-PC_12
CTO-S	C6	1.64078	2.80771	1.16693	PK_15-C6
CTO-S	NRK	1.55626	2.80771	1.25145	PK_15-NRK
CTO-S	PC_12	2.78818	2.80771	0.019523	PK_15-PC_12
UL21	C6	0.0542599	0.0182535	-0.0360065	PK_15-C6
UL21	NRK	0.0259494	0.0182535	-0.00769593	PK_15-NRK
UL21	PC_12	0.0463208	0.0182535	-0.0280673	PK_15-PC_12
UL20	C6	0.00848958	0.0121116	0.00362205	PK_15-C6
UL20	NRK	0.00944745	0.0121116	0.00266418	PK_15-NRK
UL20	PC_12	0.0106916	0.0121116	0.00142	PK_15-PC_12
UL19	C6	0.0460242	0.0478485	0.00182425	PK_15-C6
UL19	NRK	0.0324636	0.0478485	0.0153849	PK_15-NRK
UL19	PC_12	0.0409707	0.0478485	0.00687772	PK_15-PC_12
UL18	C6	0.552109	0.324004	-0.228105	PK_15-C6
UL18	NRK	0.444365	0.324004	-0.120361	PK_15-NRK
UL18	PC_12	0.444979	0.324004	-0.120975	PK_15-PC_12
UL15	C6	0.00256578	0.00501667	0.00245089	PK_15-C6
UL15	NRK	0.00279427	0.00501667	0.0022224	PK_15-NRK
UL15	PC_12	0.00449821	0.00501667	0.000518464	PK_15-PC_12
UL17	C6	0.00997475	0.00508188	-0.00489286	PK_15-C6
UL17	NRK	0.00199866	0.00508188	0.00308322	PK_15-NRK
UL17	PC_12	0.00661649	0.00508188	-0.0015346	PK_15-PC_12
UL16	C6	0.238784	0.194536	-0.0442474	PK_15-C6
UL16	NRK	0.20687	0.194536	-0.0123339	PK_15-NRK
UL16	PC_12	0.15367	0.194536	0.0408665	PK_15-PC_12
UL14	C6	0.018207	0.0114649	-0.0067421	PK_15-C6
UL14	NRK	0.00971397	0.0114649	0.00175089	PK_15-NRK
UL14	PC_12	0.0141279	0.0114649	-0.00266304	PK_15-PC_12
UL13	C6	0.00738182	0.0102939	0.00291211	PK_15-C6
UL13	NRK	0.0136837	0.0102939	-0.0033898	PK_15-NRK
UL13	PC_12	0.0058878	0.0102939	0.00440613	PK_15-PC_12
UL12	C6	0.0608376	0.01507	-0.0457675	PK_15-C6
UL12	NRK	0.0125049	0.01507	0.00256516	PK_15-NRK
UL12	PC_12	0.0240281	0.01507	-0.00895811	PK_15-PC_12
UL11	C6	0.312216	0.299863	-0.0123532	PK_15-C6
UL11	NRK	0.430308	0.299863	-0.130445	PK_15-NRK
UL11	PC_12	0.240174	0.299863	0.0596881	PK_15-PC_12
UL10	C6	0.177754	0.158946	-0.0188079	PK_15-C6
UL10	NRK	0.182159	0.158946	-0.0232125	PK_15-NRK
UL10	PC_12	0.120336	0.158946	0.0386098	PK_15-PC_12
UL9	C6	9.26293e-05	3.28659e-05	-5.97633e-05	PK_15-C6
UL9	NRK	0	3.28659e-05	3.28659e-05	PK_15-NRK
UL9	PC_12	0.000152947	3.28659e-05	-0.000120081	PK_15-PC_12
UL8	C6	0.00416256	0.00745993	0.00329737	PK_15-C6
UL8	NRK	0.0121921	0.00745993	-0.00473216	PK_15-NRK
UL8	PC_12	0.0116785	0.00745993	-0.00421856	PK_15-PC_12
UL7	C6	0.0425501	0.0167063	-0.0258438	PK_15-C6
UL7	NRK	0.0472033	0.0167063	-0.030497	PK_15-NRK
UL7	PC_12	0.0360498	0.0167063	-0.0193435	PK_15-PC_12
UL6	C6	0.0091185	0.00330688	-0.00581163	PK_15-C6
UL6	NRK	0.0053833	0.00330688	-0.00207643	PK_15-NRK
UL6	PC_12	0.00486744	0.00330688	-0.00156056	PK_15-PC_12
UL5	C6	0.0133859	0.0136656	0.000279614	PK_15-C6
UL5	NRK	0.00200521	0.0136656	0.0116604	PK_15-NRK
UL5	PC_12	0.0105774	0.0136656	0.00308821	PK_15-PC_12
UL4	C6	0.0385395	0.0180333	-0.0205061	PK_15-C6
UL4	NRK	0.0482853	0.0180333	-0.030252	PK_15-NRK
UL4	PC_12	0.02087	0.0180333	-0.00283668	PK_15-PC_12
UL3.5	C6	0.203045	0.131516	-0.071529	PK_15-C6
UL3.5	NRK	0.176438	0.131516	-0.0449216	PK_15-NRK
UL3.5	PC_12	0.136979	0.131516	-0.00546324	PK_15-PC_12
UL3	C6	0.0338227	0.017369	-0.0164537	PK_15-C6
UL3	NRK	0.0333074	0.017369	-0.0159384	PK_15-NRK
UL3	PC_12	0.0205623	0.017369	-0.00319327	PK_15-PC_12
UL2	C6	0.0476665	0.0196399	-0.0280266	PK_15-C6
UL2	NRK	0.0203388	0.0196399	-0.00069889	PK_15-NRK
UL2	PC_12	0.0162328	0.0196399	0.00340717	PK_15-PC_12
UL1	C6	0.0377238	0.0344038	-0.00331995	PK_15-C6
UL1	NRK	0.0273398	0.0344038	0.00706404	PK_15-NRK
UL1	PC_12	0.0518296	0.0344038	-0.0174257	PK_15-PC_12
EP0	C6	0.0910744	0.190995	0.0999204	PK_15-C6
EP0	NRK	0.167611	0.190995	0.0233834	PK_15-NRK
EP0	PC_12	0.0951031	0.190995	0.0958917	PK_15-PC_12
ELIE	C6	0	1.48989e-05	1.48989e-05	PK_15-C6
ELIE	NRK	0	1.48989e-05	1.48989e-05	PK_15-NRK
ELIE	PC_12	0	1.48989e-05	1.48989e-05	PK_15-PC_12
IE180	C6	0.0094191	0.317785	0.308366	PK_15-C6
IE180	NRK	0.00731845	0.317785	0.310466	PK_15-NRK
IE180	PC_12	0.0157934	0.317785	0.301991	PK_15-PC_12
NOIR	C6	0.00963402	0.0279511	0.0183171	PK_15-C6
NOIR	NRK	0.0218073	0.0279511	0.00614383	PK_15-NRK
NOIR	PC_12	0.0172208	0.0279511	0.0107303	PK_15-PC_12
NOIR-2	C6	0.000384396	0.0129607	0.0125763	PK_15-C6
NOIR-2	NRK	0.00324708	0.0129607	0.00971359	PK_15-NRK
NOIR-2	PC_12	0.0092809	0.0129607	0.00367977	PK_15-PC_12
US1	C6	1.16372	0.882053	-0.28167	PK_15-C6
US1	NRK	1.01489	0.882053	-0.13284	PK_15-NRK
US1	PC_12	1.26711	0.882053	-0.385061	PK_15-PC_12
AZURE	C6	0.00220226	2.23069e-05	-0.00217995	PK_15-C6
AZURE	NRK	0.00644268	2.23069e-05	-0.00642038	PK_15-NRK
AZURE	PC_12	0.000634127	2.23069e-05	-0.00061182	PK_15-PC_12
US3	C6	0.0247319	0.043716	0.0189841	PK_15-C6
US3	NRK	0.0289313	0.043716	0.0147846	PK_15-NRK
US3	PC_12	0.0244681	0.043716	0.0192479	PK_15-PC_12
US4	C6	0.904162	0.783346	-0.120817	PK_15-C6
US4	NRK	1.05949	0.783346	-0.276149	PK_15-NRK
US4	PC_12	0.905665	0.783346	-0.122319	PK_15-PC_12
US6	C6	0.0282671	0.0153094	-0.0129576	PK_15-C6
US6	NRK	0.0115232	0.0153094	0.00378622	PK_15-NRK
US6	PC_12	0.0224322	0.0153094	-0.0071228	PK_15-PC_12
US7	C6	0.148341	0.154846	0.00650506	PK_15-C6
US7	NRK	0.184758	0.154846	-0.0299117	PK_15-NRK
US7	PC_12	0.168717	0.154846	-0.0138713	PK_15-PC_12
US8	C6	0.109603	0.0887567	-0.020846	PK_15-C6
US8	NRK	0.167807	0.0887567	-0.0790502	PK_15-NRK
US8	PC_12	0.0907929	0.0887567	-0.00203621	PK_15-PC_12
US9	C6	0.0883692	0.104984	0.0166151	PK_15-C6
US9	NRK	0.178486	0.104984	-0.0735015	PK_15-NRK
US9	PC_12	0.0754193	0.104984	0.029565	PK_15-PC_12
US2	C6	0.495985	0.327125	-0.16886	PK_15-C6
US2	NRK	0.524854	0.327125	-0.197729	PK_15-NRK
US2	PC_12	0.372561	0.327125	-0.0454358	PK_15-PC_12
