# Supplementary material for: Multi-platform profiling reveals host- and cell -type-specific pseudorabies virus gene expression
Source: Sci Rep. 2026 Apr 1;16:15297. doi: 10.1038/s41598-026-45990-4 (PMC13181115; doi:10.1038/s41598-026-45990-4)
Supplement: Supplementary file 16 — Supplementary Material 16 [file 41598_2026_45990_MOESM16_ESM.xlsx]

## Sheet: Sheet1
gene_id	model	level	contrast	comparison	Time	log2FC	pval	qval	stat
AZURE	cell_line	timecourse	PK_15-C6	PK_15-C6		-150.389	0.992571	0.992571	0.0097053
AZURE	cell_line	timecourse	PK_15-PC_12	PK_15-PC_12		-52.3333	0.999969	0.999969	0.00101689
AZURE	cell_line	timecourse	PK_15-NRK	PK_15-NRK		-489	0.382792	0.522658	0.110263
AZURE	cell_line	timepoints	PK_15-C6:1	PK_15-C6	1	0	1	1	0
AZURE	cell_line	timepoints	PK_15-C6:2	PK_15-C6	2	0	1	1	0
AZURE	cell_line	timepoints	PK_15-C6:4	PK_15-C6	4	-427.333	0.561559	1	-0.584792
AZURE	cell_line	timepoints	PK_15-C6:6	PK_15-C6	6	-303.667	0.679675	1	-0.415558
AZURE	cell_line	timepoints	PK_15-C6:8	PK_15-C6	8	-114.333	0.876357	1	-0.156462
AZURE	cell_line	timepoints	PK_15-C6:12	PK_15-C6	12	-57	0.938166	1	-0.0780027
AZURE	cell_line	timepoints	PK_15-PC_12:1	PK_15-PC_12	1	0	1	1	0
AZURE	cell_line	timepoints	PK_15-PC_12:2	PK_15-PC_12	2	0	1	1	0
AZURE	cell_line	timepoints	PK_15-PC_12:4	PK_15-PC_12	4	-153	0.835084	1	-0.209376
AZURE	cell_line	timepoints	PK_15-PC_12:6	PK_15-PC_12	6	-75	0.918701	1	-0.102635
AZURE	cell_line	timepoints	PK_15-PC_12:8	PK_15-PC_12	8	-81	0.921457	1	-0.0991437
AZURE	cell_line	timepoints	PK_15-PC_12:12	PK_15-PC_12	12	5	0.99457	1	0.00684234
AZURE	cell_line	timepoints	PK_15-NRK:1	PK_15-NRK	1	0	1	1	0
AZURE	cell_line	timepoints	PK_15-NRK:2	PK_15-NRK	2	-2355.33	0.00598355	0.053104	-2.88292
AZURE	cell_line	timepoints	PK_15-NRK:4	PK_15-NRK	4	0	1	1	0
AZURE	cell_line	timepoints	PK_15-NRK:6	PK_15-NRK	6	-210.333	0.774773	1	-0.287835
AZURE	cell_line	timepoints	PK_15-NRK:8	PK_15-NRK	8	-204.333	0.781026	1	-0.279624
AZURE	cell_line	timepoints	PK_15-NRK:12	PK_15-NRK	12	-164	0.823423	1	-0.224429
AZURE	cell_type	timecourse	Renal-Neural	Renal-Neural		307.45	0.670868	0.812981	0.0541447
AZURE	cell_type	timepoints	Renal-Neural:1	Renal-Neural	1	0	1	1	0
AZURE	cell_type	timepoints	Renal-Neural:2	Renal-Neural	2	1413.2	0.0129766	0.133804	2.56389
AZURE	cell_type	timepoints	Renal-Neural:4	Renal-Neural	4	-290.167	0.566398	1	-0.576679
AZURE	cell_type	timepoints	Renal-Neural:6	Renal-Neural	6	-84.1667	0.867739	1	-0.167273
AZURE	cell_type	timepoints	Renal-Neural:8	Renal-Neural	8	1.16667	0.998244	1	0.00221074
AZURE	cell_type	timepoints	Renal-Neural:12	Renal-Neural	12	56	0.911769	1	0.111295
AZURE	organism	timecourse	Sus_scrofa-Rattus_norvegicus	Sus_scrofa-Rattus_norvegicus		-247.463	0.917794	0.958455	0.0244097
AZURE	organism	timepoints	Sus_scrofa-Rattus_norvegicus:1	Sus_scrofa-Rattus_norvegicus	1	0	1	1	0
AZURE	organism	timepoints	Sus_scrofa-Rattus_norvegicus:2	Sus_scrofa-Rattus_norvegicus	2	-883.25	0.223778	0.660449	-1.22975
AZURE	organism	timepoints	Sus_scrofa-Rattus_norvegicus:4	Sus_scrofa-Rattus_norvegicus	4	-193.444	0.750584	1	-0.319389
AZURE	organism	timepoints	Sus_scrofa-Rattus_norvegicus:6	Sus_scrofa-Rattus_norvegicus	6	-196.333	0.746989	1	-0.324159
AZURE	organism	timepoints	Sus_scrofa-Rattus_norvegicus:8	Sus_scrofa-Rattus_norvegicus	8	-139.75	0.82106	1	-0.227213
AZURE	organism	timepoints	Sus_scrofa-Rattus_norvegicus:12	Sus_scrofa-Rattus_norvegicus	12	-72	0.905786	1	-0.118877
CTO-S	cell_line	timecourse	PK_15-C6	PK_15-C6		257238	7.72308e-12	5.48339e-10	2.35677
CTO-S	cell_line	timecourse	PK_15-PC_12	PK_15-PC_12		108586	0.0291118	0.0826775	0.279893
CTO-S	cell_line	timecourse	PK_15-NRK	PK_15-NRK		207976	4.50314e-07	5.32872e-06	1.10966
CTO-S	cell_line	timepoints	PK_15-C6:1	PK_15-C6	1	26904	0.773472	1	0.289545
CTO-S	cell_line	timepoints	PK_15-C6:2	PK_15-C6	2	-55470	0.628281	1	-0.487429
CTO-S	cell_line	timepoints	PK_15-C6:4	PK_15-C6	4	125864	0.182207	0.567952	1.35456
CTO-S	cell_line	timepoints	PK_15-C6:6	PK_15-C6	6	305931	0.0019193	0.0258197	3.29247
CTO-S	cell_line	timepoints	PK_15-C6:8	PK_15-C6	8	113675	0.227447	0.654678	1.22338
CTO-S	cell_line	timepoints	PK_15-C6:12	PK_15-C6	12	915584	6.85758e-13	5.08708e-10	9.85364
CTO-S	cell_line	timepoints	PK_15-PC_12:1	PK_15-PC_12	1	19012	0.838784	1	0.20461
CTO-S	cell_line	timepoints	PK_15-PC_12:2	PK_15-PC_12	2	-33694	0.747161	1	-0.324337
CTO-S	cell_line	timepoints	PK_15-PC_12:4	PK_15-PC_12	4	-48639.3	0.603177	1	-0.523463
CTO-S	cell_line	timepoints	PK_15-PC_12:6	PK_15-PC_12	6	187762	0.0491817	0.230126	2.02072
CTO-S	cell_line	timepoints	PK_15-PC_12:8	PK_15-PC_12	8	-78860.2	0.451682	0.938576	-0.759104
CTO-S	cell_line	timepoints	PK_15-PC_12:12	PK_15-PC_12	12	283550	0.00378152	0.0403212	3.0516
CTO-S	cell_line	timepoints	PK_15-NRK:1	PK_15-NRK	1	31854.3	0.733303	1	0.342821
CTO-S	cell_line	timepoints	PK_15-NRK:2	PK_15-NRK	2	-4667.33	0.964361	1	-0.0449275
CTO-S	cell_line	timepoints	PK_15-NRK:4	PK_15-NRK	4	153079	0.106315	0.382732	1.64745
CTO-S	cell_line	timepoints	PK_15-NRK:6	PK_15-NRK	6	306394	0.00189203	0.0257236	3.29746
CTO-S	cell_line	timepoints	PK_15-NRK:8	PK_15-NRK	8	213779	0.0260151	0.158321	2.30072
CTO-S	cell_line	timepoints	PK_15-NRK:12	PK_15-NRK	12	538081	6.04716e-07	3.22011e-05	5.7909
CTO-S	cell_type	timecourse	Renal-Neural	Renal-Neural		96494.4	0.0675999	0.171414	0.185387
CTO-S	cell_type	timepoints	Renal-Neural:1	Renal-Neural	1	7030.83	0.947851	1	0.0656908
CTO-S	cell_type	timepoints	Renal-Neural:2	Renal-Neural	2	-39604	0.736747	1	-0.33779
CTO-S	cell_type	timepoints	Renal-Neural:4	Renal-Neural	4	-37927.2	0.724358	1	-0.354363
CTO-S	cell_type	timepoints	Renal-Neural:6	Renal-Neural	6	93649.5	0.385205	0.932371	0.87499
CTO-S	cell_type	timepoints	Renal-Neural:8	Renal-Neural	8	-70228.8	0.534024	1	-0.625628
CTO-S	cell_type	timepoints	Renal-Neural:12	Renal-Neural	12	330526	0.00309376	0.0488127	3.08819
CTO-S	organism	timecourse	Sus_scrofa-Rattus_norvegicus	Sus_scrofa-Rattus_norvegicus		179965	8.59472e-06	8.79687e-05	0.675644
CTO-S	organism	timepoints	Sus_scrofa-Rattus_norvegicus:1	Sus_scrofa-Rattus_norvegicus	1	25923.4	0.80409	1	0.2492
CTO-S	organism	timepoints	Sus_scrofa-Rattus_norvegicus:2	Sus_scrofa-Rattus_norvegicus	2	-28253	0.819656	1	-0.229028
CTO-S	organism	timepoints	Sus_scrofa-Rattus_norvegicus:4	Sus_scrofa-Rattus_norvegicus	4	76767.7	0.463525	0.937249	0.737963
CTO-S	organism	timepoints	Sus_scrofa-Rattus_norvegicus:6	Sus_scrofa-Rattus_norvegicus	6	266696	0.0129811	0.113755	2.56373
CTO-S	organism	timepoints	Sus_scrofa-Rattus_norvegicus:8	Sus_scrofa-Rattus_norvegicus	8	103080	0.333246	0.811749	0.975773
CTO-S	organism	timepoints	Sus_scrofa-Rattus_norvegicus:12	Sus_scrofa-Rattus_norvegicus	12	579072	7.05263e-07	4.29203e-05	5.56658
EP0	cell_line	timecourse	PK_15-C6	PK_15-C6		14155.9	0.000624416	0.00221668	0.534596
EP0	cell_line	timecourse	PK_15-PC_12	PK_15-PC_12		11322.6	0.00740244	0.0291985	0.368144
EP0	cell_line	timecourse	PK_15-NRK	PK_15-NRK		14777.3	0.000649202	0.00354564	0.531882
EP0	cell_line	timepoints	PK_15-C6:1	PK_15-C6	1	30034	0.000109706	0.00292092	4.2331
EP0	cell_line	timepoints	PK_15-C6:2	PK_15-C6	2	31800	0.000651713	0.0120736	3.65954
EP0	cell_line	timepoints	PK_15-C6:4	PK_15-C6	4	15731.7	0.0316109	0.18116	2.21728
EP0	cell_line	timepoints	PK_15-C6:6	PK_15-C6	6	3272.33	0.646829	1	0.461215
EP0	cell_line	timepoints	PK_15-C6:8	PK_15-C6	8	1257.33	0.860123	1	0.177213
EP0	cell_line	timepoints	PK_15-C6:12	PK_15-C6	12	-2840	0.690813	1	-0.40028
EP0	cell_line	timepoints	PK_15-PC_12:1	PK_15-PC_12	1	8013.33	0.264602	0.705974	1.12943
EP0	cell_line	timepoints	PK_15-PC_12:2	PK_15-PC_12	2	41159.2	4.70884e-06	0.000182361	5.18868
EP0	cell_line	timepoints	PK_15-PC_12:4	PK_15-PC_12	4	13519.3	0.0630131	0.271147	1.90546
EP0	cell_line	timepoints	PK_15-PC_12:6	PK_15-PC_12	6	2962	0.678283	1	0.417475
EP0	cell_line	timepoints	PK_15-PC_12:8	PK_15-PC_12	8	1398.83	0.860803	1	0.176342
EP0	cell_line	timepoints	PK_15-PC_12:12	PK_15-PC_12	12	-883	0.901501	1	-0.124453
EP0	cell_line	timepoints	PK_15-NRK:1	PK_15-NRK	1	23657	0.00170165	0.0246673	3.3343
EP0	cell_line	timepoints	PK_15-NRK:2	PK_15-NRK	2	43824.2	1.50468e-06	6.8678e-05	5.52464
EP0	cell_line	timepoints	PK_15-NRK:4	PK_15-NRK	4	3488	0.625344	1	0.491611
EP0	cell_line	timepoints	PK_15-NRK:6	PK_15-NRK	6	-3326.67	0.641387	1	-0.468872
EP0	cell_line	timepoints	PK_15-NRK:8	PK_15-NRK	8	-8185.33	0.254624	0.693724	-1.15367
EP0	cell_line	timepoints	PK_15-NRK:12	PK_15-NRK	12	-6182.67	0.38808	0.875456	-0.871408
EP0	cell_type	timecourse	Renal-Neural	Renal-Neural		7102.43	0.197164	0.368386	0.128888
EP0	cell_type	timepoints	Renal-Neural:1	Renal-Neural	1	7195.17	0.283113	0.814907	1.08345
EP0	cell_type	timepoints	Renal-Neural:2	Renal-Neural	2	11121	0.131801	0.52474	1.52869
EP0	cell_type	timepoints	Renal-Neural:4	Renal-Neural	4	12881.5	0.0573073	0.343844	1.9397
EP0	cell_type	timepoints	Renal-Neural:6	Renal-Neural	6	4780.5	0.474523	1	0.719848
EP0	cell_type	timepoints	Renal-Neural:8	Renal-Neural	8	5406.6	0.440776	0.973252	0.776239
EP0	cell_type	timepoints	Renal-Neural:12	Renal-Neural	12	1229.83	0.85373	1	0.185188
EP0	organism	timecourse	Sus_scrofa-Rattus_norvegicus	Sus_scrofa-Rattus_norvegicus		12969.9	0.000108824	0.000594348	0.526335
EP0	organism	timepoints	Sus_scrofa-Rattus_norvegicus:1	Sus_scrofa-Rattus_norvegicus	1	20568.1	0.00152032	0.0215885	3.32935
EP0	organism	timepoints	Sus_scrofa-Rattus_norvegicus:2	Sus_scrofa-Rattus_norvegicus	2	39818.8	1.14925e-06	6.11974e-05	5.43527
EP0	organism	timepoints	Sus_scrofa-Rattus_norvegicus:4	Sus_scrofa-Rattus_norvegicus	4	10913	0.0825996	0.377677	1.76648
EP0	organism	timepoints	Sus_scrofa-Rattus_norvegicus:6	Sus_scrofa-Rattus_norvegicus	6	969.222	0.875881	1	0.156887
EP0	organism	timepoints	Sus_scrofa-Rattus_norvegicus:8	Sus_scrofa-Rattus_norvegicus	8	-2248.29	0.721371	1	-0.358373
EP0	organism	timepoints	Sus_scrofa-Rattus_norvegicus:12	Sus_scrofa-Rattus_norvegicus	12	-3301.89	0.595065	1	-0.534475
IE180	cell_line	timecourse	PK_15-C6	PK_15-C6		84000.9	3.9583e-06	2.81039e-05	0.920435
IE180	cell_line	timecourse	PK_15-PC_12	PK_15-PC_12		83047.3	4.37488e-06	7.76542e-05	0.912095
IE180	cell_line	timecourse	PK_15-NRK	PK_15-NRK		84247.8	3.36805e-06	2.98914e-05	0.933959
IE180	cell_line	timepoints	PK_15-C6:1	PK_15-C6	1	456085	1.28658e-08	1.2648e-06	6.90736
IE180	cell_line	timepoints	PK_15-C6:2	PK_15-C6	2	42551	0.601308	1	0.526175
IE180	cell_line	timepoints	PK_15-C6:4	PK_15-C6	4	2760.67	0.966832	1	0.0418099
IE180	cell_line	timepoints	PK_15-C6:6	PK_15-C6	6	1286.67	0.984538	1	0.0194864
IE180	cell_line	timepoints	PK_15-C6:8	PK_15-C6	8	1055	0.987322	1	0.0159778
IE180	cell_line	timepoints	PK_15-C6:12	PK_15-C6	12	-266.667	0.996795	1	-0.00403863
IE180	cell_line	timepoints	PK_15-PC_12:1	PK_15-PC_12	1	451537	1.63156e-08	1.48938e-06	6.83847
IE180	cell_line	timepoints	PK_15-PC_12:2	PK_15-PC_12	2	41944	0.572695	1	0.568173
IE180	cell_line	timepoints	PK_15-PC_12:4	PK_15-PC_12	4	1988.67	0.976104	1	0.0301181
IE180	cell_line	timepoints	PK_15-PC_12:6	PK_15-PC_12	6	974.667	0.988287	1	0.0147612
IE180	cell_line	timepoints	PK_15-PC_12:8	PK_15-PC_12	8	838.333	0.990989	1	0.0113561
IE180	cell_line	timepoints	PK_15-PC_12:12	PK_15-PC_12	12	-1001.67	0.987962	1	-0.0151701
IE180	cell_line	timepoints	PK_15-NRK:1	PK_15-NRK	1	457228	1.21205e-08	1.2648e-06	6.92467
IE180	cell_line	timepoints	PK_15-NRK:2	PK_15-NRK	2	42551	0.567172	1	0.576395
IE180	cell_line	timepoints	PK_15-NRK:4	PK_15-NRK	4	2760.67	0.966832	1	0.0418099
IE180	cell_line	timepoints	PK_15-NRK:6	PK_15-NRK	6	-670	0.991948	1	-0.0101471
IE180	cell_line	timepoints	PK_15-NRK:8	PK_15-NRK	8	2096.33	0.974811	1	0.0317487
IE180	cell_line	timepoints	PK_15-NRK:12	PK_15-NRK	12	180.333	0.997833	1	0.00273113
IE180	cell_type	timecourse	Renal-Neural	Renal-Neural		40852.9	0.0284761	0.0777617	0.229795
IE180	cell_type	timepoints	Renal-Neural:1	Renal-Neural	1	225197	0.000375227	0.0122959	3.77883
IE180	cell_type	timepoints	Renal-Neural:2	Renal-Neural	2	16656.2	0.799521	1	0.255141
IE180	cell_type	timepoints	Renal-Neural:4	Renal-Neural	4	994.333	0.986745	1	0.016685
IE180	cell_type	timepoints	Renal-Neural:6	Renal-Neural	6	1465.67	0.980464	1	0.0245941
IE180	cell_type	timepoints	Renal-Neural:8	Renal-Neural	8	-79.8333	0.998985	1	-0.00127727
IE180	cell_type	timepoints	Renal-Neural:12	Renal-Neural	12	-724.333	0.990344	1	-0.0121544
IE180	organism	timecourse	Sus_scrofa-Rattus_norvegicus	Sus_scrofa-Rattus_norvegicus		83676.9	4.67156e-10	8.29202e-09	1.37807
IE180	organism	timepoints	Sus_scrofa-Rattus_norvegicus:1	Sus_scrofa-Rattus_norvegicus	1	454950	2.26751e-13	3.21987e-11	9.47841
IE180	organism	timepoints	Sus_scrofa-Rattus_norvegicus:2	Sus_scrofa-Rattus_norvegicus	2	42323.4	0.460152	0.937249	0.743568
IE180	organism	timepoints	Sus_scrofa-Rattus_norvegicus:4	Sus_scrofa-Rattus_norvegicus	4	2503.33	0.958586	1	0.0521543
IE180	organism	timepoints	Sus_scrofa-Rattus_norvegicus:6	Sus_scrofa-Rattus_norvegicus	6	530.444	0.991221	1	0.0110513
IE180	organism	timepoints	Sus_scrofa-Rattus_norvegicus:8	Sus_scrofa-Rattus_norvegicus	8	1391.33	0.977326	1	0.0285444
IE180	organism	timepoints	Sus_scrofa-Rattus_norvegicus:12	Sus_scrofa-Rattus_norvegicus	12	-362.667	0.993997	1	-0.00755578
NOIR	cell_line	timecourse	PK_15-C6	PK_15-C6		2271.67	0.000460161	0.0020346	0.555996
NOIR	cell_line	timecourse	PK_15-PC_12	PK_15-PC_12		1748.33	0.0134552	0.0434237	0.329408
NOIR	cell_line	timecourse	PK_15-NRK	PK_15-NRK		1127.28	0.16492	0.285593	0.168222
NOIR	cell_line	timepoints	PK_15-C6:1	PK_15-C6	1	0	1	1	0
NOIR	cell_line	timepoints	PK_15-C6:2	PK_15-C6	2	2943	0.0462977	0.221562	2.04824
NOIR	cell_line	timepoints	PK_15-C6:4	PK_15-C6	4	3503	0.00452879	0.0453279	2.98591
NOIR	cell_line	timepoints	PK_15-C6:6	PK_15-C6	6	3201	0.00899529	0.0727594	2.72849
NOIR	cell_line	timepoints	PK_15-C6:8	PK_15-C6	8	2130	0.0759888	0.305206	1.81559
NOIR	cell_line	timepoints	PK_15-C6:12	PK_15-C6	12	1853	0.121115	0.42061	1.57947
NOIR	cell_line	timepoints	PK_15-PC_12:1	PK_15-PC_12	1	-1824.67	0.126758	0.433146	-1.55532
NOIR	cell_line	timepoints	PK_15-PC_12:2	PK_15-PC_12	2	1729.33	0.193916	0.593954	1.31844
NOIR	cell_line	timepoints	PK_15-PC_12:4	PK_15-PC_12	4	2282.33	0.0578804	0.256844	1.94543
NOIR	cell_line	timepoints	PK_15-PC_12:6	PK_15-PC_12	6	3285.33	0.00745171	0.0628649	2.80038
NOIR	cell_line	timepoints	PK_15-PC_12:8	PK_15-PC_12	8	1264.33	0.340149	0.818663	0.963926
NOIR	cell_line	timepoints	PK_15-PC_12:12	PK_15-PC_12	12	104	0.929748	1	0.0886483
NOIR	cell_line	timepoints	PK_15-NRK:1	PK_15-NRK	1	0	1	1	0
NOIR	cell_line	timepoints	PK_15-NRK:2	PK_15-NRK	2	2943	0.0297305	0.173496	2.24374
NOIR	cell_line	timepoints	PK_15-NRK:4	PK_15-NRK	4	698.333	0.554608	1	0.595251
NOIR	cell_line	timepoints	PK_15-NRK:6	PK_15-NRK	6	732.333	0.535575	1	0.624232
NOIR	cell_line	timepoints	PK_15-NRK:8	PK_15-NRK	8	2159	0.0722129	0.296792	1.8403
NOIR	cell_line	timepoints	PK_15-NRK:12	PK_15-NRK	12	-231	0.844776	1	-0.196902
NOIR	cell_type	timecourse	Renal-Neural	Renal-Neural		1430.01	0.000879061	0.00624134	0.411039
NOIR	cell_type	timepoints	Renal-Neural:1	Renal-Neural	1	-912.333	0.293271	0.827375	-1.06064
NOIR	cell_type	timepoints	Renal-Neural:2	Renal-Neural	2	449	0.635512	1	0.476507
NOIR	cell_type	timepoints	Renal-Neural:4	Renal-Neural	4	2543.5	0.00449493	0.0660289	2.95696
NOIR	cell_type	timepoints	Renal-Neural:6	Renal-Neural	6	2877	0.00145202	0.0294553	3.34467
NOIR	cell_type	timepoints	Renal-Neural:8	Renal-Neural	8	704.233	0.438221	0.973252	0.78061
NOIR	cell_type	timepoints	Renal-Neural:12	Renal-Neural	12	1094	0.208531	0.705033	1.27184
NOIR	organism	timecourse	Sus_scrofa-Rattus_norvegicus	Sus_scrofa-Rattus_norvegicus		1693.89	0.00818479	0.0276724	0.293764
NOIR	organism	timepoints	Sus_scrofa-Rattus_norvegicus:1	Sus_scrofa-Rattus_norvegicus	1	-608.222	0.556288	0.982568	-0.591809
NOIR	organism	timepoints	Sus_scrofa-Rattus_norvegicus:2	Sus_scrofa-Rattus_norvegicus	2	2487.88	0.0457943	0.256578	2.04135
NOIR	organism	timepoints	Sus_scrofa-Rattus_norvegicus:4	Sus_scrofa-Rattus_norvegicus	4	2161.22	0.0398428	0.239057	2.1029
NOIR	organism	timepoints	Sus_scrofa-Rattus_norvegicus:6	Sus_scrofa-Rattus_norvegicus	6	2406.22	0.0226901	0.1611	2.34129
NOIR	organism	timepoints	Sus_scrofa-Rattus_norvegicus:8	Sus_scrofa-Rattus_norvegicus	8	1924.46	0.0703241	0.340433	1.84394
NOIR	organism	timepoints	Sus_scrofa-Rattus_norvegicus:12	Sus_scrofa-Rattus_norvegicus	12	575.333	0.577775	0.996487	0.559808
NOIR-2	cell_line	timecourse	PK_15-C6	PK_15-C6		2307.44	0.0381508	0.0712817	0.26262
NOIR-2	cell_line	timecourse	PK_15-PC_12	PK_15-PC_12		1168.47	0.765391	0.88985	0.0523059
NOIR-2	cell_line	timecourse	PK_15-NRK	PK_15-NRK		2379.72	0.0321692	0.0815719	0.273512
NOIR-2	cell_line	timepoints	PK_15-C6:1	PK_15-C6	1	8194.33	0.00317381	0.0369641	3.11472
NOIR-2	cell_line	timepoints	PK_15-C6:2	PK_15-C6	2	4889	0.136061	0.455198	1.51733
NOIR-2	cell_line	timepoints	PK_15-C6:4	PK_15-C6	4	586.667	0.824531	1	0.222996
NOIR-2	cell_line	timepoints	PK_15-C6:6	PK_15-C6	6	107.333	0.967634	1	0.0407982
NOIR-2	cell_line	timepoints	PK_15-C6:8	PK_15-C6	8	-6.66667	0.997989	1	-0.00253405
NOIR-2	cell_line	timepoints	PK_15-C6:12	PK_15-C6	12	-60.6667	0.981703	1	-0.0230598
NOIR-2	cell_line	timepoints	PK_15-PC_12:1	PK_15-PC_12	1	2763	0.299124	0.761514	1.05024
NOIR-2	cell_line	timepoints	PK_15-PC_12:2	PK_15-PC_12	2	3442.33	0.247931	0.685835	1.17032
NOIR-2	cell_line	timepoints	PK_15-PC_12:4	PK_15-PC_12	4	287.333	0.913508	1	0.109217
NOIR-2	cell_line	timepoints	PK_15-PC_12:6	PK_15-PC_12	6	-102.333	0.969141	1	-0.0388976
NOIR-2	cell_line	timepoints	PK_15-PC_12:8	PK_15-PC_12	8	-214.833	0.942094	1	-0.0730386
NOIR-2	cell_line	timepoints	PK_15-PC_12:12	PK_15-PC_12	12	-201	0.939433	1	-0.0764015
NOIR-2	cell_line	timepoints	PK_15-NRK:1	PK_15-NRK	1	8194.33	0.00317381	0.0369641	3.11472
NOIR-2	cell_line	timepoints	PK_15-NRK:2	PK_15-NRK	2	4889	0.103317	0.37405	1.66215
NOIR-2	cell_line	timepoints	PK_15-NRK:4	PK_15-NRK	4	114.667	0.965424	1	0.0435856
NOIR-2	cell_line	timepoints	PK_15-NRK:6	PK_15-NRK	6	-785	0.766761	1	-0.298384
NOIR-2	cell_line	timepoints	PK_15-NRK:8	PK_15-NRK	8	-70.6667	0.978687	1	-0.0268609
NOIR-2	cell_line	timepoints	PK_15-NRK:12	PK_15-NRK	12	-224.667	0.932318	1	-0.0853974
NOIR-2	cell_type	timecourse	Renal-Neural	Renal-Neural		552.811	0.972189	0.972189	0.0145279
NOIR-2	cell_type	timepoints	Renal-Neural:1	Renal-Neural	1	1381.5	0.479577	1	0.711601
NOIR-2	cell_type	timepoints	Renal-Neural:2	Renal-Neural	2	1087.6	0.611018	1	0.511404
NOIR-2	cell_type	timepoints	Renal-Neural:4	Renal-Neural	4	379.667	0.845638	1	0.195564
NOIR-2	cell_type	timepoints	Renal-Neural:6	Renal-Neural	6	395	0.83949	1	0.203462
NOIR-2	cell_type	timepoints	Renal-Neural:8	Renal-Neural	8	-54.6	0.9787	1	-0.0268153
NOIR-2	cell_type	timepoints	Renal-Neural:12	Renal-Neural	12	-18.5	0.99243	1	-0.00952922
NOIR-2	organism	timecourse	Sus_scrofa-Rattus_norvegicus	Sus_scrofa-Rattus_norvegicus		1927.46	0.0302716	0.0741131	0.226664
NOIR-2	organism	timepoints	Sus_scrofa-Rattus_norvegicus:1	Sus_scrofa-Rattus_norvegicus	1	6383.89	0.00272828	0.0341859	3.13158
NOIR-2	organism	timepoints	Sus_scrofa-Rattus_norvegicus:2	Sus_scrofa-Rattus_norvegicus	2	4346.5	0.0774062	0.366389	1.79799
NOIR-2	organism	timepoints	Sus_scrofa-Rattus_norvegicus:4	Sus_scrofa-Rattus_norvegicus	4	329.556	0.872136	1	0.161662
NOIR-2	organism	timepoints	Sus_scrofa-Rattus_norvegicus:6	Sus_scrofa-Rattus_norvegicus	6	-260	0.898955	1	-0.127542
NOIR-2	organism	timepoints	Sus_scrofa-Rattus_norvegicus:8	Sus_scrofa-Rattus_norvegicus	8	-82.7083	0.968269	1	-0.0399527
NOIR-2	organism	timepoints	Sus_scrofa-Rattus_norvegicus:12	Sus_scrofa-Rattus_norvegicus	12	-162.111	0.936892	1	-0.0795228
ORF-1	cell_line	timecourse	PK_15-C6	PK_15-C6		-1070.44	0.58202	0.688724	0.0776923
ORF-1	cell_line	timecourse	PK_15-PC_12	PK_15-PC_12		-2602.17	0.0197316	0.0609107	0.304791
ORF-1	cell_line	timecourse	PK_15-NRK	PK_15-NRK		-4637.17	3.92211e-07	5.32872e-06	1.12223
ORF-1	cell_line	timepoints	PK_15-C6:1	PK_15-C6	1	0	1	1	0
ORF-1	cell_line	timepoints	PK_15-C6:2	PK_15-C6	2	0	1	1	0
ORF-1	cell_line	timepoints	PK_15-C6:4	PK_15-C6	4	-3325.33	0.0790764	0.310953	-1.79613
ORF-1	cell_line	timepoints	PK_15-C6:6	PK_15-C6	6	-1680.67	0.368746	0.858247	-0.907788
ORF-1	cell_line	timepoints	PK_15-C6:8	PK_15-C6	8	-210	0.910187	1	-0.113428
ORF-1	cell_line	timepoints	PK_15-C6:12	PK_15-C6	12	1206.67	0.517814	0.998138	0.651763
ORF-1	cell_line	timepoints	PK_15-PC_12:1	PK_15-PC_12	1	0	1	1	0
ORF-1	cell_line	timepoints	PK_15-PC_12:2	PK_15-PC_12	2	-1213.67	0.56053	1	-0.586337
ORF-1	cell_line	timepoints	PK_15-PC_12:4	PK_15-PC_12	4	-4719.33	0.014219	0.103839	-2.54908
ORF-1	cell_line	timepoints	PK_15-PC_12:6	PK_15-PC_12	6	-4220	0.0273556	0.164134	-2.27937
ORF-1	cell_line	timepoints	PK_15-PC_12:8	PK_15-PC_12	8	-3895	0.0662426	0.28188	-1.88172
ORF-1	cell_line	timepoints	PK_15-PC_12:12	PK_15-PC_12	12	-1565	0.402334	0.887366	-0.845312
ORF-1	cell_line	timepoints	PK_15-NRK:1	PK_15-NRK	1	0	1	1	0
ORF-1	cell_line	timepoints	PK_15-NRK:2	PK_15-NRK	2	0	1	1	0
ORF-1	cell_line	timepoints	PK_15-NRK:4	PK_15-NRK	4	-6341.33	0.00130686	0.0203679	-3.42518
ORF-1	cell_line	timepoints	PK_15-NRK:6	PK_15-NRK	6	-5982	0.00228696	0.0298238	-3.23109
ORF-1	cell_line	timepoints	PK_15-NRK:8	PK_15-NRK	8	-5750.33	0.00325233	0.0374457	-3.10596
ORF-1	cell_line	timepoints	PK_15-NRK:12	PK_15-NRK	12	-9749.33	3.62604e-06	0.000144815	-5.26596
ORF-1	cell_type	timecourse	Renal-Neural	Renal-Neural		1251.2	0.224474	0.379191	0.121774
ORF-1	cell_type	timepoints	Renal-Neural:1	Renal-Neural	1	0	1	1	0
ORF-1	cell_type	timepoints	Renal-Neural:2	Renal-Neural	2	-728.2	0.71862	1	-0.362072
ORF-1	cell_type	timepoints	Renal-Neural:4	Renal-Neural	4	-851.667	0.644479	1	-0.463879
ORF-1	cell_type	timepoints	Renal-Neural:6	Renal-Neural	6	40.6667	0.982405	1	0.02215
ORF-1	cell_type	timepoints	Renal-Neural:8	Renal-Neural	8	1191.17	0.538612	1	0.618602
ORF-1	cell_type	timepoints	Renal-Neural:12	Renal-Neural	12	4695.5	0.013192	0.133804	2.55751
ORF-1	organism	timecourse	Sus_scrofa-Rattus_norvegicus	Sus_scrofa-Rattus_norvegicus		-2631.57	0.0251501	0.0661355	0.236152
ORF-1	organism	timepoints	Sus_scrofa-Rattus_norvegicus:1	Sus_scrofa-Rattus_norvegicus	1	0	1	1	0
ORF-1	organism	timepoints	Sus_scrofa-Rattus_norvegicus:2	Sus_scrofa-Rattus_norvegicus	2	-455.125	0.848811	1	-0.191493
ORF-1	organism	timepoints	Sus_scrofa-Rattus_norvegicus:4	Sus_scrofa-Rattus_norvegicus	4	-4795.33	0.0200027	0.152164	-2.39261
ORF-1	organism	timepoints	Sus_scrofa-Rattus_norvegicus:6	Sus_scrofa-Rattus_norvegicus	6	-3960.89	0.0529072	0.281731	-1.97627
ORF-1	organism	timepoints	Sus_scrofa-Rattus_norvegicus:8	Sus_scrofa-Rattus_norvegicus	8	-3208.88	0.120348	0.44581	-1.57661
ORF-1	organism	timepoints	Sus_scrofa-Rattus_norvegicus:12	Sus_scrofa-Rattus_norvegicus	12	-3369.22	0.0981524	0.394461	-1.68106
UL1	cell_line	timecourse	PK_15-C6	PK_15-C6		1437.39	0.375694	0.493969	0.111629
UL1	cell_line	timecourse	PK_15-PC_12	PK_15-PC_12		-2315.92	0.167684	0.294645	0.167123
UL1	cell_line	timecourse	PK_15-NRK	PK_15-NRK		2256.19	0.176658	0.298636	0.163669
UL1	cell_line	timepoints	PK_15-C6:1	PK_15-C6	1	4918	0.0336103	0.187043	2.19063
UL1	cell_line	timepoints	PK_15-C6:2	PK_15-C6	2	-704	0.799067	1	-0.25604
UL1	cell_line	timepoints	PK_15-C6:4	PK_15-C6	4	-351.333	0.876331	1	-0.156495
UL1	cell_line	timepoints	PK_15-C6:6	PK_15-C6	6	995.333	0.6596	1	0.443353
UL1	cell_line	timepoints	PK_15-C6:8	PK_15-C6	8	1385	0.540343	1	0.616922
UL1	cell_line	timepoints	PK_15-C6:12	PK_15-C6	12	-270.667	0.904565	1	-0.120563
UL1	cell_line	timepoints	PK_15-PC_12:1	PK_15-PC_12	1	2854.33	0.210007	0.624159	1.27141
UL1	cell_line	timepoints	PK_15-PC_12:2	PK_15-PC_12	2	-1525.83	0.546258	1	-0.607901
UL1	cell_line	timepoints	PK_15-PC_12:4	PK_15-PC_12	4	-3243	0.155401	0.510545	-1.44453
UL1	cell_line	timepoints	PK_15-PC_12:6	PK_15-PC_12	6	-3631.67	0.112609	0.398654	-1.61766
UL1	cell_line	timepoints	PK_15-PC_12:8	PK_15-PC_12	8	-28.6667	0.990937	1	-0.011421
UL1	cell_line	timepoints	PK_15-PC_12:12	PK_15-PC_12	12	-2612	0.25067	0.688939	-1.16347
UL1	cell_line	timepoints	PK_15-NRK:1	PK_15-NRK	1	4918	0.0336103	0.187043	2.19063
UL1	cell_line	timepoints	PK_15-NRK:2	PK_15-NRK	2	-1018.5	0.686798	1	-0.405776
UL1	cell_line	timepoints	PK_15-NRK:4	PK_15-NRK	4	824	0.715284	1	0.367035
UL1	cell_line	timepoints	PK_15-NRK:6	PK_15-NRK	6	2327	0.305406	0.770523	1.03652
UL1	cell_line	timepoints	PK_15-NRK:8	PK_15-NRK	8	2023.67	0.372093	0.859917	0.901404
UL1	cell_line	timepoints	PK_15-NRK:12	PK_15-NRK	12	2426	0.285529	0.743191	1.08062
UL1	cell_type	timecourse	Renal-Neural	Renal-Neural		-1591.77	0.195887	0.368386	0.129242
UL1	cell_type	timepoints	Renal-Neural:1	Renal-Neural	1	1427.17	0.390021	0.938695	0.866098
UL1	cell_type	timepoints	Renal-Neural:2	Renal-Neural	2	-586	0.746628	1	-0.324638
UL1	cell_type	timepoints	Renal-Neural:4	Renal-Neural	4	-2209.17	0.18528	0.668893	-1.34067
UL1	cell_type	timepoints	Renal-Neural:6	Renal-Neural	6	-2481.67	0.13751	0.540093	-1.50604
UL1	cell_type	timepoints	Renal-Neural:8	Renal-Neural	8	-192.3	0.911789	1	-0.111269
UL1	cell_type	timepoints	Renal-Neural:12	Renal-Neural	12	-2654.33	0.112673	0.49483	-1.61082
UL1	organism	timecourse	Sus_scrofa-Rattus_norvegicus	Sus_scrofa-Rattus_norvegicus		1301.68	0.398378	0.553337	0.0888102
UL1	organism	timepoints	Sus_scrofa-Rattus_norvegicus:1	Sus_scrofa-Rattus_norvegicus	1	4230.11	0.0324028	0.206024	2.19229
UL1	organism	timepoints	Sus_scrofa-Rattus_norvegicus:2	Sus_scrofa-Rattus_norvegicus	2	-1130.12	0.623249	1	-0.493902
UL1	organism	timepoints	Sus_scrofa-Rattus_norvegicus:4	Sus_scrofa-Rattus_norvegicus	4	-923.444	0.634043	1	-0.478582
UL1	organism	timepoints	Sus_scrofa-Rattus_norvegicus:6	Sus_scrofa-Rattus_norvegicus	6	-103.111	0.957567	1	-0.0534381
UL1	organism	timepoints	Sus_scrofa-Rattus_norvegicus:8	Sus_scrofa-Rattus_norvegicus	8	1271.08	0.51911	0.951344	0.64869
UL1	organism	timepoints	Sus_scrofa-Rattus_norvegicus:12	Sus_scrofa-Rattus_norvegicus	12	-152.222	0.937393	1	-0.0788903
UL10	cell_line	timecourse	PK_15-C6	PK_15-C6		15373.6	9.00863e-10	1.59903e-08	1.74846
UL10	cell_line	timecourse	PK_15-PC_12	PK_15-PC_12		11510.6	5.21777e-09	1.85231e-07	1.5517
UL10	cell_line	timecourse	PK_15-NRK	PK_15-NRK		11475.6	9.51656e-08	1.68919e-06	1.25507
UL10	cell_line	timepoints	PK_15-C6:1	PK_15-C6	1	-2745	0.682646	1	-0.411474
UL10	cell_line	timepoints	PK_15-C6:2	PK_15-C6	2	-4518	0.582976	1	-0.552968
UL10	cell_line	timepoints	PK_15-C6:4	PK_15-C6	4	-7474.67	0.268368	0.713045	-1.12045
UL10	cell_line	timepoints	PK_15-C6:6	PK_15-C6	6	-9065.67	0.180826	0.566404	-1.35894
UL10	cell_line	timepoints	PK_15-C6:8	PK_15-C6	8	10465	0.123608	0.425251	1.5687
UL10	cell_line	timepoints	PK_15-C6:12	PK_15-C6	12	57973	3.02847e-11	6.45064e-09	8.69011
UL10	cell_line	timepoints	PK_15-PC_12:1	PK_15-PC_12	1	0	1	1	0
UL10	cell_line	timepoints	PK_15-PC_12:2	PK_15-PC_12	2	-4718.33	0.530139	1	-0.632606
UL10	cell_line	timepoints	PK_15-PC_12:4	PK_15-PC_12	4	-891.333	0.894297	1	-0.13361
UL10	cell_line	timepoints	PK_15-PC_12:6	PK_15-PC_12	6	-656.667	0.922018	1	-0.0984339
UL10	cell_line	timepoints	PK_15-PC_12:8	PK_15-PC_12	8	6464.83	0.390592	0.875748	0.866766
UL10	cell_line	timepoints	PK_15-PC_12:12	PK_15-PC_12	12	56332.3	6.8729e-11	1.2548e-08	8.44418
UL10	cell_line	timepoints	PK_15-NRK:1	PK_15-NRK	1	0	1	1	0
UL10	cell_line	timepoints	PK_15-NRK:2	PK_15-NRK	2	-8212	0.276647	0.724497	-1.10102
UL10	cell_line	timepoints	PK_15-NRK:4	PK_15-NRK	4	-2448.67	0.715271	1	-0.367053
UL10	cell_line	timepoints	PK_15-NRK:6	PK_15-NRK	6	-5454.33	0.417821	0.903425	-0.817601
UL10	cell_line	timepoints	PK_15-NRK:8	PK_15-NRK	8	2410.67	0.719495	1	0.361357
UL10	cell_line	timepoints	PK_15-NRK:12	PK_15-NRK	12	50327.7	1.44463e-09	1.84624e-07	7.54408
UL10	cell_type	timecourse	Renal-Neural	Renal-Neural		7733.77	0.00040332	0.00357946	0.453323
UL10	cell_type	timepoints	Renal-Neural:1	Renal-Neural	1	-1372.5	0.832218	1	-0.212819
UL10	cell_type	timepoints	Renal-Neural:2	Renal-Neural	2	289	0.967511	1	0.0409077
UL10	cell_type	timepoints	Renal-Neural:4	Renal-Neural	4	-2958.67	0.648123	1	-0.458769
UL10	cell_type	timepoints	Renal-Neural:6	Renal-Neural	6	-2134	0.741921	1	-0.330896
UL10	cell_type	timepoints	Renal-Neural:8	Renal-Neural	8	7659.6	0.262139	0.797653	1.13242
UL10	cell_type	timepoints	Renal-Neural:12	Renal-Neural	12	31988.8	6.54181e-06	0.000557362	4.96016
UL10	organism	timecourse	Sus_scrofa-Rattus_norvegicus	Sus_scrofa-Rattus_norvegicus		12813.2	6.33918e-13	2.25041e-11	1.9946
UL10	organism	timepoints	Sus_scrofa-Rattus_norvegicus:1	Sus_scrofa-Rattus_norvegicus	1	-915	0.860012	1	-0.177147
UL10	organism	timepoints	Sus_scrofa-Rattus_norvegicus:2	Sus_scrofa-Rattus_norvegicus	2	-5978.38	0.333118	0.811749	-0.976035
UL10	organism	timepoints	Sus_scrofa-Rattus_norvegicus:4	Sus_scrofa-Rattus_norvegicus	4	-3604.89	0.488028	0.951344	-0.69792
UL10	organism	timepoints	Sus_scrofa-Rattus_norvegicus:6	Sus_scrofa-Rattus_norvegicus	6	-5058.89	0.331458	0.811749	-0.97942
UL10	organism	timepoints	Sus_scrofa-Rattus_norvegicus:8	Sus_scrofa-Rattus_norvegicus	8	6444.58	0.224188	0.660449	1.22865
UL10	organism	timepoints	Sus_scrofa-Rattus_norvegicus:12	Sus_scrofa-Rattus_norvegicus	12	54877.7	3.30546e-15	7.04063e-13	10.6245
UL11	cell_line	timecourse	PK_15-C6	PK_15-C6		18911.5	0.0614963	0.106494	0.232111
UL11	cell_line	timecourse	PK_15-PC_12	PK_15-PC_12		15785.3	0.105178	0.213362	0.197602
UL11	cell_line	timecourse	PK_15-NRK	PK_15-NRK		-13099.5	0.0876684	0.172902	0.209356
UL11	cell_line	timepoints	PK_15-C6:1	PK_15-C6	1	38319	0.005753	0.0524252	2.89756
UL11	cell_line	timepoints	PK_15-C6:2	PK_15-C6	2	-13837.5	0.397366	0.885152	-0.85434
UL11	cell_line	timepoints	PK_15-C6:4	PK_15-C6	4	26827	0.0483436	0.229347	2.02857
UL11	cell_line	timepoints	PK_15-C6:6	PK_15-C6	6	11367	0.394524	0.883015	0.859537
UL11	cell_line	timepoints	PK_15-C6:8	PK_15-C6	8	-5330.67	0.68876	1	-0.403088
UL11	cell_line	timepoints	PK_15-C6:12	PK_15-C6	12	17787.7	0.185237	0.572405	1.34505
UL11	cell_line	timepoints	PK_15-PC_12:1	PK_15-PC_12	1	27105	0.0461599	0.221562	2.0496
UL11	cell_line	timepoints	PK_15-PC_12:2	PK_15-PC_12	2	-8802.17	0.554559	1	-0.595324
UL11	cell_line	timepoints	PK_15-PC_12:4	PK_15-PC_12	4	28307.7	0.0376729	0.200608	2.14054
UL11	cell_line	timepoints	PK_15-PC_12:6	PK_15-PC_12	6	21496.3	0.110926	0.393789	1.62549
UL11	cell_line	timepoints	PK_15-PC_12:8	PK_15-PC_12	8	-1117.5	0.940082	1	-0.0755808
UL11	cell_line	timepoints	PK_15-PC_12:12	PK_15-PC_12	12	7883	0.554053	1	0.596088
UL11	cell_line	timepoints	PK_15-NRK:1	PK_15-NRK	1	33198.3	0.0156597	0.112433	2.51036
UL11	cell_line	timepoints	PK_15-NRK:2	PK_15-NRK	2	-5422.17	0.715517	1	-0.366722
UL11	cell_line	timepoints	PK_15-NRK:4	PK_15-NRK	4	2119.67	0.873364	1	0.160283
UL11	cell_line	timepoints	PK_15-NRK:6	PK_15-NRK	6	-5668.33	0.670209	1	-0.428622
UL11	cell_line	timepoints	PK_15-NRK:8	PK_15-NRK	8	2094	0.874884	1	0.158342
UL11	cell_line	timepoints	PK_15-NRK:12	PK_15-NRK	12	-30094.7	0.0275945	0.164793	-2.27567
UL11	cell_type	timecourse	Renal-Neural	Renal-Neural		17004	0.00259988	0.0152935	0.353424
UL11	cell_type	timepoints	Renal-Neural:1	Renal-Neural	1	16112.8	0.0955492	0.452266	1.69455
UL11	cell_type	timepoints	Renal-Neural:2	Renal-Neural	2	-7563	0.470722	1	-0.726082
UL11	cell_type	timepoints	Renal-Neural:4	Renal-Neural	4	26507.5	0.00717409	0.0898871	2.78773
UL11	cell_type	timepoints	Renal-Neural:6	Renal-Neural	6	19265.8	0.0473792	0.29125	2.02614
UL11	cell_type	timepoints	Renal-Neural:8	Renal-Neural	8	-4692.4	0.639754	1	-0.470523
UL11	cell_type	timepoints	Renal-Neural:12	Renal-Neural	12	27882.7	0.00481593	0.0661803	2.93236
UL11	organism	timecourse	Sus_scrofa-Rattus_norvegicus	Sus_scrofa-Rattus_norvegicus		12130.9	0.181149	0.313696	0.133488
UL11	organism	timepoints	Sus_scrofa-Rattus_norvegicus:1	Sus_scrofa-Rattus_norvegicus	1	32874.1	0.00803333	0.0877487	2.74583
UL11	organism	timepoints	Sus_scrofa-Rattus_norvegicus:2	Sus_scrofa-Rattus_norvegicus	2	-8793.5	0.538108	0.971703	-0.61937
UL11	organism	timepoints	Sus_scrofa-Rattus_norvegicus:4	Sus_scrofa-Rattus_norvegicus	4	19084.8	0.116379	0.43874	1.59407
UL11	organism	timepoints	Sus_scrofa-Rattus_norvegicus:6	Sus_scrofa-Rattus_norvegicus	6	9065	0.452032	0.934785	0.75716
UL11	organism	timepoints	Sus_scrofa-Rattus_norvegicus:8	Sus_scrofa-Rattus_norvegicus	8	-1493.12	0.902684	1	-0.12281
UL11	organism	timepoints	Sus_scrofa-Rattus_norvegicus:12	Sus_scrofa-Rattus_norvegicus	12	-1474.67	0.902398	1	-0.123173
UL12	cell_line	timecourse	PK_15-C6	PK_15-C6		-4143.72	2.23512e-07	2.25535e-06	1.17411
UL12	cell_line	timecourse	PK_15-PC_12	PK_15-PC_12		-1617.83	0.00618061	0.0266443	0.379929
UL12	cell_line	timecourse	PK_15-NRK	PK_15-NRK		1033.36	0.462681	0.60834	0.0960747
UL12	cell_line	timepoints	PK_15-C6:1	PK_15-C6	1	-6921.33	9.11245e-06	0.000342521	-4.99237
UL12	cell_line	timepoints	PK_15-C6:2	PK_15-C6	2	-3519	0.0438807	0.22048	-2.07248
UL12	cell_line	timepoints	PK_15-C6:4	PK_15-C6	4	-1585.33	0.258776	0.697712	-1.1435
UL12	cell_line	timepoints	PK_15-C6:6	PK_15-C6	6	-6157	5.61861e-05	0.0016699	-4.44105
UL12	cell_line	timepoints	PK_15-C6:8	PK_15-C6	8	-3270.67	0.0226419	0.145717	-2.35914
UL12	cell_line	timepoints	PK_15-C6:12	PK_15-C6	12	-3409	0.0177784	0.122155	-2.45892
UL12	cell_line	timepoints	PK_15-PC_12:1	PK_15-PC_12	1	-5713.33	0.000156608	0.00400289	-4.12104
UL12	cell_line	timepoints	PK_15-PC_12:2	PK_15-PC_12	2	-2001.5	0.203094	0.610007	-1.29127
UL12	cell_line	timepoints	PK_15-PC_12:4	PK_15-PC_12	4	836	0.54948	1	0.603008
UL12	cell_line	timepoints	PK_15-PC_12:6	PK_15-PC_12	6	-187	0.893296	1	-0.134883
UL12	cell_line	timepoints	PK_15-PC_12:8	PK_15-PC_12	8	-389.833	0.802552	1	-0.251502
UL12	cell_line	timepoints	PK_15-PC_12:12	PK_15-PC_12	12	-579.333	0.677993	1	-0.417874
UL12	cell_line	timepoints	PK_15-NRK:1	PK_15-NRK	1	0	1	1	0
UL12	cell_line	timepoints	PK_15-NRK:2	PK_15-NRK	2	3417.5	0.0325332	0.185614	2.20481
UL12	cell_line	timepoints	PK_15-NRK:4	PK_15-NRK	4	882.667	0.527512	1	0.636669
UL12	cell_line	timepoints	PK_15-NRK:6	PK_15-NRK	6	-210.667	0.879891	1	-0.151954
UL12	cell_line	timepoints	PK_15-NRK:8	PK_15-NRK	8	-656.667	0.637998	1	-0.473655
UL12	cell_line	timepoints	PK_15-NRK:12	PK_15-NRK	12	-1032.67	0.460162	0.951176	-0.744864
UL12	cell_type	timecourse	Renal-Neural	Renal-Neural		-3021.14	5.52665e-07	2.23839e-05	0.850352
UL12	cell_type	timepoints	Renal-Neural:1	Renal-Neural	1	-6317.33	1.41027e-06	0.000402664	-5.38019
UL12	cell_type	timepoints	Renal-Neural:2	Renal-Neural	2	-4659	0.000617573	0.0164429	-3.62215
UL12	cell_type	timepoints	Renal-Neural:4	Renal-Neural	4	-816	0.489874	1	-0.694951
UL12	cell_type	timepoints	Renal-Neural:6	Renal-Neural	6	-3066.67	0.0114614	0.12479	-2.61174
UL12	cell_type	timepoints	Renal-Neural:8	Renal-Neural	8	-1790	0.151494	0.56611	-1.45352
UL12	cell_type	timepoints	Renal-Neural:12	Renal-Neural	12	-1477.83	0.213239	0.707162	-1.25861
UL12	organism	timecourse	Sus_scrofa-Rattus_norvegicus	Sus_scrofa-Rattus_norvegicus		-1672.25	0.116781	0.224094	0.156895
UL12	organism	timepoints	Sus_scrofa-Rattus_norvegicus:1	Sus_scrofa-Rattus_norvegicus	1	-4211.56	0.0190054	0.147206	-2.41324
UL12	organism	timepoints	Sus_scrofa-Rattus_norvegicus:2	Sus_scrofa-Rattus_norvegicus	2	-348.75	0.866766	1	-0.168516
UL12	organism	timepoints	Sus_scrofa-Rattus_norvegicus:4	Sus_scrofa-Rattus_norvegicus	4	44.4444	0.97977	1	0.0254669
UL12	organism	timepoints	Sus_scrofa-Rattus_norvegicus:6	Sus_scrofa-Rattus_norvegicus	6	-2184.89	0.215635	0.656145	-1.25195
UL12	organism	timepoints	Sus_scrofa-Rattus_norvegicus:8	Sus_scrofa-Rattus_norvegicus	8	-1570.21	0.379293	0.8568	-0.885999
UL12	organism	timepoints	Sus_scrofa-Rattus_norvegicus:12	Sus_scrofa-Rattus_norvegicus	12	-1673.67	0.341547	0.817411	-0.959018
UL13	cell_line	timecourse	PK_15-C6	PK_15-C6		665.944	0.837161	0.900582	0.0421854
UL13	cell_line	timecourse	PK_15-PC_12	PK_15-PC_12		523.528	0.913501	0.997825	0.0300848
UL13	cell_line	timecourse	PK_15-NRK	PK_15-NRK		420.722	0.994116	0.994496	0.00878001
UL13	cell_line	timepoints	PK_15-C6:1	PK_15-C6	1	0	1	1	0
UL13	cell_line	timepoints	PK_15-C6:2	PK_15-C6	2	2470	0.0993529	0.361746	1.68214
UL13	cell_line	timepoints	PK_15-C6:4	PK_15-C6	4	448.667	0.709964	1	0.374227
UL13	cell_line	timepoints	PK_15-C6:6	PK_15-C6	6	-521.667	0.665524	1	-0.435116
UL13	cell_line	timepoints	PK_15-C6:8	PK_15-C6	8	-177.333	0.883062	1	-0.147911
UL13	cell_line	timepoints	PK_15-C6:12	PK_15-C6	12	-378	0.753978	1	-0.315285
UL13	cell_line	timepoints	PK_15-PC_12:1	PK_15-PC_12	1	0	1	1	0
UL13	cell_line	timepoints	PK_15-PC_12:2	PK_15-PC_12	2	2833.33	0.0400176	0.208745	2.11375
UL13	cell_line	timepoints	PK_15-PC_12:4	PK_15-PC_12	4	-3.66667	0.997573	1	-0.00305832
UL13	cell_line	timepoints	PK_15-PC_12:6	PK_15-PC_12	6	-165	0.891141	1	-0.137624
UL13	cell_line	timepoints	PK_15-PC_12:8	PK_15-PC_12	8	54.1667	0.967942	1	0.04041
UL13	cell_line	timepoints	PK_15-PC_12:12	PK_15-PC_12	12	-85	0.943788	1	-0.0708974
UL13	cell_line	timepoints	PK_15-NRK:1	PK_15-NRK	1	0	1	1	0
UL13	cell_line	timepoints	PK_15-NRK:2	PK_15-NRK	2	1426	0.292982	0.754902	1.06384
UL13	cell_line	timepoints	PK_15-NRK:4	PK_15-NRK	4	-23.3333	0.984557	1	-0.019462
UL13	cell_line	timepoints	PK_15-NRK:6	PK_15-NRK	6	158.667	0.895294	1	0.132342
UL13	cell_line	timepoints	PK_15-NRK:8	PK_15-NRK	8	-804.667	0.505491	0.997826	-0.671162
UL13	cell_line	timepoints	PK_15-NRK:12	PK_15-NRK	12	-111.667	0.926199	1	-0.0931398
UL13	cell_type	timecourse	Renal-Neural	Renal-Neural		497.083	0.648309	0.807542	0.0567126
UL13	cell_type	timepoints	Renal-Neural:1	Renal-Neural	1	0	1	1	0
UL13	cell_type	timepoints	Renal-Neural:2	Renal-Neural	2	1832.4	0.0343416	0.242889	2.16741
UL13	cell_type	timepoints	Renal-Neural:4	Renal-Neural	4	234.167	0.762665	1	0.303414
UL13	cell_type	timepoints	Renal-Neural:6	Renal-Neural	6	-422.667	0.586039	1	-0.547657
UL13	cell_type	timepoints	Renal-Neural:8	Renal-Neural	8	317.6	0.69623	1	0.392369
UL13	cell_type	timepoints	Renal-Neural:12	Renal-Neural	12	-175.667	0.82075	1	-0.227615
UL13	organism	timecourse	Sus_scrofa-Rattus_norvegicus	Sus_scrofa-Rattus_norvegicus		512.928	0.892149	0.958455	0.0280655
UL13	organism	timepoints	Sus_scrofa-Rattus_norvegicus:1	Sus_scrofa-Rattus_norvegicus	1	0	1	1	0
UL13	organism	timepoints	Sus_scrofa-Rattus_norvegicus:2	Sus_scrofa-Rattus_norvegicus	2	2214.75	0.041555	0.245697	2.08442
UL13	organism	timepoints	Sus_scrofa-Rattus_norvegicus:4	Sus_scrofa-Rattus_norvegicus	4	140.556	0.875895	1	0.15687
UL13	organism	timepoints	Sus_scrofa-Rattus_norvegicus:6	Sus_scrofa-Rattus_norvegicus	6	-176	0.844965	1	-0.196428
UL13	organism	timepoints	Sus_scrofa-Rattus_norvegicus:8	Sus_scrofa-Rattus_norvegicus	8	-354.708	0.698093	1	-0.389835
UL13	organism	timepoints	Sus_scrofa-Rattus_norvegicus:12	Sus_scrofa-Rattus_norvegicus	12	-191.556	0.831464	1	-0.213789
UL14	cell_line	timecourse	PK_15-C6	PK_15-C6		-2230.89	4.39299e-06	2.83548e-05	0.911752
UL14	cell_line	timecourse	PK_15-PC_12	PK_15-PC_12		-251.806	0.977742	0.999969	0.0157485
UL14	cell_line	timecourse	PK_15-NRK	PK_15-NRK		744.667	0.480836	0.620715	0.0931006
UL14	cell_line	timepoints	PK_15-C6:1	PK_15-C6	1	-5778.33	3.6421e-08	2.90913e-06	-6.60581
UL14	cell_line	timepoints	PK_15-C6:2	PK_15-C6	2	2943	0.00857061	0.0697659	2.74706
UL14	cell_line	timepoints	PK_15-C6:4	PK_15-C6	4	1452.33	0.103689	0.374335	1.66031
UL14	cell_line	timepoints	PK_15-C6:6	PK_15-C6	6	-844	0.339684	0.818663	-0.964863
UL14	cell_line	timepoints	PK_15-C6:8	PK_15-C6	8	-735.333	0.404923	0.887399	-0.840635
UL14	cell_line	timepoints	PK_15-C6:12	PK_15-C6	12	-1632.33	0.0684449	0.286795	-1.86609
UL14	cell_line	timepoints	PK_15-PC_12:1	PK_15-PC_12	1	0	1	1	0
UL14	cell_line	timepoints	PK_15-PC_12:2	PK_15-PC_12	2	-557.333	0.571546	1	-0.56988
UL14	cell_line	timepoints	PK_15-PC_12:4	PK_15-PC_12	4	53.3333	0.951648	1	0.0609708
UL14	cell_line	timepoints	PK_15-PC_12:6	PK_15-PC_12	6	115.333	0.895681	1	0.131849
UL14	cell_line	timepoints	PK_15-PC_12:8	PK_15-PC_12	8	320.833	0.744366	1	0.328056
UL14	cell_line	timepoints	PK_15-PC_12:12	PK_15-PC_12	12	-464	0.598367	1	-0.530446
UL14	cell_line	timepoints	PK_15-NRK:1	PK_15-NRK	1	0	1	1	0
UL14	cell_line	timepoints	PK_15-NRK:2	PK_15-NRK	2	2943	0.00424874	0.0441455	3.00925
UL14	cell_line	timepoints	PK_15-NRK:4	PK_15-NRK	4	285.667	0.745478	1	0.326575
UL14	cell_line	timepoints	PK_15-NRK:6	PK_15-NRK	6	558.667	0.526222	1	0.638669
UL14	cell_line	timepoints	PK_15-NRK:8	PK_15-NRK	8	-606	0.491948	0.986985	-0.692781
UL14	cell_line	timepoints	PK_15-NRK:12	PK_15-NRK	12	-74.6667	0.932348	1	-0.0853591
UL14	cell_type	timecourse	Renal-Neural	Renal-Neural		-1014.42	0.0264401	0.07509	0.233592
UL14	cell_type	timepoints	Renal-Neural:1	Renal-Neural	1	-2889.17	0.00191725	0.0346839	-3.25176
UL14	cell_type	timepoints	Renal-Neural:2	Renal-Neural	2	-923	0.346918	0.879684	-0.948323
UL14	cell_type	timepoints	Renal-Neural:4	Renal-Neural	4	610	0.495112	1	0.686555
UL14	cell_type	timepoints	Renal-Neural:6	Renal-Neural	6	-643.667	0.471717	1	-0.724446
UL14	cell_type	timepoints	Renal-Neural:8	Renal-Neural	8	-9.86667	0.991589	1	-0.0105881
UL14	cell_type	timepoints	Renal-Neural:12	Renal-Neural	12	-1010.83	0.259949	0.796677	-1.13769
UL14	organism	timecourse	Sus_scrofa-Rattus_norvegicus	Sus_scrofa-Rattus_norvegicus		-892.787	0.485852	0.62719	0.0764562
UL14	organism	timepoints	Sus_scrofa-Rattus_norvegicus:1	Sus_scrofa-Rattus_norvegicus	1	-1926.11	0.0824747	0.377677	-1.76722
UL14	organism	timepoints	Sus_scrofa-Rattus_norvegicus:2	Sus_scrofa-Rattus_norvegicus	2	1630.38	0.212223	0.65041	1.26144
UL14	organism	timepoints	Sus_scrofa-Rattus_norvegicus:4	Sus_scrofa-Rattus_norvegicus	4	597.111	0.585904	1	0.547853
UL14	organism	timepoints	Sus_scrofa-Rattus_norvegicus:6	Sus_scrofa-Rattus_norvegicus	6	-56.6667	0.958714	1	-0.051992
UL14	organism	timepoints	Sus_scrofa-Rattus_norvegicus:8	Sus_scrofa-Rattus_norvegicus	8	-422.792	0.70387	1	-0.381991
UL14	organism	timepoints	Sus_scrofa-Rattus_norvegicus:12	Sus_scrofa-Rattus_norvegicus	12	-723.667	0.509352	0.951344	-0.663969
UL15	cell_line	timecourse	PK_15-C6	PK_15-C6		448.528	0.0523685	0.0953375	0.242387
UL15	cell_line	timecourse	PK_15-PC_12	PK_15-PC_12		414.889	0.139724	0.254369	0.179123
UL15	cell_line	timecourse	PK_15-NRK	PK_15-NRK		356.694	0.0562844	0.121097	0.237777
UL15	cell_line	timepoints	PK_15-C6:1	PK_15-C6	1	0	1	1	0
UL15	cell_line	timepoints	PK_15-C6:2	PK_15-C6	2	1471.5	0.00225716	0.0297386	3.2357
UL15	cell_line	timepoints	PK_15-C6:4	PK_15-C6	4	488	0.195315	0.594316	1.31424
UL15	cell_line	timepoints	PK_15-C6:6	PK_15-C6	6	139.667	0.708553	1	0.376138
UL15	cell_line	timepoints	PK_15-C6:8	PK_15-C6	8	236.333	0.52764	1	0.636472
UL15	cell_line	timepoints	PK_15-C6:12	PK_15-C6	12	-355.667	0.343171	0.821298	-0.95785
UL15	cell_line	timepoints	PK_15-PC_12:1	PK_15-PC_12	1	0	1	1	0
UL15	cell_line	timepoints	PK_15-PC_12:2	PK_15-PC_12	2	1471.5	0.000919334	0.0158771	3.54454
UL15	cell_line	timepoints	PK_15-PC_12:4	PK_15-PC_12	4	-443.333	0.238651	0.67328	-1.19395
UL15	cell_line	timepoints	PK_15-PC_12:6	PK_15-PC_12	6	-365.333	0.330346	0.807231	-0.983883
UL15	cell_line	timepoints	PK_15-PC_12:8	PK_15-PC_12	8	31.5	0.939848	1	0.0758769
UL15	cell_line	timepoints	PK_15-PC_12:12	PK_15-PC_12	12	-177.667	0.634589	1	-0.478476
UL15	cell_line	timepoints	PK_15-NRK:1	PK_15-NRK	1	0	1	1	0
UL15	cell_line	timepoints	PK_15-NRK:2	PK_15-NRK	2	1471.5	0.000919334	0.0158771	3.54454
UL15	cell_line	timepoints	PK_15-NRK:4	PK_15-NRK	4	488	0.195315	0.594316	1.31424
UL15	cell_line	timepoints	PK_15-NRK:6	PK_15-NRK	6	5	0.989315	1	0.0134656
UL15	cell_line	timepoints	PK_15-NRK:8	PK_15-NRK	8	40	0.914685	1	0.107724
UL15	cell_line	timepoints	PK_15-NRK:12	PK_15-NRK	12	-135.667	0.716522	1	-0.365365
UL15	cell_type	timecourse	Renal-Neural	Renal-Neural		209.806	0.675576	0.812981	0.0536113
UL15	cell_type	timepoints	Renal-Neural:1	Renal-Neural	1	0	1	1	0
UL15	cell_type	timepoints	Renal-Neural:2	Renal-Neural	2	588.6	0.0674792	0.381462	1.86351
UL15	cell_type	timepoints	Renal-Neural:4	Renal-Neural	4	-221.667	0.445157	0.973252	-0.76878
UL15	cell_type	timepoints	Renal-Neural:6	Renal-Neural	6	-115.333	0.690635	1	-0.399997
UL15	cell_type	timepoints	Renal-Neural:8	Renal-Neural	8	134.4	0.658392	1	0.444431
UL15	cell_type	timepoints	Renal-Neural:12	Renal-Neural	12	-198.833	0.493214	1	-0.68959
UL15	organism	timecourse	Sus_scrofa-Rattus_norvegicus	Sus_scrofa-Rattus_norvegicus		342.852	0.0326465	0.0772634	0.222797
UL15	organism	timepoints	Sus_scrofa-Rattus_norvegicus:1	Sus_scrofa-Rattus_norvegicus	1	0	1	1	0
UL15	organism	timepoints	Sus_scrofa-Rattus_norvegicus:2	Sus_scrofa-Rattus_norvegicus	2	1471.5	0.000134379	0.00357785	4.09201
UL15	organism	timepoints	Sus_scrofa-Rattus_norvegicus:4	Sus_scrofa-Rattus_norvegicus	4	177.556	0.560479	0.982568	0.58552
UL15	organism	timepoints	Sus_scrofa-Rattus_norvegicus:6	Sus_scrofa-Rattus_norvegicus	6	-73.5556	0.809204	1	-0.242562
UL15	organism	timepoints	Sus_scrofa-Rattus_norvegicus:8	Sus_scrofa-Rattus_norvegicus	8	111.5	0.718616	1	0.362077
UL15	organism	timepoints	Sus_scrofa-Rattus_norvegicus:12	Sus_scrofa-Rattus_norvegicus	12	-223	0.465083	0.937249	-0.735381
UL16	cell_line	timecourse	PK_15-C6	PK_15-C6		15552.4	0.000236602	0.00111992	0.603375
UL16	cell_line	timecourse	PK_15-PC_12	PK_15-PC_12		10166.7	0.00292454	0.0159725	0.429351
UL16	cell_line	timecourse	PK_15-NRK	PK_15-NRK		12726.9	0.000753472	0.00382118	0.521528
UL16	cell_line	timepoints	PK_15-C6:1	PK_15-C6	1	-13848	0.0299784	0.174147	-2.24017
UL16	cell_line	timepoints	PK_15-C6:2	PK_15-C6	2	-17943	0.0220614	0.143849	-2.36997
UL16	cell_line	timepoints	PK_15-C6:4	PK_15-C6	4	24991	0.000200397	0.00465651	4.04275
UL16	cell_line	timepoints	PK_15-C6:6	PK_15-C6	6	8311	0.185427	0.572405	1.34446
UL16	cell_line	timepoints	PK_15-C6:8	PK_15-C6	8	-8633	0.169286	0.54087	-1.39655
UL16	cell_line	timepoints	PK_15-C6:12	PK_15-C6	12	19588.7	0.00272734	0.0338402	3.16883
UL16	cell_line	timepoints	PK_15-PC_12:1	PK_15-PC_12	1	-10884.3	0.0849632	0.325099	-1.76074
UL16	cell_line	timepoints	PK_15-PC_12:2	PK_15-PC_12	2	-2342.67	0.73619	1	-0.33896
UL16	cell_line	timepoints	PK_15-PC_12:4	PK_15-PC_12	4	12990	0.0411441	0.212883	2.10137
UL16	cell_line	timepoints	PK_15-PC_12:6	PK_15-PC_12	6	11254	0.0752189	0.303248	1.82054
UL16	cell_line	timepoints	PK_15-PC_12:8	PK_15-PC_12	8	887.333	0.898404	1	0.128388
UL16	cell_line	timepoints	PK_15-PC_12:12	PK_15-PC_12	12	22641.7	0.000645537	0.0120736	3.6627
UL16	cell_line	timepoints	PK_15-NRK:1	PK_15-NRK	1	-11161.7	0.07756	0.307831	-1.8056
UL16	cell_line	timepoints	PK_15-NRK:2	PK_15-NRK	2	-6728.33	0.335411	0.816487	-0.973522
UL16	cell_line	timepoints	PK_15-NRK:4	PK_15-NRK	4	23195	0.000492205	0.00998473	3.75222
UL16	cell_line	timepoints	PK_15-NRK:6	PK_15-NRK	6	16086.7	0.0124354	0.094038	2.60231
UL16	cell_line	timepoints	PK_15-NRK:8	PK_15-NRK	8	-5084.67	0.415036	0.903425	-0.822538
UL16	cell_line	timepoints	PK_15-NRK:12	PK_15-NRK	12	14105	0.0272038	0.163993	2.28174
UL16	cell_type	timecourse	Renal-Neural	Renal-Neural		6134.75	0.0825318	0.184916	0.175044
UL16	cell_type	timepoints	Renal-Neural:1	Renal-Neural	1	-6785.33	0.214141	0.707162	-1.2561
UL16	cell_type	timepoints	Renal-Neural:2	Renal-Neural	2	-4545.8	0.445503	0.973252	-0.768194
UL16	cell_type	timepoints	Renal-Neural:4	Renal-Neural	4	7393	0.176431	0.647927	1.36859
UL16	cell_type	timepoints	Renal-Neural:6	Renal-Neural	6	1739.17	0.748651	1	0.321953
UL16	cell_type	timepoints	Renal-Neural:8	Renal-Neural	8	-2282.53	0.688527	1	-0.402877
UL16	cell_type	timepoints	Renal-Neural:12	Renal-Neural	12	14062.7	0.0117174	0.12479	2.60327
UL16	organism	timecourse	Sus_scrofa-Rattus_norvegicus	Sus_scrofa-Rattus_norvegicus		12638.1	1.81123e-05	0.000154992	0.630651
UL16	organism	timepoints	Sus_scrofa-Rattus_norvegicus:1	Sus_scrofa-Rattus_norvegicus	1	-11964.7	0.0248187	0.167822	-2.30436
UL16	organism	timepoints	Sus_scrofa-Rattus_norvegicus:2	Sus_scrofa-Rattus_norvegicus	2	-7887.38	0.205312	0.638416	-1.281
UL16	organism	timepoints	Sus_scrofa-Rattus_norvegicus:4	Sus_scrofa-Rattus_norvegicus	4	20392	0.000231602	0.00519276	3.92744
UL16	organism	timepoints	Sus_scrofa-Rattus_norvegicus:6	Sus_scrofa-Rattus_norvegicus	6	11883.9	0.0257673	0.171513	2.2888
UL16	organism	timepoints	Sus_scrofa-Rattus_norvegicus:8	Sus_scrofa-Rattus_norvegicus	8	-4922.29	0.354426	0.843494	-0.933544
UL16	organism	timepoints	Sus_scrofa-Rattus_norvegicus:12	Sus_scrofa-Rattus_norvegicus	12	18778.4	0.000628158	0.0102921	3.61667
UL17	cell_line	timecourse	PK_15-C6	PK_15-C6		-295.778	0.264687	0.368486	0.136379
UL17	cell_line	timecourse	PK_15-PC_12	PK_15-PC_12		-120.833	0.909254	0.997825	0.0308309
UL17	cell_line	timecourse	PK_15-NRK	PK_15-NRK		376.667	0.0864164	0.172902	0.210282
UL17	cell_line	timepoints	PK_15-C6:1	PK_15-C6	1	0	1	1	0
UL17	cell_line	timepoints	PK_15-C6:2	PK_15-C6	2	0	1	1	0
UL17	cell_line	timepoints	PK_15-C6:4	PK_15-C6	4	-1093	0.00575669	0.0524252	-2.89733
UL17	cell_line	timepoints	PK_15-C6:6	PK_15-C6	6	224.333	0.554997	1	0.594663
UL17	cell_line	timepoints	PK_15-C6:8	PK_15-C6	8	86	0.820686	1	0.227969
UL17	cell_line	timepoints	PK_15-C6:12	PK_15-C6	12	-371.333	0.330128	0.807231	-0.984331
UL17	cell_line	timepoints	PK_15-PC_12:1	PK_15-PC_12	1	0	1	1	0
UL17	cell_line	timepoints	PK_15-PC_12:2	PK_15-PC_12	2	0	1	1	0
UL17	cell_line	timepoints	PK_15-PC_12:4	PK_15-PC_12	4	-404	0.289819	0.751295	-1.07092
UL17	cell_line	timepoints	PK_15-PC_12:6	PK_15-PC_12	6	-246.667	0.516471	0.997826	-0.653864
UL17	cell_line	timepoints	PK_15-PC_12:8	PK_15-PC_12	8	7.66667	0.985576	1	0.0181773
UL17	cell_line	timepoints	PK_15-PC_12:12	PK_15-PC_12	12	-66.6667	0.860508	1	-0.17672
UL17	cell_line	timepoints	PK_15-NRK:1	PK_15-NRK	1	0	1	1	0
UL17	cell_line	timepoints	PK_15-NRK:2	PK_15-NRK	2	0	1	1	0
UL17	cell_line	timepoints	PK_15-NRK:4	PK_15-NRK	4	377.667	0.322033	0.799142	1.00112
UL17	cell_line	timepoints	PK_15-NRK:6	PK_15-NRK	6	335.333	0.378704	0.864481	0.888902
UL17	cell_line	timepoints	PK_15-NRK:8	PK_15-NRK	8	734.333	0.0577395	0.256844	1.94657
UL17	cell_line	timepoints	PK_15-NRK:12	PK_15-NRK	12	812.667	0.0365227	0.196709	2.15422
UL17	cell_type	timecourse	Renal-Neural	Renal-Neural		-342.333	0.0163579	0.0527915	0.258178
UL17	cell_type	timepoints	Renal-Neural:1	Renal-Neural	1	0	1	1	0
UL17	cell_type	timepoints	Renal-Neural:2	Renal-Neural	2	0	1	1	0
UL17	cell_type	timepoints	Renal-Neural:4	Renal-Neural	4	-937.333	0.00130015	0.0276932	-3.38121
UL17	cell_type	timepoints	Renal-Neural:6	Renal-Neural	6	-178.833	0.521418	1	-0.6451
UL17	cell_type	timepoints	Renal-Neural:8	Renal-Neural	8	-312.5	0.286931	0.820353	-1.07481
UL17	cell_type	timepoints	Renal-Neural:12	Renal-Neural	12	-625.333	0.0278915	0.223185	-2.25574
UL17	organism	timecourse	Sus_scrofa-Rattus_norvegicus	Sus_scrofa-Rattus_norvegicus		151.979	0.884287	0.958455	0.0291249
UL17	organism	timepoints	Sus_scrofa-Rattus_norvegicus:1	Sus_scrofa-Rattus_norvegicus	1	0	1	1	0
UL17	organism	timepoints	Sus_scrofa-Rattus_norvegicus:2	Sus_scrofa-Rattus_norvegicus	2	0	1	1	0
UL17	organism	timepoints	Sus_scrofa-Rattus_norvegicus:4	Sus_scrofa-Rattus_norvegicus	4	-373.111	0.305379	0.778991	-1.03415
UL17	organism	timepoints	Sus_scrofa-Rattus_norvegicus:6	Sus_scrofa-Rattus_norvegicus	6	104.333	0.77348	1	0.289179
UL17	organism	timepoints	Sus_scrofa-Rattus_norvegicus:8	Sus_scrofa-Rattus_norvegicus	8	309.542	0.40168	0.868607	0.844852
UL17	organism	timepoints	Sus_scrofa-Rattus_norvegicus:12	Sus_scrofa-Rattus_norvegicus	12	124.889	0.730486	1	0.346153
UL18	cell_line	timecourse	PK_15-C6	PK_15-C6		-18223.1	0.000550645	0.00205767	0.543385
UL18	cell_line	timecourse	PK_15-PC_12	PK_15-PC_12		-15520.6	0.00834267	0.0311753	0.360358
UL18	cell_line	timecourse	PK_15-NRK	PK_15-NRK		-7671.53	0.565883	0.70726	0.0800418
UL18	cell_line	timepoints	PK_15-C6:1	PK_15-C6	1	-22014.3	0.0238906	0.150496	-2.33666
UL18	cell_line	timepoints	PK_15-C6:2	PK_15-C6	2	-41851.5	0.000718576	0.0131192	-3.62706
UL18	cell_line	timepoints	PK_15-C6:4	PK_15-C6	4	-1857.67	0.844562	1	-0.197177
UL18	cell_line	timepoints	PK_15-C6:6	PK_15-C6	6	9569.33	0.315106	0.785	1.01571
UL18	cell_line	timepoints	PK_15-C6:8	PK_15-C6	8	-9935.33	0.297161	0.761067	-1.05456
UL18	cell_line	timepoints	PK_15-C6:12	PK_15-C6	12	24110.3	0.0138653	0.102786	2.55913
UL18	cell_line	timepoints	PK_15-PC_12:1	PK_15-PC_12	1	-18639.3	0.0539179	0.245944	-1.97843
UL18	cell_line	timepoints	PK_15-PC_12:2	PK_15-PC_12	2	-24556.5	0.0241962	0.150496	-2.33131
UL18	cell_line	timepoints	PK_15-PC_12:4	PK_15-PC_12	4	-15105.7	0.115736	0.407469	-1.60335
UL18	cell_line	timepoints	PK_15-PC_12:6	PK_15-PC_12	6	-7410	0.435619	0.916114	-0.786516
UL18	cell_line	timepoints	PK_15-PC_12:8	PK_15-PC_12	8	-6884.33	0.516655	0.997826	-0.653576
UL18	cell_line	timepoints	PK_15-PC_12:12	PK_15-PC_12	12	20528	0.0345258	0.188564	2.17889
UL18	cell_line	timepoints	PK_15-NRK:1	PK_15-NRK	1	-11161.7	0.242241	0.677229	-1.18473
UL18	cell_line	timepoints	PK_15-NRK:2	PK_15-NRK	2	-9544.17	0.369633	0.858247	-0.906092
UL18	cell_line	timepoints	PK_15-NRK:4	PK_15-NRK	4	6484.33	0.494761	0.989522	0.688264
UL18	cell_line	timepoints	PK_15-NRK:6	PK_15-NRK	6	7223.67	0.447174	0.933805	0.766738
UL18	cell_line	timepoints	PK_15-NRK:8	PK_15-NRK	8	-5879	0.535718	1	-0.624012
UL18	cell_line	timepoints	PK_15-NRK:12	PK_15-NRK	12	5736.33	0.545622	1	0.608869
UL18	cell_type	timecourse	Renal-Neural	Renal-Neural		-13329.4	0.000171622	0.00203086	0.500657
UL18	cell_type	timepoints	Renal-Neural:1	Renal-Neural	1	-14746	0.0313313	0.242675	-2.20663
UL18	cell_type	timepoints	Renal-Neural:2	Renal-Neural	2	-25748	0.00085672	0.0214684	-3.51729
UL18	cell_type	timepoints	Renal-Neural:4	Renal-Neural	4	-11723.8	0.0846703	0.434573	-1.75439
UL18	cell_type	timepoints	Renal-Neural:6	Renal-Neural	6	-2532.17	0.706137	1	-0.378921
UL18	cell_type	timepoints	Renal-Neural:8	Renal-Neural	8	-5775.43	0.413313	0.956909	-0.824032
UL18	cell_type	timepoints	Renal-Neural:12	Renal-Neural	12	19451	0.00511593	0.0681058	2.9107
UL18	organism	timecourse	Sus_scrofa-Rattus_norvegicus	Sus_scrofa-Rattus_norvegicus		-11931	0.0228424	0.0648725	0.241078
UL18	organism	timepoints	Sus_scrofa-Rattus_norvegicus:1	Sus_scrofa-Rattus_norvegicus	1	-17271.8	0.0463768	0.256578	-2.0357
UL18	organism	timepoints	Sus_scrofa-Rattus_norvegicus:2	Sus_scrofa-Rattus_norvegicus	2	-23250.6	0.0244295	0.167822	-2.3109
UL18	organism	timepoints	Sus_scrofa-Rattus_norvegicus:4	Sus_scrofa-Rattus_norvegicus	4	-3493	0.682087	1	-0.411695
UL18	organism	timepoints	Sus_scrofa-Rattus_norvegicus:6	Sus_scrofa-Rattus_norvegicus	6	3127.67	0.713747	1	0.368636
UL18	organism	timepoints	Sus_scrofa-Rattus_norvegicus:8	Sus_scrofa-Rattus_norvegicus	8	-7651.46	0.378195	0.8568	-0.888054
UL18	organism	timepoints	Sus_scrofa-Rattus_norvegicus:12	Sus_scrofa-Rattus_norvegicus	12	16791.6	0.052579	0.281731	1.9791
UL19	cell_line	timecourse	PK_15-C6	PK_15-C6		2975	0.0816192	0.134767	0.213956
UL19	cell_line	timecourse	PK_15-PC_12	PK_15-PC_12		2616.06	0.0950218	0.198428	0.204164
UL19	cell_line	timecourse	PK_15-NRK	PK_15-NRK		3589.31	0.00199582	0.00745805	0.454957
UL19	cell_line	timepoints	PK_15-C6:1	PK_15-C6	1	4915.33	0.0951995	0.353677	1.7038
UL19	cell_line	timepoints	PK_15-C6:2	PK_15-C6	2	-704	0.842951	1	-0.199248
UL19	cell_line	timepoints	PK_15-C6:4	PK_15-C6	4	-2	0.99945	1	-0.000693261
UL19	cell_line	timepoints	PK_15-C6:6	PK_15-C6	6	-1005	0.729165	1	-0.348364
UL19	cell_line	timepoints	PK_15-C6:8	PK_15-C6	8	4730	0.107953	0.386182	1.63956
UL19	cell_line	timepoints	PK_15-C6:12	PK_15-C6	12	6493.67	0.0292389	0.17141	2.2509
UL19	cell_line	timepoints	PK_15-PC_12:1	PK_15-PC_12	1	4915.33	0.0951995	0.353677	1.7038
UL19	cell_line	timepoints	PK_15-PC_12:2	PK_15-PC_12	2	-450.833	0.889452	1	-0.139774
UL19	cell_line	timepoints	PK_15-PC_12:4	PK_15-PC_12	4	-1267.67	0.662431	1	-0.439412
UL19	cell_line	timepoints	PK_15-PC_12:6	PK_15-PC_12	6	-104.333	0.971308	1	-0.0361651
UL19	cell_line	timepoints	PK_15-PC_12:8	PK_15-PC_12	8	1723.83	0.595617	1	0.53445
UL19	cell_line	timepoints	PK_15-PC_12:12	PK_15-PC_12	12	7234.33	0.0157655	0.112561	2.50764
UL19	cell_line	timepoints	PK_15-NRK:1	PK_15-NRK	1	139.333	0.96169	1	0.0482972
UL19	cell_line	timepoints	PK_15-NRK:2	PK_15-NRK	2	-1018.5	0.753612	1	-0.315771
UL19	cell_line	timepoints	PK_15-NRK:4	PK_15-NRK	4	944	0.744994	1	0.327219
UL19	cell_line	timepoints	PK_15-NRK:6	PK_15-NRK	6	1795	0.536897	1	0.622202
UL19	cell_line	timepoints	PK_15-NRK:8	PK_15-NRK	8	5812	0.0498426	0.231632	2.01462
UL19	cell_line	timepoints	PK_15-NRK:12	PK_15-NRK	12	11827	0.000167577	0.00419927	4.0996
UL19	cell_type	timecourse	Renal-Neural	Renal-Neural		1505.95	0.379018	0.545228	0.0918093
UL19	cell_type	timepoints	Renal-Neural:1	Renal-Neural	1	4845.67	0.0332578	0.242889	2.18117
UL19	cell_type	timepoints	Renal-Neural:2	Renal-Neural	2	59	0.980742	1	0.0242436
UL19	cell_type	timepoints	Renal-Neural:4	Renal-Neural	4	-1106.83	0.620225	1	-0.498216
UL19	cell_type	timepoints	Renal-Neural:6	Renal-Neural	6	-1452.17	0.515926	1	-0.65366
UL19	cell_type	timepoints	Renal-Neural:8	Renal-Neural	8	621.533	0.790613	1	0.266749
UL19	cell_type	timepoints	Renal-Neural:12	Renal-Neural	12	950.5	0.670355	1	0.427846
UL19	organism	timecourse	Sus_scrofa-Rattus_norvegicus	Sus_scrofa-Rattus_norvegicus		2881.66	0.00564112	0.020026	0.313009
UL19	organism	timepoints	Sus_scrofa-Rattus_norvegicus:1	Sus_scrofa-Rattus_norvegicus	1	3323.33	0.159901	0.582205	1.42374
UL19	organism	timepoints	Sus_scrofa-Rattus_norvegicus:2	Sus_scrofa-Rattus_norvegicus	2	-727	0.793763	1	-0.26264
UL19	organism	timepoints	Sus_scrofa-Rattus_norvegicus:4	Sus_scrofa-Rattus_norvegicus	4	-108.556	0.963067	1	-0.0465061
UL19	organism	timepoints	Sus_scrofa-Rattus_norvegicus:6	Sus_scrofa-Rattus_norvegicus	6	228.556	0.922339	1	0.0979151
UL19	organism	timepoints	Sus_scrofa-Rattus_norvegicus:8	Sus_scrofa-Rattus_norvegicus	8	4384.21	0.0694971	0.340433	1.84955
UL19	organism	timepoints	Sus_scrofa-Rattus_norvegicus:12	Sus_scrofa-Rattus_norvegicus	12	8518.33	0.000566751	0.00965743	3.64932
UL2	cell_line	timecourse	PK_15-C6	PK_15-C6		-2368.08	0.0844062	0.135723	0.211797
UL2	cell_line	timecourse	PK_15-PC_12	PK_15-PC_12		848.583	0.789585	0.88985	0.0489586
UL2	cell_line	timecourse	PK_15-NRK	PK_15-NRK		2366.36	0.106049	0.203499	0.197069
UL2	cell_line	timepoints	PK_15-C6:1	PK_15-C6	1	-1090	0.578806	1	-0.55912
UL2	cell_line	timepoints	PK_15-C6:2	PK_15-C6	2	998.5	0.677759	1	0.418197
UL2	cell_line	timepoints	PK_15-C6:4	PK_15-C6	4	-1768	0.369209	0.858247	-0.906903
UL2	cell_line	timepoints	PK_15-C6:6	PK_15-C6	6	-2346.33	0.234948	0.665772	-1.20356
UL2	cell_line	timepoints	PK_15-C6:8	PK_15-C6	8	-3575.33	0.0731634	0.297491	-1.83398
UL2	cell_line	timepoints	PK_15-C6:12	PK_15-C6	12	-4430.33	0.0277963	0.16489	-2.27256
UL2	cell_line	timepoints	PK_15-PC_12:1	PK_15-PC_12	1	3093.33	0.119458	0.417123	1.58674
UL2	cell_line	timepoints	PK_15-PC_12:2	PK_15-PC_12	2	522.167	0.811733	1	0.23957
UL2	cell_line	timepoints	PK_15-PC_12:4	PK_15-PC_12	4	451.667	0.817816	1	0.231684
UL2	cell_line	timepoints	PK_15-PC_12:6	PK_15-PC_12	6	-283.667	0.884949	1	-0.145508
UL2	cell_line	timepoints	PK_15-PC_12:8	PK_15-PC_12	8	-157.333	0.94277	1	-0.0721845
UL2	cell_line	timepoints	PK_15-PC_12:12	PK_15-PC_12	12	-583.333	0.766124	1	-0.299223
UL2	cell_line	timepoints	PK_15-NRK:1	PK_15-NRK	1	4918	0.0151863	0.110274	2.52271
UL2	cell_line	timepoints	PK_15-NRK:2	PK_15-NRK	2	3417.5	0.123782	0.425251	1.56795
UL2	cell_line	timepoints	PK_15-NRK:4	PK_15-NRK	4	-2307.33	0.2427	0.677229	-1.18356
UL2	cell_line	timepoints	PK_15-NRK:6	PK_15-NRK	6	851.333	0.664386	1	0.436695
UL2	cell_line	timepoints	PK_15-NRK:8	PK_15-NRK	8	-1351.67	0.491598	0.986985	-0.693343
UL2	cell_line	timepoints	PK_15-NRK:12	PK_15-NRK	12	-1352.33	0.491386	0.986985	-0.693685
UL2	cell_type	timecourse	Renal-Neural	Renal-Neural		-1399.04	0.473174	0.622136	0.0781453
UL2	cell_type	timepoints	Renal-Neural:1	Renal-Neural	1	-1457.33	0.343032	0.87504	-0.956052
UL2	cell_type	timepoints	Renal-Neural:2	Renal-Neural	2	-1337.8	0.42632	0.971189	-0.801167
UL2	cell_type	timepoints	Renal-Neural:4	Renal-Neural	4	495.5	0.746309	1	0.325062
UL2	cell_type	timepoints	Renal-Neural:6	Renal-Neural	6	-1740.67	0.258199	0.796677	-1.14193
UL2	cell_type	timepoints	Renal-Neural:8	Renal-Neural	8	-1532.3	0.341832	0.87504	-0.958451
UL2	cell_type	timepoints	Renal-Neural:12	Renal-Neural	12	-1830.67	0.234667	0.746032	-1.20097
UL2	organism	timecourse	Sus_scrofa-Rattus_norvegicus	Sus_scrofa-Rattus_norvegicus		-1640.64	0.397204	0.553337	0.0889888
UL2	organism	timepoints	Sus_scrofa-Rattus_norvegicus:1	Sus_scrofa-Rattus_norvegicus	1	2307.11	0.19419	0.625886	1.31356
UL2	organism	timepoints	Sus_scrofa-Rattus_norvegicus:2	Sus_scrofa-Rattus_norvegicus	2	1727	0.410425	0.883035	0.829166
UL2	organism	timepoints	Sus_scrofa-Rattus_norvegicus:4	Sus_scrofa-Rattus_norvegicus	4	-1207.89	0.494386	0.951344	-0.687713
UL2	organism	timepoints	Sus_scrofa-Rattus_norvegicus:6	Sus_scrofa-Rattus_norvegicus	6	-592.889	0.736917	1	-0.337562
UL2	organism	timepoints	Sus_scrofa-Rattus_norvegicus:8	Sus_scrofa-Rattus_norvegicus	8	-1886.96	0.294488	0.769644	-1.05794
UL2	organism	timepoints	Sus_scrofa-Rattus_norvegicus:12	Sus_scrofa-Rattus_norvegicus	12	-2122	0.231908	0.673658	-1.20816
UL20	cell_line	timecourse	PK_15-C6	PK_15-C6		447.75	0.956667	0.975296	0.0214362
UL20	cell_line	timecourse	PK_15-PC_12	PK_15-PC_12		837.333	0.65086	0.796742	0.0679764
UL20	cell_line	timecourse	PK_15-NRK	PK_15-NRK		667	0.899598	0.962713	0.0324827
UL20	cell_line	timepoints	PK_15-C6:1	PK_15-C6	1	0	1	1	0
UL20	cell_line	timepoints	PK_15-C6:2	PK_15-C6	2	447.5	0.749491	1	0.321239
UL20	cell_line	timepoints	PK_15-C6:4	PK_15-C6	4	542	0.635972	1	0.476519
UL20	cell_line	timepoints	PK_15-C6:6	PK_15-C6	6	747.333	0.514442	0.997826	0.657046
UL20	cell_line	timepoints	PK_15-C6:8	PK_15-C6	8	827.667	0.47052	0.966716	0.727674
UL20	cell_line	timepoints	PK_15-C6:12	PK_15-C6	12	122	0.915051	1	0.107261
UL20	cell_line	timepoints	PK_15-PC_12:1	PK_15-PC_12	1	-2063.67	0.076182	0.305206	-1.81435
UL20	cell_line	timepoints	PK_15-PC_12:2	PK_15-PC_12	2	1625.33	0.207654	0.618607	1.27811
UL20	cell_line	timepoints	PK_15-PC_12:4	PK_15-PC_12	4	772.333	0.500541	0.997826	0.679026
UL20	cell_line	timepoints	PK_15-PC_12:6	PK_15-PC_12	6	438.333	0.701743	1	0.385377
UL20	cell_line	timepoints	PK_15-PC_12:8	PK_15-PC_12	8	-93	0.94202	1	-0.0731323
UL20	cell_line	timepoints	PK_15-PC_12:12	PK_15-PC_12	12	-31.3333	0.978143	1	-0.0275479
UL20	cell_line	timepoints	PK_15-NRK:1	PK_15-NRK	1	0	1	1	0
UL20	cell_line	timepoints	PK_15-NRK:2	PK_15-NRK	2	1522.33	0.237425	0.671305	1.19712
UL20	cell_line	timepoints	PK_15-NRK:4	PK_15-NRK	4	930.333	0.417631	0.903425	0.817937
UL20	cell_line	timepoints	PK_15-NRK:6	PK_15-NRK	6	702.667	0.539785	1	0.617775
UL20	cell_line	timepoints	PK_15-NRK:8	PK_15-NRK	8	295.333	0.796296	1	0.259653
UL20	cell_line	timepoints	PK_15-NRK:12	PK_15-NRK	12	551.333	0.630183	1	0.484725
UL20	cell_type	timecourse	Renal-Neural	Renal-Neural		-374.7	0.892276	0.959873	0.0280483
UL20	cell_type	timepoints	Renal-Neural:1	Renal-Neural	1	-1031.83	0.187638	0.671713	-1.3334
UL20	cell_type	timepoints	Renal-Neural:2	Renal-Neural	2	240.8	0.777378	1	0.284064
UL20	cell_type	timepoints	Renal-Neural:4	Renal-Neural	4	192	0.804926	1	0.248114
UL20	cell_type	timepoints	Renal-Neural:6	Renal-Neural	6	241.5	0.756103	1	0.312081
UL20	cell_type	timepoints	Renal-Neural:8	Renal-Neural	8	311.733	0.70232	1	0.384094
UL20	cell_type	timepoints	Renal-Neural:12	Renal-Neural	12	-230.333	0.767038	1	-0.297651
UL20	organism	timecourse	Sus_scrofa-Rattus_norvegicus	Sus_scrofa-Rattus_norvegicus		661.613	0.82867	0.933897	0.0361104
UL20	organism	timepoints	Sus_scrofa-Rattus_norvegicus:1	Sus_scrofa-Rattus_norvegicus	1	-687.889	0.439426	0.921851	-0.778545
UL20	organism	timepoints	Sus_scrofa-Rattus_norvegicus:2	Sus_scrofa-Rattus_norvegicus	2	1292.25	0.222448	0.660449	1.23333
UL20	organism	timepoints	Sus_scrofa-Rattus_norvegicus:4	Sus_scrofa-Rattus_norvegicus	4	748.222	0.400586	0.868607	0.846829
UL20	organism	timepoints	Sus_scrofa-Rattus_norvegicus:6	Sus_scrofa-Rattus_norvegicus	6	629.444	0.479087	0.94926	0.712398
UL20	organism	timepoints	Sus_scrofa-Rattus_norvegicus:8	Sus_scrofa-Rattus_norvegicus	8	397.875	0.659108	1	0.443435
UL20	organism	timepoints	Sus_scrofa-Rattus_norvegicus:12	Sus_scrofa-Rattus_norvegicus	12	214	0.809481	1	0.242203
UL21	cell_line	timecourse	PK_15-C6	PK_15-C6		-2831.97	0.000980586	0.00331531	0.503331
UL21	cell_line	timecourse	PK_15-PC_12	PK_15-PC_12		-2706.08	0.0103199	0.0358929	0.346553
UL21	cell_line	timecourse	PK_15-NRK	PK_15-NRK		764.444	0.919002	0.962713	0.0290986
UL21	cell_line	timepoints	PK_15-C6:1	PK_15-C6	1	-7150.67	9.80101e-05	0.00266504	-4.26837
UL21	cell_line	timepoints	PK_15-C6:2	PK_15-C6	2	-3148.5	0.131785	0.446741	-1.53453
UL21	cell_line	timepoints	PK_15-C6:4	PK_15-C6	4	-3665.33	0.0338206	0.187111	-2.18791
UL21	cell_line	timepoints	PK_15-C6:6	PK_15-C6	6	-1317	0.435835	0.916114	-0.786143
UL21	cell_line	timepoints	PK_15-C6:8	PK_15-C6	8	-1246.33	0.460703	0.951176	-0.743961
UL21	cell_line	timepoints	PK_15-C6:12	PK_15-C6	12	-464	0.78305	1	-0.276971
UL21	cell_line	timepoints	PK_15-PC_12:1	PK_15-PC_12	1	-3606.67	0.0366329	0.196709	-2.15289
UL21	cell_line	timepoints	PK_15-PC_12:2	PK_15-PC_12	2	-4714.33	0.0154039	0.111221	-2.51699
UL21	cell_line	timepoints	PK_15-PC_12:4	PK_15-PC_12	4	-3396.67	0.0484536	0.229347	-2.02754
UL21	cell_line	timepoints	PK_15-PC_12:6	PK_15-PC_12	6	-1360.33	0.420989	0.907293	-0.81201
UL21	cell_line	timepoints	PK_15-PC_12:8	PK_15-PC_12	8	-2299.17	0.225901	0.65317	-1.22753
UL21	cell_line	timepoints	PK_15-PC_12:12	PK_15-PC_12	12	-859.333	0.610451	1	-0.512953
UL21	cell_line	timepoints	PK_15-NRK:1	PK_15-NRK	1	0	1	1	0
UL21	cell_line	timepoints	PK_15-NRK:2	PK_15-NRK	2	0	1	1	0
UL21	cell_line	timepoints	PK_15-NRK:4	PK_15-NRK	4	-2078	0.221149	0.646953	-1.2404
UL21	cell_line	timepoints	PK_15-NRK:6	PK_15-NRK	6	891	0.597398	1	0.531855
UL21	cell_line	timepoints	PK_15-NRK:8	PK_15-NRK	8	-187	0.91161	1	-0.111624
UL21	cell_line	timepoints	PK_15-NRK:12	PK_15-NRK	12	1430.67	0.397557	0.885152	0.853993
UL21	cell_type	timecourse	Renal-Neural	Renal-Neural		-2782.3	4.6671e-06	8.2841e-05	0.713255
UL21	cell_type	timepoints	Renal-Neural:1	Renal-Neural	1	-5378.67	1.67269e-05	0.0011089	-4.69736
UL21	cell_type	timepoints	Renal-Neural:2	Renal-Neural	2	-4088	0.00187582	0.0346839	-3.25911
UL21	cell_type	timepoints	Renal-Neural:4	Renal-Neural	4	-2492	0.0336344	0.242889	-2.17634
UL21	cell_type	timepoints	Renal-Neural:6	Renal-Neural	6	-1784.17	0.124659	0.514333	-1.55817
UL21	cell_type	timepoints	Renal-Neural:8	Renal-Neural	8	-1573.97	0.195175	0.685797	-1.31062
UL21	cell_type	timepoints	Renal-Neural:12	Renal-Neural	12	-1377	0.234049	0.746032	-1.20258
UL21	organism	timecourse	Sus_scrofa-Rattus_norvegicus	Sus_scrofa-Rattus_norvegicus		-1821.83	0.0946643	0.194606	0.167901
UL21	organism	timepoints	Sus_scrofa-Rattus_norvegicus:1	Sus_scrofa-Rattus_norvegicus	1	-3585.78	0.0288501	0.186214	-2.24152
UL21	organism	timepoints	Sus_scrofa-Rattus_norvegicus:2	Sus_scrofa-Rattus_norvegicus	2	-2555	0.18329	0.614814	-1.34685
UL21	organism	timepoints	Sus_scrofa-Rattus_norvegicus:4	Sus_scrofa-Rattus_norvegicus	4	-3046.67	0.0618275	0.309865	-1.90452
UL21	organism	timepoints	Sus_scrofa-Rattus_norvegicus:6	Sus_scrofa-Rattus_norvegicus	6	-595.444	0.71109	1	-0.372221
UL21	organism	timepoints	Sus_scrofa-Rattus_norvegicus:8	Sus_scrofa-Rattus_norvegicus	8	-1112.29	0.496276	0.951344	-0.684694
UL21	organism	timepoints	Sus_scrofa-Rattus_norvegicus:12	Sus_scrofa-Rattus_norvegicus	12	35.7778	0.982234	1	0.0223652
UL22	cell_line	timecourse	PK_15-C6	PK_15-C6		-392.083	0.961559	0.975296	0.0202579
UL22	cell_line	timecourse	PK_15-PC_12	PK_15-PC_12		-751.889	0.666057	0.801526	0.0658805
UL22	cell_line	timecourse	PK_15-NRK	PK_15-NRK		1542.44	0.140517	0.255812	0.178753
UL22	cell_line	timepoints	PK_15-C6:1	PK_15-C6	1	0	1	1	0
UL22	cell_line	timepoints	PK_15-C6:2	PK_15-C6	2	-525.5	0.661062	1	-0.441316
UL22	cell_line	timepoints	PK_15-C6:4	PK_15-C6	4	-497.667	0.611202	1	-0.511872
UL22	cell_line	timepoints	PK_15-C6:6	PK_15-C6	6	-369.667	0.705542	1	-0.380218
UL22	cell_line	timepoints	PK_15-C6:8	PK_15-C6	8	845.667	0.388946	0.875456	0.869805
UL22	cell_line	timepoints	PK_15-C6:12	PK_15-C6	12	114	0.907172	1	0.117254
UL22	cell_line	timepoints	PK_15-PC_12:1	PK_15-PC_12	1	0	1	1	0
UL22	cell_line	timepoints	PK_15-PC_12:2	PK_15-PC_12	2	652.333	0.551387	1	0.600119
UL22	cell_line	timepoints	PK_15-PC_12:4	PK_15-PC_12	4	-2422	0.0164231	0.11596	-2.49113
UL22	cell_line	timepoints	PK_15-PC_12:6	PK_15-PC_12	6	-277.667	0.776479	1	-0.285592
UL22	cell_line	timepoints	PK_15-PC_12:8	PK_15-PC_12	8	-718.667	0.511835	0.997826	-0.661143
UL22	cell_line	timepoints	PK_15-PC_12:12	PK_15-PC_12	12	-440.667	0.652514	1	-0.453245
UL22	cell_line	timepoints	PK_15-NRK:1	PK_15-NRK	1	0	1	1	0
UL22	cell_line	timepoints	PK_15-NRK:2	PK_15-NRK	2	2943	0.00950045	0.0758849	2.70743
UL22	cell_line	timepoints	PK_15-NRK:4	PK_15-NRK	4	-3427.67	0.000972728	0.0163572	-3.5255
UL22	cell_line	timepoints	PK_15-NRK:6	PK_15-NRK	6	-192.333	0.844059	1	-0.197823
UL22	cell_line	timepoints	PK_15-NRK:8	PK_15-NRK	8	1583	0.110351	0.392838	1.62818
UL22	cell_line	timepoints	PK_15-NRK:12	PK_15-NRK	12	1108.67	0.260089	0.69909	1.14031
UL22	cell_type	timecourse	Renal-Neural	Renal-Neural		-559.222	0.713126	0.814543	0.0493743
UL22	cell_type	timepoints	Renal-Neural:1	Renal-Neural	1	0	1	1	0
UL22	cell_type	timepoints	Renal-Neural:2	Renal-Neural	2	-1584.6	0.0738849	0.403525	-1.82038
UL22	cell_type	timepoints	Renal-Neural:4	Renal-Neural	4	254	0.750391	1	0.319645
UL22	cell_type	timepoints	Renal-Neural:6	Renal-Neural	6	-227.5	0.775676	1	-0.286296
UL22	cell_type	timepoints	Renal-Neural:8	Renal-Neural	8	-571.567	0.495577	1	-0.685811
UL22	cell_type	timepoints	Renal-Neural:12	Renal-Neural	12	-717.667	0.370202	0.90599	-0.903144
UL22	organism	timecourse	Sus_scrofa-Rattus_norvegicus	Sus_scrofa-Rattus_norvegicus		-767.382	0.548083	0.6827	0.0685405
UL22	organism	timepoints	Sus_scrofa-Rattus_norvegicus:1	Sus_scrofa-Rattus_norvegicus	1	0	1	1	0
UL22	organism	timepoints	Sus_scrofa-Rattus_norvegicus:2	Sus_scrofa-Rattus_norvegicus	2	1216.88	0.257239	0.706991	1.14425
UL22	organism	timepoints	Sus_scrofa-Rattus_norvegicus:4	Sus_scrofa-Rattus_norvegicus	4	-2115.78	0.021714	0.156782	-2.35927
UL22	organism	timepoints	Sus_scrofa-Rattus_norvegicus:6	Sus_scrofa-Rattus_norvegicus	6	-279.889	0.756089	1	-0.3121
UL22	organism	timepoints	Sus_scrofa-Rattus_norvegicus:8	Sus_scrofa-Rattus_norvegicus	8	731.083	0.425397	0.901588	0.802773
UL22	organism	timepoints	Sus_scrofa-Rattus_norvegicus:12	Sus_scrofa-Rattus_norvegicus	12	260.667	0.772348	1	0.290665
UL23	cell_line	timecourse	PK_15-C6	PK_15-C6		-18275.1	0.00147837	0.00456365	0.475263
UL23	cell_line	timecourse	PK_15-PC_12	PK_15-PC_12		-7107.97	0.39506	0.584359	0.107948
UL23	cell_line	timecourse	PK_15-NRK	PK_15-NRK		-13289.9	0.0135914	0.037115	0.328759
UL23	cell_line	timepoints	PK_15-C6:1	PK_15-C6	1	-30155.7	0.000246132	0.00551854	-3.97704
UL23	cell_line	timepoints	PK_15-C6:2	PK_15-C6	2	-56403	2.28628e-07	1.32812e-05	-6.07362
UL23	cell_line	timepoints	PK_15-C6:4	PK_15-C6	4	9371.33	0.222792	0.64711	1.23593
UL23	cell_line	timepoints	PK_15-C6:6	PK_15-C6	6	-6074.33	0.42721	0.910138	-0.801105
UL23	cell_line	timepoints	PK_15-C6:8	PK_15-C6	8	-5383.33	0.481322	0.977949	-0.709974
UL23	cell_line	timepoints	PK_15-C6:12	PK_15-C6	12	-2262.67	0.766742	1	-0.298409
UL23	cell_line	timepoints	PK_15-PC_12:1	PK_15-PC_12	1	-17851	0.022908	0.146382	-2.35426
UL23	cell_line	timepoints	PK_15-PC_12:2	PK_15-PC_12	2	-5371.83	0.529455	1	-0.633663
UL23	cell_line	timepoints	PK_15-PC_12:4	PK_15-PC_12	4	13586.3	0.0797753	0.312739	1.79182
UL23	cell_line	timepoints	PK_15-PC_12:6	PK_15-PC_12	6	1317.67	0.862806	1	0.173779
UL23	cell_line	timepoints	PK_15-PC_12:8	PK_15-PC_12	8	-3177.33	0.709541	1	-0.374799
UL23	cell_line	timepoints	PK_15-PC_12:12	PK_15-PC_12	12	-1343.67	0.860127	1	-0.177208
UL23	cell_line	timepoints	PK_15-NRK:1	PK_15-NRK	1	-31521	0.000139709	0.00364383	-4.1571
UL23	cell_line	timepoints	PK_15-NRK:2	PK_15-NRK	2	-10913.8	0.204428	0.611846	-1.2874
UL23	cell_line	timepoints	PK_15-NRK:4	PK_15-NRK	4	7580	0.322723	0.799301	0.999678
UL23	cell_line	timepoints	PK_15-NRK:6	PK_15-NRK	6	-1086.33	0.886706	1	-0.14327
UL23	cell_line	timepoints	PK_15-NRK:8	PK_15-NRK	8	-15527.7	0.0463384	0.221562	-2.04785
UL23	cell_line	timepoints	PK_15-NRK:12	PK_15-NRK	12	-13110.3	0.090543	0.34296	-1.72904
UL23	cell_type	timecourse	Renal-Neural	Renal-Neural		-7502.96	0.559455	0.722206	0.0671508
UL23	cell_type	timepoints	Renal-Neural:1	Renal-Neural	1	-8242.83	0.276633	0.807161	-1.0983
UL23	cell_type	timepoints	Renal-Neural:2	Renal-Neural	2	-19236	0.022777	0.19802	-2.33975
UL23	cell_type	timepoints	Renal-Neural:4	Renal-Neural	4	7688.83	0.30988	0.854569	1.02448
UL23	cell_type	timepoints	Renal-Neural:6	Renal-Neural	6	-1835.17	0.807693	1	-0.244523
UL23	cell_type	timepoints	Renal-Neural:8	Renal-Neural	8	3262.9	0.680025	1	0.414526
UL23	cell_type	timepoints	Renal-Neural:12	Renal-Neural	12	4752	0.529122	1	0.633171
UL23	organism	timecourse	Sus_scrofa-Rattus_norvegicus	Sus_scrofa-Rattus_norvegicus		-12175.4	0.0144518	0.0427534	0.26453
UL23	organism	timepoints	Sus_scrofa-Rattus_norvegicus:1	Sus_scrofa-Rattus_norvegicus	1	-26509.2	0.00173425	0.023832	-3.28541
UL23	organism	timepoints	Sus_scrofa-Rattus_norvegicus:2	Sus_scrofa-Rattus_norvegicus	2	-20207.9	0.0390284	0.237515	-2.11194
UL23	organism	timepoints	Sus_scrofa-Rattus_norvegicus:4	Sus_scrofa-Rattus_norvegicus	4	10179.2	0.21218	0.65041	1.26156
UL23	organism	timepoints	Sus_scrofa-Rattus_norvegicus:6	Sus_scrofa-Rattus_norvegicus	6	-1947.67	0.810113	1	-0.241383
UL23	organism	timepoints	Sus_scrofa-Rattus_norvegicus:8	Sus_scrofa-Rattus_norvegicus	8	-8635.96	0.296295	0.769644	-1.05395
UL23	organism	timepoints	Sus_scrofa-Rattus_norvegicus:12	Sus_scrofa-Rattus_norvegicus	12	-5572.22	0.492589	0.951344	-0.69059
UL24	cell_line	timecourse	PK_15-C6	PK_15-C6		535.667	0.000144324	0.000731931	0.639275
UL24	cell_line	timecourse	PK_15-PC_12	PK_15-PC_12		397.333	0.00637962	0.0266443	0.377856
UL24	cell_line	timecourse	PK_15-NRK	PK_15-NRK		576	1.51175e-05	0.000107334	0.811316
UL24	cell_line	timepoints	PK_15-C6:1	PK_15-C6	1	0	1	1	0
UL24	cell_line	timepoints	PK_15-C6:2	PK_15-C6	2	0	1	1	0
UL24	cell_line	timepoints	PK_15-C6:4	PK_15-C6	4	644.333	0.052855	0.243858	1.98763
UL24	cell_line	timepoints	PK_15-C6:6	PK_15-C6	6	989.667	0.00376788	0.0403212	3.05291
UL24	cell_line	timepoints	PK_15-C6:8	PK_15-C6	8	624.667	0.0602058	0.262604	1.92696
UL24	cell_line	timepoints	PK_15-C6:12	PK_15-C6	12	-955.333	0.00503449	0.0498765	-2.947
UL24	cell_line	timepoints	PK_15-PC_12:1	PK_15-PC_12	1	0	1	1	0
UL24	cell_line	timepoints	PK_15-PC_12:2	PK_15-PC_12	2	0	1	1	0
UL24	cell_line	timepoints	PK_15-PC_12:4	PK_15-PC_12	4	462.667	0.160302	0.518647	1.42723
UL24	cell_line	timepoints	PK_15-PC_12:6	PK_15-PC_12	6	668.333	0.0449453	0.220923	2.06167
UL24	cell_line	timepoints	PK_15-PC_12:8	PK_15-PC_12	8	343	0.348926	0.82866	0.946377
UL24	cell_line	timepoints	PK_15-PC_12:12	PK_15-PC_12	12	-910	0.00731959	0.0623629	-2.80716
UL24	cell_line	timepoints	PK_15-NRK:1	PK_15-NRK	1	0	1	1	0
UL24	cell_line	timepoints	PK_15-NRK:2	PK_15-NRK	2	0	1	1	0
UL24	cell_line	timepoints	PK_15-NRK:4	PK_15-NRK	4	1071.67	0.00184691	0.0253801	3.30586
UL24	cell_line	timepoints	PK_15-NRK:6	PK_15-NRK	6	1200.67	0.000570165	0.0110774	3.7038
UL24	cell_line	timepoints	PK_15-NRK:8	PK_15-NRK	8	900.667	0.00789617	0.0659563	2.77836
UL24	cell_line	timepoints	PK_15-NRK:12	PK_15-NRK	12	-283	0.387223	0.875456	-0.872995
UL24	cell_type	timecourse	Renal-Neural	Renal-Neural		-183.194	0.0854511	0.184916	0.173237
UL24	cell_type	timepoints	Renal-Neural:1	Renal-Neural	1	0	1	1	0
UL24	cell_type	timepoints	Renal-Neural:2	Renal-Neural	2	0	1	1	0
UL24	cell_type	timepoints	Renal-Neural:4	Renal-Neural	4	17.6667	0.948621	1	0.0647193
UL24	cell_type	timepoints	Renal-Neural:6	Renal-Neural	6	228.667	0.405661	0.951857	0.837688
UL24	cell_type	timepoints	Renal-Neural:8	Renal-Neural	8	61.6667	0.830219	1	0.215394
UL24	cell_type	timepoints	Renal-Neural:12	Renal-Neural	12	-791.167	0.00529508	0.0683547	-2.89833
UL24	organism	timecourse	Sus_scrofa-Rattus_norvegicus	Sus_scrofa-Rattus_norvegicus		508.829	1.96468e-05	0.000154992	0.625802
UL24	organism	timepoints	Sus_scrofa-Rattus_norvegicus:1	Sus_scrofa-Rattus_norvegicus	1	0	1	1	0
UL24	organism	timepoints	Sus_scrofa-Rattus_norvegicus:2	Sus_scrofa-Rattus_norvegicus	2	0	1	1	0
UL24	organism	timepoints	Sus_scrofa-Rattus_norvegicus:4	Sus_scrofa-Rattus_norvegicus	4	726.222	0.00992981	0.100717	2.66634
UL24	organism	timepoints	Sus_scrofa-Rattus_norvegicus:6	Sus_scrofa-Rattus_norvegicus	6	952.889	0.00090768	0.0138097	3.49855
UL24	organism	timepoints	Sus_scrofa-Rattus_norvegicus:8	Sus_scrofa-Rattus_norvegicus	8	657.75	0.0207337	0.154957	2.37807
UL24	organism	timepoints	Sus_scrofa-Rattus_norvegicus:12	Sus_scrofa-Rattus_norvegicus	12	-716.111	0.0109487	0.106004	-2.62922
UL25	cell_line	timecourse	PK_15-C6	PK_15-C6		-480.278	0.163971	0.24254	0.168603
UL25	cell_line	timecourse	PK_15-PC_12	PK_15-PC_12		-122.194	0.996377	0.999969	0.0071427
UL25	cell_line	timecourse	PK_15-NRK	PK_15-NRK		462.111	0.193692	0.312548	0.15754
UL25	cell_line	timepoints	PK_15-C6:1	PK_15-C6	1	0	1	1	0
UL25	cell_line	timepoints	PK_15-C6:2	PK_15-C6	2	0	1	1	0
UL25	cell_line	timepoints	PK_15-C6:4	PK_15-C6	4	-935.667	0.0913697	0.343443	-1.72448
UL25	cell_line	timepoints	PK_15-C6:6	PK_15-C6	6	-603.333	0.271956	0.714791	-1.11197
UL25	cell_line	timepoints	PK_15-C6:8	PK_15-C6	8	367	0.502191	0.997826	0.6764
UL25	cell_line	timepoints	PK_15-C6:12	PK_15-C6	12	-975.667	0.0787424	0.310595	-1.7982
UL25	cell_line	timepoints	PK_15-PC_12:1	PK_15-PC_12	1	0	1	1	0
UL25	cell_line	timepoints	PK_15-PC_12:2	PK_15-PC_12	2	0	1	1	0
UL25	cell_line	timepoints	PK_15-PC_12:4	PK_15-PC_12	4	-359	0.51151	0.997826	-0.661655
UL25	cell_line	timepoints	PK_15-PC_12:6	PK_15-PC_12	6	277.667	0.611284	1	0.511754
UL25	cell_line	timepoints	PK_15-PC_12:8	PK_15-PC_12	8	-81.8333	0.893282	1	-0.1349
UL25	cell_line	timepoints	PK_15-PC_12:12	PK_15-PC_12	12	-14.6667	0.978552	1	-0.0270314
UL25	cell_line	timepoints	PK_15-NRK:1	PK_15-NRK	1	0	1	1	0
UL25	cell_line	timepoints	PK_15-NRK:2	PK_15-NRK	2	0	1	1	0
UL25	cell_line	timepoints	PK_15-NRK:4	PK_15-NRK	4	-1121	0.04451	0.22048	-2.06606
UL25	cell_line	timepoints	PK_15-NRK:6	PK_15-NRK	6	115.333	0.83261	1	0.212565
UL25	cell_line	timepoints	PK_15-NRK:8	PK_15-NRK	8	515.667	0.346901	0.826409	0.9504
UL25	cell_line	timepoints	PK_15-NRK:12	PK_15-NRK	12	1020.67	0.0663232	0.28188	1.88114
UL25	cell_type	timecourse	Renal-Neural	Renal-Neural		-230.533	0.229651	0.379191	0.120514
UL25	cell_type	timepoints	Renal-Neural:1	Renal-Neural	1	0	1	1	0
UL25	cell_type	timepoints	Renal-Neural:2	Renal-Neural	2	0	1	1	0
UL25	cell_type	timepoints	Renal-Neural:4	Renal-Neural	4	-86.8333	0.828364	1	-0.217785
UL25	cell_type	timepoints	Renal-Neural:6	Renal-Neural	6	-220.5	0.582376	1	-0.553032
UL25	cell_type	timepoints	Renal-Neural:8	Renal-Neural	8	-70.3667	0.866957	1	-0.168272
UL25	cell_type	timepoints	Renal-Neural:12	Renal-Neural	12	-1005.5	0.0144545	0.1432	-2.52188
UL25	organism	timecourse	Sus_scrofa-Rattus_norvegicus	Sus_scrofa-Rattus_norvegicus		-199.331	0.746797	0.891174	0.0455777
UL25	organism	timepoints	Sus_scrofa-Rattus_norvegicus:1	Sus_scrofa-Rattus_norvegicus	1	0	1	1	0
UL25	organism	timepoints	Sus_scrofa-Rattus_norvegicus:2	Sus_scrofa-Rattus_norvegicus	2	0	1	1	0
UL25	organism	timepoints	Sus_scrofa-Rattus_norvegicus:4	Sus_scrofa-Rattus_norvegicus	4	-805.222	0.0941239	0.385568	-1.70205
UL25	organism	timepoints	Sus_scrofa-Rattus_norvegicus:6	Sus_scrofa-Rattus_norvegicus	6	-70.1111	0.882703	1	-0.148198
UL25	organism	timepoints	Sus_scrofa-Rattus_norvegicus:8	Sus_scrofa-Rattus_norvegicus	8	310.542	0.520588	0.951344	0.646389
UL25	organism	timepoints	Sus_scrofa-Rattus_norvegicus:12	Sus_scrofa-Rattus_norvegicus	12	10.1111	0.983022	1	0.0213725
UL26	cell_line	timecourse	PK_15-C6	PK_15-C6		-1731.81	0.543654	0.677184	0.0833366
UL26	cell_line	timecourse	PK_15-PC_12	PK_15-PC_12		-2806.33	0.0106162	0.0358929	0.344719
UL26	cell_line	timecourse	PK_15-NRK	PK_15-NRK		1813.92	0.158593	0.281502	0.170803
UL26	cell_line	timepoints	PK_15-C6:1	PK_15-C6	1	-1143	0.56413	1	-0.580942
UL26	cell_line	timepoints	PK_15-C6:2	PK_15-C6	2	-4415.5	0.0734025	0.297491	-1.8324
UL26	cell_line	timepoints	PK_15-C6:4	PK_15-C6	4	-1214.33	0.540163	1	-0.617198
UL26	cell_line	timepoints	PK_15-C6:6	PK_15-C6	6	-1044.33	0.598128	1	-0.530793
UL26	cell_line	timepoints	PK_15-C6:8	PK_15-C6	8	1477.67	0.456473	0.945499	0.75104
UL26	cell_line	timepoints	PK_15-C6:12	PK_15-C6	12	1096	0.580205	1	0.557054
UL26	cell_line	timepoints	PK_15-PC_12:1	PK_15-PC_12	1	-1803.33	0.364176	0.857122	-0.916563
UL26	cell_line	timepoints	PK_15-PC_12:2	PK_15-PC_12	2	-817.167	0.71199	1	-0.371486
UL26	cell_line	timepoints	PK_15-PC_12:4	PK_15-PC_12	4	-5550.67	0.00705301	0.0604949	-2.82119
UL26	cell_line	timepoints	PK_15-PC_12:6	PK_15-PC_12	6	-3386.33	0.0919798	0.343714	-1.72114
UL26	cell_line	timepoints	PK_15-PC_12:8	PK_15-PC_12	8	-258.5	0.906966	1	-0.117515
UL26	cell_line	timepoints	PK_15-PC_12:12	PK_15-PC_12	12	5022	0.0140983	0.103549	2.55248
UL26	cell_line	timepoints	PK_15-NRK:1	PK_15-NRK	1	0	1	1	0
UL26	cell_line	timepoints	PK_15-NRK:2	PK_15-NRK	2	-1991.5	0.370027	0.858247	-0.90534
UL26	cell_line	timepoints	PK_15-NRK:4	PK_15-NRK	4	-2917	0.145035	0.480195	-1.4826
UL26	cell_line	timepoints	PK_15-NRK:6	PK_15-NRK	6	3.66667	0.998521	1	0.00186362
UL26	cell_line	timepoints	PK_15-NRK:8	PK_15-NRK	8	1643	0.408015	0.891356	0.835072
UL26	cell_line	timepoints	PK_15-NRK:12	PK_15-NRK	12	4328.33	0.0329009	0.18605	2.19992
UL26	cell_type	timecourse	Renal-Neural	Renal-Neural		-1268.18	0.356461	0.538483	0.0954577
UL26	cell_type	timepoints	Renal-Neural:1	Renal-Neural	1	-1473.17	0.333353	0.860658	-0.975558
UL26	cell_type	timepoints	Renal-Neural:2	Renal-Neural	2	-1061.6	0.52357	1	-0.641759
UL26	cell_type	timepoints	Renal-Neural:4	Renal-Neural	4	-1924	0.20773	0.705033	-1.27411
UL26	cell_type	timepoints	Renal-Neural:6	Renal-Neural	6	-2217.17	0.147464	0.56089	-1.46825
UL26	cell_type	timepoints	Renal-Neural:8	Renal-Neural	8	-38.3	0.98079	1	-0.0241826
UL26	cell_type	timepoints	Renal-Neural:12	Renal-Neural	12	894.833	0.555779	1	0.592575
UL26	organism	timecourse	Sus_scrofa-Rattus_norvegicus	Sus_scrofa-Rattus_norvegicus		-2071.66	0.0657071	0.145788	0.186854
UL26	organism	timepoints	Sus_scrofa-Rattus_norvegicus:1	Sus_scrofa-Rattus_norvegicus	1	-982.111	0.559979	0.982568	-0.58627
UL26	organism	timepoints	Sus_scrofa-Rattus_norvegicus:2	Sus_scrofa-Rattus_norvegicus	2	-2157.12	0.282045	0.750945	-1.08588
UL26	organism	timepoints	Sus_scrofa-Rattus_norvegicus:4	Sus_scrofa-Rattus_norvegicus	4	-3227.33	0.0589612	0.299018	-1.92655
UL26	organism	timepoints	Sus_scrofa-Rattus_norvegicus:6	Sus_scrofa-Rattus_norvegicus	6	-1475.67	0.382025	0.8568	-0.880897
UL26	organism	timepoints	Sus_scrofa-Rattus_norvegicus:8	Sus_scrofa-Rattus_norvegicus	8	1105.62	0.518318	0.951344	0.649924
UL26	organism	timepoints	Sus_scrofa-Rattus_norvegicus:12	Sus_scrofa-Rattus_norvegicus	12	3482.11	0.0421031	0.245697	2.07864
UL26.5	cell_line	timecourse	PK_15-C6	PK_15-C6		-23048.5	0.00538608	0.0136576	0.388951
UL26.5	cell_line	timecourse	PK_15-PC_12	PK_15-PC_12		12916.8	0.0813015	0.174921	0.214207
UL26.5	cell_line	timecourse	PK_15-NRK	PK_15-NRK		14012.2	0.5678	0.70726	0.0797609
UL26.5	cell_line	timepoints	PK_15-C6:1	PK_15-C6	1	-55381.7	0.00038441	0.00818792	-3.83302
UL26.5	cell_line	timepoints	PK_15-C6:2	PK_15-C6	2	-50302	0.00666348	0.0579315	-2.84259
UL26.5	cell_line	timepoints	PK_15-C6:4	PK_15-C6	4	5303.33	0.715274	1	0.367049
UL26.5	cell_line	timepoints	PK_15-C6:6	PK_15-C6	6	5274.33	0.716762	1	0.365042
UL26.5	cell_line	timepoints	PK_15-C6:8	PK_15-C6	8	-5178	0.721711	1	-0.358375
UL26.5	cell_line	timepoints	PK_15-C6:12	PK_15-C6	12	16851.7	0.249526	0.687273	1.16632
UL26.5	cell_line	timepoints	PK_15-PC_12:1	PK_15-PC_12	1	-5622.33	0.698986	1	-0.389128
UL26.5	cell_line	timepoints	PK_15-PC_12:2	PK_15-PC_12	2	659	0.967637	1	0.0407949
UL26.5	cell_line	timepoints	PK_15-PC_12:4	PK_15-PC_12	4	4430.67	0.7605	1	0.306651
UL26.5	cell_line	timepoints	PK_15-PC_12:6	PK_15-PC_12	6	10474	0.472193	0.966716	0.724916
UL26.5	cell_line	timepoints	PK_15-PC_12:8	PK_15-PC_12	8	6076	0.708558	1	0.37613
UL26.5	cell_line	timepoints	PK_15-PC_12:12	PK_15-PC_12	12	50239	0.00112224	0.0186262	3.47709
UL26.5	cell_line	timepoints	PK_15-NRK:1	PK_15-NRK	1	3511.33	0.809073	1	0.243023
UL26.5	cell_line	timepoints	PK_15-NRK:2	PK_15-NRK	2	39395	0.0186791	0.126978	2.43872
UL26.5	cell_line	timepoints	PK_15-NRK:4	PK_15-NRK	4	-69	0.99621	1	-0.00477556
UL26.5	cell_line	timepoints	PK_15-NRK:6	PK_15-NRK	6	11216.7	0.441555	0.925487	0.776317
UL26.5	cell_line	timepoints	PK_15-NRK:8	PK_15-NRK	8	-15177.7	0.299021	0.761514	-1.05046
UL26.5	cell_line	timepoints	PK_15-NRK:12	PK_15-NRK	12	14703.3	0.314202	0.784278	1.01763
UL26.5	cell_type	timecourse	Renal-Neural	Renal-Neural		-19315.6	0.00499855	0.0253498	0.319284
UL26.5	cell_type	timepoints	Renal-Neural:1	Renal-Neural	1	-32257.7	0.0105143	0.118506	-2.64467
UL26.5	cell_type	timepoints	Renal-Neural:2	Renal-Neural	2	-43362.4	0.00195402	0.0346839	-3.24535
UL26.5	cell_type	timepoints	Renal-Neural:4	Renal-Neural	4	4901.5	0.689275	1	0.401854
UL26.5	cell_type	timepoints	Renal-Neural:6	Renal-Neural	6	2265.83	0.853279	1	0.185766
UL26.5	cell_type	timepoints	Renal-Neural:8	Renal-Neural	8	6912.43	0.591036	1	0.540348
UL26.5	cell_type	timepoints	Renal-Neural:12	Renal-Neural	12	26193.7	0.0359632	0.247102	2.14751
UL26.5	organism	timecourse	Sus_scrofa-Rattus_norvegicus	Sus_scrofa-Rattus_norvegicus		11199.7	0.483236	0.62719	0.0768024
UL26.5	organism	timepoints	Sus_scrofa-Rattus_norvegicus:1	Sus_scrofa-Rattus_norvegicus	1	-19164.2	0.234542	0.6751	-1.20129
UL26.5	organism	timepoints	Sus_scrofa-Rattus_norvegicus:2	Sus_scrofa-Rattus_norvegicus	2	2444.75	0.897625	1	0.129229
UL26.5	organism	timepoints	Sus_scrofa-Rattus_norvegicus:4	Sus_scrofa-Rattus_norvegicus	4	3221.67	0.840668	1	0.201947
UL26.5	organism	timepoints	Sus_scrofa-Rattus_norvegicus:6	Sus_scrofa-Rattus_norvegicus	6	8988.33	0.575327	0.996297	0.563425
UL26.5	organism	timepoints	Sus_scrofa-Rattus_norvegicus:8	Sus_scrofa-Rattus_norvegicus	8	-6114.38	0.707243	1	-0.377422
UL26.5	organism	timepoints	Sus_scrofa-Rattus_norvegicus:12	Sus_scrofa-Rattus_norvegicus	12	27264.7	0.092809	0.385568	1.70906
UL27	cell_line	timecourse	PK_15-C6	PK_15-C6		-10367	0.000500232	0.0020346	0.550121
UL27	cell_line	timecourse	PK_15-PC_12	PK_15-PC_12		-5002.64	0.228286	0.385913	0.146485
UL27	cell_line	timecourse	PK_15-NRK	PK_15-NRK		6242.14	0.008689	0.025705	0.357713
UL27	cell_line	timepoints	PK_15-C6:1	PK_15-C6	1	-13613	0.00846484	0.0693466	-2.75181
UL27	cell_line	timepoints	PK_15-C6:2	PK_15-C6	2	4262.5	0.485288	0.984442	0.703532
UL27	cell_line	timepoints	PK_15-C6:4	PK_15-C6	4	-10552	0.0383164	0.203188	-2.13304
UL27	cell_line	timepoints	PK_15-C6:6	PK_15-C6	6	-9179.67	0.0699522	0.291202	-1.85563
UL27	cell_line	timepoints	PK_15-C6:8	PK_15-C6	8	8634.33	0.0876271	0.334291	1.7454
UL27	cell_line	timepoints	PK_15-C6:12	PK_15-C6	12	15960.7	0.00231774	0.0299199	3.22638
UL27	cell_line	timepoints	PK_15-PC_12:1	PK_15-PC_12	1	-5691.67	0.255894	0.693746	-1.15055
UL27	cell_line	timepoints	PK_15-PC_12:2	PK_15-PC_12	2	1072.83	0.847055	1	0.193974
UL27	cell_line	timepoints	PK_15-PC_12:4	PK_15-PC_12	4	-7769	0.123194	0.425251	-1.57047
UL27	cell_line	timepoints	PK_15-PC_12:6	PK_15-PC_12	6	-4153.33	0.405508	0.887399	-0.83958
UL27	cell_line	timepoints	PK_15-PC_12:8	PK_15-PC_12	8	2033.33	0.714839	1	0.367637
UL27	cell_line	timepoints	PK_15-PC_12:12	PK_15-PC_12	12	9295.67	0.06661	0.28188	1.87908
UL27	cell_line	timepoints	PK_15-NRK:1	PK_15-NRK	1	-6600.67	0.188707	0.57973	-1.3343
UL27	cell_line	timepoints	PK_15-NRK:2	PK_15-NRK	2	-3073.5	0.58112	1	-0.555704
UL27	cell_line	timepoints	PK_15-NRK:4	PK_15-NRK	4	-885	0.858806	1	-0.178899
UL27	cell_line	timepoints	PK_15-NRK:6	PK_15-NRK	6	-891	0.85786	1	-0.180112
UL27	cell_line	timepoints	PK_15-NRK:8	PK_15-NRK	8	8541.67	0.0909731	0.34296	1.72666
UL27	cell_line	timepoints	PK_15-NRK:12	PK_15-NRK	12	17461	0.00096079	0.0163572	3.52967
UL27	cell_type	timecourse	Renal-Neural	Renal-Neural		-5184.09	0.113636	0.237298	0.158332
UL27	cell_type	timepoints	Renal-Neural:1	Renal-Neural	1	-6352	0.10661	0.484585	-1.6392
UL27	cell_type	timepoints	Renal-Neural:2	Renal-Neural	2	4192.8	0.32741	0.855684	0.987724
UL27	cell_type	timepoints	Renal-Neural:4	Renal-Neural	4	-8718	0.0282911	0.223185	-2.24977
UL27	cell_type	timepoints	Renal-Neural:6	Renal-Neural	6	-6221	0.113863	0.494957	-1.6054
UL27	cell_type	timepoints	Renal-Neural:8	Renal-Neural	8	1723.1	0.673163	1	0.423971
UL27	cell_type	timepoints	Renal-Neural:12	Renal-Neural	12	3897.67	0.318692	0.854814	1.00583
UL27	organism	timecourse	Sus_scrofa-Rattus_norvegicus	Sus_scrofa-Rattus_norvegicus		6880.38	0.00211551	0.00883536	0.364278
UL27	organism	timepoints	Sus_scrofa-Rattus_norvegicus:1	Sus_scrofa-Rattus_norvegicus	1	-8635.11	0.0442724	0.251467	-2.0564
UL27	organism	timepoints	Sus_scrofa-Rattus_norvegicus:2	Sus_scrofa-Rattus_norvegicus	2	315.375	0.949719	1	0.0633337
UL27	organism	timepoints	Sus_scrofa-Rattus_norvegicus:4	Sus_scrofa-Rattus_norvegicus	4	-6402	0.132818	0.487762	-1.5246
UL27	organism	timepoints	Sus_scrofa-Rattus_norvegicus:6	Sus_scrofa-Rattus_norvegicus	6	-4741.33	0.263516	0.719602	-1.12912
UL27	organism	timepoints	Sus_scrofa-Rattus_norvegicus:8	Sus_scrofa-Rattus_norvegicus	8	6949.33	0.108614	0.420632	1.62967
UL27	organism	timepoints	Sus_scrofa-Rattus_norvegicus:12	Sus_scrofa-Rattus_norvegicus	12	14239.1	0.00126205	0.0185391	3.39095
UL28	cell_line	timecourse	PK_15-C6	PK_15-C6		456.194	0.566704	0.688724	0.0799215
UL28	cell_line	timecourse	PK_15-PC_12	PK_15-PC_12		295.444	0.43921	0.623678	0.100043
UL28	cell_line	timecourse	PK_15-NRK	PK_15-NRK		320.861	0.28996	0.4289	0.130061
UL28	cell_line	timepoints	PK_15-C6:1	PK_15-C6	1	0	1	1	0
UL28	cell_line	timepoints	PK_15-C6:2	PK_15-C6	2	1471.5	0.00690408	0.0596176	2.82924
UL28	cell_line	timepoints	PK_15-C6:4	PK_15-C6	4	-991	0.0240644	0.150496	-2.33361
UL28	cell_line	timepoints	PK_15-C6:6	PK_15-C6	6	-137	0.748461	1	-0.322608
UL28	cell_line	timepoints	PK_15-C6:8	PK_15-C6	8	49	0.908644	1	0.115385
UL28	cell_line	timepoints	PK_15-C6:12	PK_15-C6	12	-88.6667	0.835537	1	-0.208793
UL28	cell_line	timepoints	PK_15-PC_12:1	PK_15-PC_12	1	0	1	1	0
UL28	cell_line	timepoints	PK_15-PC_12:2	PK_15-PC_12	2	1471.5	0.00331342	0.0374676	3.09928
UL28	cell_line	timepoints	PK_15-PC_12:4	PK_15-PC_12	4	52.3333	0.902461	1	0.123235
UL28	cell_line	timepoints	PK_15-PC_12:6	PK_15-PC_12	6	7.66667	0.985675	1	0.0180535
UL28	cell_line	timepoints	PK_15-PC_12:8	PK_15-PC_12	8	-171.5	0.719602	1	-0.361214
UL28	cell_line	timepoints	PK_15-PC_12:12	PK_15-PC_12	12	-69.6667	0.870413	1	-0.164051
UL28	cell_line	timepoints	PK_15-NRK:1	PK_15-NRK	1	0	1	1	0
UL28	cell_line	timepoints	PK_15-NRK:2	PK_15-NRK	2	1471.5	0.00331342	0.0374676	3.09928
UL28	cell_line	timepoints	PK_15-NRK:4	PK_15-NRK	4	52.3333	0.902461	1	0.123235
UL28	cell_line	timepoints	PK_15-NRK:6	PK_15-NRK	6	-338.333	0.429734	0.912292	-0.796709
UL28	cell_line	timepoints	PK_15-NRK:8	PK_15-NRK	8	49	0.908644	1	0.115385
UL28	cell_line	timepoints	PK_15-NRK:12	PK_15-NRK	12	-14	0.973844	1	-0.0329673
UL28	cell_type	timecourse	Renal-Neural	Renal-Neural		220.744	0.967167	0.972189	0.0156832
UL28	cell_type	timepoints	Renal-Neural:1	Renal-Neural	1	0	1	1	0
UL28	cell_type	timepoints	Renal-Neural:2	Renal-Neural	2	588.6	0.0921496	0.446088	1.71262
UL28	cell_type	timepoints	Renal-Neural:4	Renal-Neural	4	-495.5	0.119723	0.504971	-1.57933
UL28	cell_type	timepoints	Renal-Neural:6	Renal-Neural	6	104.5	0.740282	1	0.333079
UL28	cell_type	timepoints	Renal-Neural:8	Renal-Neural	8	-63.7	0.84718	1	-0.193586
UL28	cell_type	timepoints	Renal-Neural:12	Renal-Neural	12	-72.1667	0.818889	1	-0.230021
UL28	organism	timecourse	Sus_scrofa-Rattus_norvegicus	Sus_scrofa-Rattus_norvegicus		331.067	0.273978	0.432276	0.110647
UL28	organism	timepoints	Sus_scrofa-Rattus_norvegicus:1	Sus_scrofa-Rattus_norvegicus	1	0	1	1	0
UL28	organism	timepoints	Sus_scrofa-Rattus_norvegicus:2	Sus_scrofa-Rattus_norvegicus	2	1471.5	0.000562118	0.00965743	3.65192
UL28	organism	timepoints	Sus_scrofa-Rattus_norvegicus:4	Sus_scrofa-Rattus_norvegicus	4	-295.444	0.388174	0.8568	-0.869497
UL28	organism	timepoints	Sus_scrofa-Rattus_norvegicus:6	Sus_scrofa-Rattus_norvegicus	6	-155.889	0.648112	1	-0.458783
UL28	organism	timepoints	Sus_scrofa-Rattus_norvegicus:8	Sus_scrofa-Rattus_norvegicus	8	-6.125	0.985899	1	-0.0177507
UL28	organism	timepoints	Sus_scrofa-Rattus_norvegicus:12	Sus_scrofa-Rattus_norvegicus	12	-57.4444	0.86634	1	-0.16906
UL29	cell_line	timecourse	PK_15-C6	PK_15-C6		5070.67	0.0172074	0.0381788	0.313578
UL29	cell_line	timecourse	PK_15-PC_12	PK_15-PC_12		3723.19	0.0539043	0.136686	0.240539
UL29	cell_line	timecourse	PK_15-NRK	PK_15-NRK		3104.08	0.200017	0.315582	0.155391
UL29	cell_line	timepoints	PK_15-C6:1	PK_15-C6	1	-5030.67	0.0668318	0.281885	-1.8775
UL29	cell_line	timepoints	PK_15-C6:2	PK_15-C6	2	21472	4.52345e-08	3.40057e-06	6.54305
UL29	cell_line	timepoints	PK_15-C6:4	PK_15-C6	4	1636.67	0.54434	1	0.61082
UL29	cell_line	timepoints	PK_15-C6:6	PK_15-C6	6	-431.333	0.872819	1	-0.160978
UL29	cell_line	timepoints	PK_15-C6:8	PK_15-C6	8	1056	0.69533	1	0.39411
UL29	cell_line	timepoints	PK_15-C6:12	PK_15-C6	12	-797.333	0.767376	1	-0.297573
UL29	cell_line	timepoints	PK_15-PC_12:1	PK_15-PC_12	1	0	1	1	0
UL29	cell_line	timepoints	PK_15-PC_12:2	PK_15-PC_12	2	18782.2	1.16266e-07	7.82043e-06	6.26966
UL29	cell_line	timepoints	PK_15-PC_12:4	PK_15-PC_12	4	1478.67	0.583734	1	0.551853
UL29	cell_line	timepoints	PK_15-PC_12:6	PK_15-PC_12	6	903.667	0.737465	1	0.337257
UL29	cell_line	timepoints	PK_15-PC_12:8	PK_15-PC_12	8	1140.33	0.705221	1	0.380654
UL29	cell_line	timepoints	PK_15-PC_12:12	PK_15-PC_12	12	34.3333	0.989832	1	0.0128135
UL29	cell_line	timepoints	PK_15-NRK:1	PK_15-NRK	1	0	1	1	0
UL29	cell_line	timepoints	PK_15-NRK:2	PK_15-NRK	2	16664.8	1.32052e-06	6.25048e-05	5.56287
UL29	cell_line	timepoints	PK_15-NRK:4	PK_15-NRK	4	-1136.33	0.673486	1	-0.424091
UL29	cell_line	timepoints	PK_15-NRK:6	PK_15-NRK	6	-546	0.839435	1	-0.203773
UL29	cell_line	timepoints	PK_15-NRK:8	PK_15-NRK	8	109.333	0.967629	1	0.0408043
UL29	cell_line	timepoints	PK_15-NRK:12	PK_15-NRK	12	-168	0.950279	1	-0.0626993
UL29	cell_type	timecourse	Renal-Neural	Renal-Neural		2723.68	0.0811662	0.184916	0.175911
UL29	cell_type	timepoints	Renal-Neural:1	Renal-Neural	1	-2515.33	0.268856	0.806117	-1.11645
UL29	cell_type	timepoints	Renal-Neural:2	Renal-Neural	2	9859.2	0.000185643	0.00659033	3.99479
UL29	cell_type	timepoints	Renal-Neural:4	Renal-Neural	4	2125.83	0.349324	0.880545	0.943565
UL29	cell_type	timepoints	Renal-Neural:6	Renal-Neural	6	509.167	0.822002	1	0.225997
UL29	cell_type	timepoints	Renal-Neural:8	Renal-Neural	8	1035.07	0.662991	1	0.438041
UL29	cell_type	timepoints	Renal-Neural:12	Renal-Neural	12	-297.5	0.895406	1	-0.132047
UL29	organism	timecourse	Sus_scrofa-Rattus_norvegicus	Sus_scrofa-Rattus_norvegicus		3675.69	0.00933718	0.0301255	0.286976
UL29	organism	timepoints	Sus_scrofa-Rattus_norvegicus:1	Sus_scrofa-Rattus_norvegicus	1	-1676.89	0.435625	0.918695	-0.785063
UL29	organism	timepoints	Sus_scrofa-Rattus_norvegicus:2	Sus_scrofa-Rattus_norvegicus	2	18660.6	7.24539e-10	5.436e-08	7.36708
UL29	organism	timepoints	Sus_scrofa-Rattus_norvegicus:4	Sus_scrofa-Rattus_norvegicus	4	659.667	0.758559	1	0.308834
UL29	organism	timepoints	Sus_scrofa-Rattus_norvegicus:6	Sus_scrofa-Rattus_norvegicus	6	-24.5556	0.990867	1	-0.0114961
UL29	organism	timepoints	Sus_scrofa-Rattus_norvegicus:8	Sus_scrofa-Rattus_norvegicus	8	722.083	0.74042	1	0.332894
UL29	organism	timepoints	Sus_scrofa-Rattus_norvegicus:12	Sus_scrofa-Rattus_norvegicus	12	-310.333	0.88499	1	-0.145288
UL3	cell_line	timecourse	PK_15-C6	PK_15-C6		-752.389	0.425864	0.539934	0.102367
UL3	cell_line	timecourse	PK_15-PC_12	PK_15-PC_12		-764.5	0.704937	0.834176	0.0605617
UL3	cell_line	timecourse	PK_15-NRK	PK_15-NRK		-998.917	0.249694	0.377197	0.140381
UL3	cell_line	timepoints	PK_15-C6:1	PK_15-C6	1	0	1	1	0
UL3	cell_line	timepoints	PK_15-C6:2	PK_15-C6	2	422	0.753772	1	0.315559
UL3	cell_line	timepoints	PK_15-C6:4	PK_15-C6	4	-367	0.738325	1	-0.336108
UL3	cell_line	timepoints	PK_15-C6:6	PK_15-C6	6	-158.333	0.885343	1	-0.145006
UL3	cell_line	timepoints	PK_15-C6:8	PK_15-C6	8	-2007	0.0725486	0.29717	-1.83806
UL3	cell_line	timepoints	PK_15-C6:12	PK_15-C6	12	-1560	0.159883	0.518647	-1.42869
UL3	cell_line	timepoints	PK_15-PC_12:1	PK_15-PC_12	1	0	1	1	0
UL3	cell_line	timepoints	PK_15-PC_12:2	PK_15-PC_12	2	1471.5	0.234258	0.665292	1.20536
UL3	cell_line	timepoints	PK_15-PC_12:4	PK_15-PC_12	4	-694.667	0.527819	1	-0.636194
UL3	cell_line	timepoints	PK_15-PC_12:6	PK_15-PC_12	6	-1013.33	0.358257	0.846307	-0.928037
UL3	cell_line	timepoints	PK_15-PC_12:8	PK_15-PC_12	8	-370.5	0.762891	1	-0.303491
UL3	cell_line	timepoints	PK_15-PC_12:12	PK_15-PC_12	12	-1037	0.347247	0.826409	-0.949712
UL3	cell_line	timepoints	PK_15-NRK:1	PK_15-NRK	1	0	1	1	0
UL3	cell_line	timepoints	PK_15-NRK:2	PK_15-NRK	2	-883.833	0.472761	0.966716	-0.723983
UL3	cell_line	timepoints	PK_15-NRK:4	PK_15-NRK	4	513.333	0.640499	1	0.470124
UL3	cell_line	timepoints	PK_15-NRK:6	PK_15-NRK	6	-2575	0.0226899	0.145717	-2.35825
UL3	cell_line	timepoints	PK_15-NRK:8	PK_15-NRK	8	-1942.33	0.0819082	0.318172	-1.77884
UL3	cell_line	timepoints	PK_15-NRK:12	PK_15-NRK	12	79	0.942638	1	0.0723503
UL3	cell_type	timecourse	Renal-Neural	Renal-Neural		-798.4	0.624444	0.791706	0.0594571
UL3	cell_type	timepoints	Renal-Neural:1	Renal-Neural	1	0	1	1	0
UL3	cell_type	timepoints	Renal-Neural:2	Renal-Neural	2	1582	0.0689498	0.381462	1.85331
UL3	cell_type	timepoints	Renal-Neural:4	Renal-Neural	4	-787.5	0.31642	0.854814	-1.01061
UL3	cell_type	timepoints	Renal-Neural:6	Renal-Neural	6	701.667	0.371617	0.90599	0.900459
UL3	cell_type	timepoints	Renal-Neural:8	Renal-Neural	8	-381.233	0.642632	1	-0.466474
UL3	cell_type	timepoints	Renal-Neural:12	Renal-Neural	12	-1338	0.0913263	0.446088	-1.71707
UL3	organism	timecourse	Sus_scrofa-Rattus_norvegicus	Sus_scrofa-Rattus_norvegicus		-695.083	0.339029	0.502453	0.0984053
UL3	organism	timepoints	Sus_scrofa-Rattus_norvegicus:1	Sus_scrofa-Rattus_norvegicus	1	0	1	1	0
UL3	organism	timepoints	Sus_scrofa-Rattus_norvegicus:2	Sus_scrofa-Rattus_norvegicus	2	325.875	0.766054	1	0.298947
UL3	organism	timepoints	Sus_scrofa-Rattus_norvegicus:4	Sus_scrofa-Rattus_norvegicus	4	-182.778	0.843088	1	-0.198837
UL3	organism	timepoints	Sus_scrofa-Rattus_norvegicus:6	Sus_scrofa-Rattus_norvegicus	6	-1248.89	0.17955	0.613246	-1.35862
UL3	organism	timepoints	Sus_scrofa-Rattus_norvegicus:8	Sus_scrofa-Rattus_norvegicus	8	-1573.62	0.09724	0.394461	-1.68575
UL3	organism	timepoints	Sus_scrofa-Rattus_norvegicus:12	Sus_scrofa-Rattus_norvegicus	12	-839.333	0.364997	0.855323	-0.913079
UL3.5	cell_line	timecourse	PK_15-C6	PK_15-C6		4432.81	0.0277043	0.054639	0.283061
UL3.5	cell_line	timecourse	PK_15-PC_12	PK_15-PC_12		6108.17	0.0025648	0.0151751	0.438117
UL3.5	cell_line	timecourse	PK_15-NRK	PK_15-NRK		6410.25	0.00100575	0.00433001	0.501588
UL3.5	cell_line	timepoints	PK_15-C6:1	PK_15-C6	1	800.333	0.856532	1	0.181814
UL3.5	cell_line	timepoints	PK_15-C6:2	PK_15-C6	2	-627.5	0.907851	1	-0.116392
UL3.5	cell_line	timepoints	PK_15-C6:4	PK_15-C6	4	-5323.67	0.232723	0.662672	-1.20939
UL3.5	cell_line	timepoints	PK_15-C6:6	PK_15-C6	6	-1747.33	0.693252	1	-0.396946
UL3.5	cell_line	timepoints	PK_15-C6:8	PK_15-C6	8	-2814	0.525838	1	-0.639264
UL3.5	cell_line	timepoints	PK_15-C6:12	PK_15-C6	12	15284	0.00113883	0.0186593	3.47211
UL3.5	cell_line	timepoints	PK_15-PC_12:1	PK_15-PC_12	1	4918	0.269725	0.713682	1.11723
UL3.5	cell_line	timepoints	PK_15-PC_12:2	PK_15-PC_12	2	631.833	0.898409	1	0.128382
UL3.5	cell_line	timepoints	PK_15-PC_12:4	PK_15-PC_12	4	-5903	0.186538	0.574448	-1.341
UL3.5	cell_line	timepoints	PK_15-PC_12:6	PK_15-PC_12	6	-6107	0.172056	0.545071	-1.38734
UL3.5	cell_line	timepoints	PK_15-PC_12:8	PK_15-PC_12	8	1291.5	0.794176	1	0.262419
UL3.5	cell_line	timepoints	PK_15-PC_12:12	PK_15-PC_12	12	17797.7	0.000200152	0.00465651	4.04314
UL3.5	cell_line	timepoints	PK_15-NRK:1	PK_15-NRK	1	4918	0.269725	0.713682	1.11723
UL3.5	cell_line	timepoints	PK_15-NRK:2	PK_15-NRK	2	-922.167	0.852195	1	-0.187374
UL3.5	cell_line	timepoints	PK_15-NRK:4	PK_15-NRK	4	-2547	0.56569	1	-0.578609
UL3.5	cell_line	timepoints	PK_15-NRK:6	PK_15-NRK	6	-5681	0.203336	0.610007	-1.29057
UL3.5	cell_line	timepoints	PK_15-NRK:8	PK_15-NRK	8	-4507.67	0.311209	0.779772	-1.02402
UL3.5	cell_line	timepoints	PK_15-NRK:12	PK_15-NRK	12	19885.7	4.38233e-05	0.00133348	4.51748
UL3.5	cell_type	timecourse	Renal-Neural	Renal-Neural		2364.68	0.45385	0.607987	0.0807791
UL3.5	cell_type	timepoints	Renal-Neural:1	Renal-Neural	1	400.167	0.909663	1	0.113962
UL3.5	cell_type	timepoints	Renal-Neural:2	Renal-Neural	2	681.4	0.860014	1	0.177146
UL3.5	cell_type	timepoints	Renal-Neural:4	Renal-Neural	4	-4339.83	0.221492	0.720867	-1.23592
UL3.5	cell_type	timepoints	Renal-Neural:6	Renal-Neural	6	-1086.67	0.75808	1	-0.309467
UL3.5	cell_type	timepoints	Renal-Neural:8	Renal-Neural	8	1082.03	0.769959	1	0.293808
UL3.5	cell_type	timepoints	Renal-Neural:12	Renal-Neural	12	6598	0.0652931	0.375877	1.87902
UL3.5	organism	timecourse	Sus_scrofa-Rattus_norvegicus	Sus_scrofa-Rattus_norvegicus		5498.79	0.000100289	0.000593379	0.530972
UL3.5	organism	timepoints	Sus_scrofa-Rattus_norvegicus:1	Sus_scrofa-Rattus_norvegicus	1	3545.44	0.300291	0.775296	1.04519
UL3.5	organism	timepoints	Sus_scrofa-Rattus_norvegicus:2	Sus_scrofa-Rattus_norvegicus	2	-265.75	0.947555	1	-0.0660642
UL3.5	organism	timepoints	Sus_scrofa-Rattus_norvegicus:4	Sus_scrofa-Rattus_norvegicus	4	-4591.22	0.181176	0.613246	-1.35348
UL3.5	organism	timepoints	Sus_scrofa-Rattus_norvegicus:6	Sus_scrofa-Rattus_norvegicus	6	-4511.78	0.188727	0.623119	-1.33006
UL3.5	organism	timepoints	Sus_scrofa-Rattus_norvegicus:8	Sus_scrofa-Rattus_norvegicus	8	-2422.75	0.484684	0.951344	-0.703316
UL3.5	organism	timepoints	Sus_scrofa-Rattus_norvegicus:12	Sus_scrofa-Rattus_norvegicus	12	17655.8	2.68616e-06	0.000127145	5.20488
UL30	cell_line	timecourse	PK_15-C6	PK_15-C6		-1810.08	0.00285029	0.00778347	0.431066
UL30	cell_line	timecourse	PK_15-PC_12	PK_15-PC_12		-786.694	0.26971	0.41843	0.135082
UL30	cell_line	timecourse	PK_15-NRK	PK_15-NRK		959.861	0.639697	0.769805	0.0695248
UL30	cell_line	timepoints	PK_15-C6:1	PK_15-C6	1	-6237.67	2.03483e-05	0.000702841	-4.75104
UL30	cell_line	timepoints	PK_15-C6:2	PK_15-C6	2	3417.5	0.0389876	0.205893	2.12535
UL30	cell_line	timepoints	PK_15-C6:4	PK_15-C6	4	318.333	0.809503	1	0.242465
UL30	cell_line	timepoints	PK_15-C6:6	PK_15-C6	6	-688	0.602787	1	-0.524029
UL30	cell_line	timepoints	PK_15-C6:8	PK_15-C6	8	-51.6667	0.96878	1	-0.0393529
UL30	cell_line	timepoints	PK_15-C6:12	PK_15-C6	12	-147.333	0.91114	1	-0.112219
UL30	cell_line	timepoints	PK_15-PC_12:1	PK_15-PC_12	1	-3628	0.00821353	0.0677219	-2.76334
UL30	cell_line	timepoints	PK_15-PC_12:2	PK_15-PC_12	2	520.167	0.724691	1	0.354368
UL30	cell_line	timepoints	PK_15-PC_12:4	PK_15-PC_12	4	-295.667	0.822826	1	-0.2252
UL30	cell_line	timepoints	PK_15-PC_12:6	PK_15-PC_12	6	-184.667	0.88876	1	-0.140655
UL30	cell_line	timepoints	PK_15-PC_12:8	PK_15-PC_12	8	56.6667	0.969374	1	0.0386046
UL30	cell_line	timepoints	PK_15-PC_12:12	PK_15-PC_12	12	35	0.978848	1	0.0266584
UL30	cell_line	timepoints	PK_15-NRK:1	PK_15-NRK	1	0	1	1	0
UL30	cell_line	timepoints	PK_15-NRK:2	PK_15-NRK	2	3417.5	0.0243761	0.150496	2.3282
UL30	cell_line	timepoints	PK_15-NRK:4	PK_15-NRK	4	-376.333	0.77568	1	-0.286642
UL30	cell_line	timepoints	PK_15-NRK:6	PK_15-NRK	6	-531	0.687768	1	-0.404447
UL30	cell_line	timepoints	PK_15-NRK:8	PK_15-NRK	8	-1104.67	0.404504	0.887399	-0.841391
UL30	cell_line	timepoints	PK_15-NRK:12	PK_15-NRK	12	-329.667	0.802863	1	-0.251097
UL30	cell_type	timecourse	Renal-Neural	Renal-Neural		-1054.54	0.000367754	0.00357946	0.458387
UL30	cell_type	timepoints	Renal-Neural:1	Renal-Neural	1	-4932.83	2.83566e-06	0.000402664	-5.19027
UL30	cell_type	timepoints	Renal-Neural:2	Renal-Neural	2	-371.4	0.722591	1	-0.356735
UL30	cell_type	timepoints	Renal-Neural:4	Renal-Neural	4	199.5	0.834476	1	0.209912
UL30	cell_type	timepoints	Renal-Neural:6	Renal-Neural	6	-170.833	0.857979	1	-0.179749
UL30	cell_type	timepoints	Renal-Neural:8	Renal-Neural	8	544	0.587338	1	0.545753
UL30	cell_type	timepoints	Renal-Neural:12	Renal-Neural	12	108.667	0.909367	1	0.114338
UL30	organism	timecourse	Sus_scrofa-Rattus_norvegicus	Sus_scrofa-Rattus_norvegicus		-1128.69	0.245105	0.406934	0.116898
UL30	organism	timepoints	Sus_scrofa-Rattus_norvegicus:1	Sus_scrofa-Rattus_norvegicus	1	-3288.56	0.00978887	0.100717	-2.67175
UL30	organism	timepoints	Sus_scrofa-Rattus_norvegicus:2	Sus_scrofa-Rattus_norvegicus	2	2331	0.115727	0.43874	1.59699
UL30	organism	timepoints	Sus_scrofa-Rattus_norvegicus:4	Sus_scrofa-Rattus_norvegicus	4	-117.889	0.924029	1	-0.0957773
UL30	organism	timepoints	Sus_scrofa-Rattus_norvegicus:6	Sus_scrofa-Rattus_norvegicus	6	-467.889	0.705243	1	-0.38013
UL30	organism	timepoints	Sus_scrofa-Rattus_norvegicus:8	Sus_scrofa-Rattus_norvegicus	8	-419.458	0.738403	1	-0.33558
UL30	organism	timepoints	Sus_scrofa-Rattus_norvegicus:12	Sus_scrofa-Rattus_norvegicus	12	-147.333	0.905137	1	-0.119699
UL31	cell_line	timecourse	PK_15-C6	PK_15-C6		16962.2	6.72741e-08	9.55293e-07	1.28875
UL31	cell_line	timecourse	PK_15-PC_12	PK_15-PC_12		11370.2	0.000939367	0.0066695	0.506287
UL31	cell_line	timecourse	PK_15-NRK	PK_15-NRK		11746.3	0.00103676	0.00433001	0.499502
UL31	cell_line	timepoints	PK_15-C6:1	PK_15-C6	1	-6921.33	0.270887	0.714791	-1.11449
UL31	cell_line	timepoints	PK_15-C6:2	PK_15-C6	2	-9318	0.226813	0.654327	-1.22508
UL31	cell_line	timepoints	PK_15-C6:4	PK_15-C6	4	14433.7	0.0246117	0.15122	2.32415
UL31	cell_line	timepoints	PK_15-C6:6	PK_15-C6	6	19343.3	0.00317388	0.0369641	3.11472
UL31	cell_line	timepoints	PK_15-C6:8	PK_15-C6	8	10457.7	0.0990062	0.361514	1.68392
UL31	cell_line	timepoints	PK_15-C6:12	PK_15-C6	12	41299	3.1258e-08	2.66319e-06	6.65008
UL31	cell_line	timepoints	PK_15-PC_12:1	PK_15-PC_12	1	0	1	1	0
UL31	cell_line	timepoints	PK_15-PC_12:2	PK_15-PC_12	2	-9676.67	0.17015	0.541924	-1.39366
UL31	cell_line	timepoints	PK_15-PC_12:4	PK_15-PC_12	4	18175.3	0.00531958	0.0503587	2.92664
UL31	cell_line	timepoints	PK_15-PC_12:6	PK_15-PC_12	6	20639.3	0.001756	0.0246673	3.3234
UL31	cell_line	timepoints	PK_15-PC_12:8	PK_15-PC_12	8	-6892.67	0.326074	0.803547	-0.992703
UL31	cell_line	timepoints	PK_15-PC_12:12	PK_15-PC_12	12	12837.3	0.0444073	0.22048	2.0671
UL31	cell_line	timepoints	PK_15-NRK:1	PK_15-NRK	1	0	1	1	0
UL31	cell_line	timepoints	PK_15-NRK:2	PK_15-NRK	2	-9045.67	0.199165	0.601835	-1.30279
UL31	cell_line	timepoints	PK_15-NRK:4	PK_15-NRK	4	13538	0.0344444	0.188564	2.17993
UL31	cell_line	timepoints	PK_15-NRK:6	PK_15-NRK	6	16453	0.0110335	0.0854592	2.64931
UL31	cell_line	timepoints	PK_15-NRK:8	PK_15-NRK	8	12816.3	0.0447413	0.22077	2.06372
UL31	cell_line	timepoints	PK_15-NRK:12	PK_15-NRK	12	18625	0.00436912	0.0450301	2.99905
UL31	cell_type	timecourse	Renal-Neural	Renal-Neural		8252.18	0.00917799	0.0383316	0.287861
UL31	cell_type	timepoints	Renal-Neural:1	Renal-Neural	1	-3460.67	0.554387	1	-0.59467
UL31	cell_type	timepoints	Renal-Neural:2	Renal-Neural	2	-4105.8	0.52209	1	-0.644056
UL31	cell_type	timepoints	Renal-Neural:4	Renal-Neural	4	9535.5	0.106746	0.484585	1.63855
UL31	cell_type	timepoints	Renal-Neural:6	Renal-Neural	6	11764.8	0.0478579	0.29125	2.02163
UL31	cell_type	timepoints	Renal-Neural:8	Renal-Neural	8	-2890.63	0.63757	1	-0.473602
UL31	cell_type	timepoints	Renal-Neural:12	Renal-Neural	12	17755.7	0.00344174	0.0523636	3.05108
UL31	organism	timecourse	Sus_scrofa-Rattus_norvegicus	Sus_scrofa-Rattus_norvegicus		12851.7	5.02872e-05	0.000357039	0.570592
UL31	organism	timepoints	Sus_scrofa-Rattus_norvegicus:1	Sus_scrofa-Rattus_norvegicus	1	-2307.11	0.702346	1	-0.384058
UL31	organism	timepoints	Sus_scrofa-Rattus_norvegicus:2	Sus_scrofa-Rattus_norvegicus	2	-9350.38	0.194516	0.625886	-1.31258
UL31	organism	timepoints	Sus_scrofa-Rattus_norvegicus:4	Sus_scrofa-Rattus_norvegicus	4	15382.3	0.0130845	0.113755	2.56065
UL31	organism	timepoints	Sus_scrofa-Rattus_norvegicus:6	Sus_scrofa-Rattus_norvegicus	6	18811.9	0.00272845	0.0341859	3.13156
UL31	organism	timepoints	Sus_scrofa-Rattus_norvegicus:8	Sus_scrofa-Rattus_norvegicus	8	7004.58	0.255607	0.706991	1.14823
UL31	organism	timepoints	Sus_scrofa-Rattus_norvegicus:12	Sus_scrofa-Rattus_norvegicus	12	24253.8	0.000161138	0.0038136	4.03746
UL32	cell_line	timecourse	PK_15-C6	PK_15-C6		27.3333	0.924046	0.964813	0.0281721
UL32	cell_line	timecourse	PK_15-PC_12	PK_15-PC_12		-52.1667	0.270178	0.41843	0.134963
UL32	cell_line	timecourse	PK_15-NRK	PK_15-NRK		40	0.903479	0.962713	0.0318257
UL32	cell_line	timepoints	PK_15-C6:1	PK_15-C6	1	0	1	1	0
UL32	cell_line	timepoints	PK_15-C6:2	PK_15-C6	2	0	1	1	0
UL32	cell_line	timepoints	PK_15-C6:4	PK_15-C6	4	58.3333	0.702165	1	0.384805
UL32	cell_line	timepoints	PK_15-C6:6	PK_15-C6	6	66	0.665334	1	0.435379
UL32	cell_line	timepoints	PK_15-C6:8	PK_15-C6	8	-2	0.989531	1	-0.0131933
UL32	cell_line	timepoints	PK_15-C6:12	PK_15-C6	12	-37.6667	0.804879	1	-0.248474
UL32	cell_line	timepoints	PK_15-PC_12:1	PK_15-PC_12	1	0	1	1	0
UL32	cell_line	timepoints	PK_15-PC_12:2	PK_15-PC_12	2	0	1	1	0
UL32	cell_line	timepoints	PK_15-PC_12:4	PK_15-PC_12	4	-249.333	0.106871	0.383653	-1.64476
UL32	cell_line	timepoints	PK_15-PC_12:6	PK_15-PC_12	6	-39	0.798124	1	-0.257269
UL32	cell_line	timepoints	PK_15-PC_12:8	PK_15-PC_12	8	-6.66667	0.968795	1	-0.0393348
UL32	cell_line	timepoints	PK_15-PC_12:12	PK_15-PC_12	12	18	0.906001	1	0.11874
UL32	cell_line	timepoints	PK_15-NRK:1	PK_15-NRK	1	0	1	1	0
UL32	cell_line	timepoints	PK_15-NRK:2	PK_15-NRK	2	0	1	1	0
UL32	cell_line	timepoints	PK_15-NRK:4	PK_15-NRK	4	58.3333	0.702165	1	0.384805
UL32	cell_line	timepoints	PK_15-NRK:6	PK_15-NRK	6	-89	0.560021	1	-0.587102
UL32	cell_line	timepoints	PK_15-NRK:8	PK_15-NRK	8	74.3333	0.626228	1	0.490351
UL32	cell_line	timepoints	PK_15-NRK:12	PK_15-NRK	12	18.3333	0.904269	1	0.120939
UL32	cell_type	timecourse	Renal-Neural	Renal-Neural		-40.45	0.713465	0.814543	0.0493362
UL32	cell_type	timepoints	Renal-Neural:1	Renal-Neural	1	0	1	1	0
UL32	cell_type	timepoints	Renal-Neural:2	Renal-Neural	2	0	1	1	0
UL32	cell_type	timepoints	Renal-Neural:4	Renal-Neural	4	-124.667	0.242869	0.766386	-1.17993
UL32	cell_type	timepoints	Renal-Neural:6	Renal-Neural	6	58	0.585157	1	0.54895
UL32	cell_type	timepoints	Renal-Neural:8	Renal-Neural	8	-41.0333	0.71252	1	-0.370292
UL32	cell_type	timepoints	Renal-Neural:12	Renal-Neural	12	-19	0.857917	1	-0.179828
UL32	organism	timecourse	Sus_scrofa-Rattus_norvegicus	Sus_scrofa-Rattus_norvegicus		-15.1319	0.9893	0.9893	0.00948228
UL32	organism	timepoints	Sus_scrofa-Rattus_norvegicus:1	Sus_scrofa-Rattus_norvegicus	1	0	1	1	0
UL32	organism	timepoints	Sus_scrofa-Rattus_norvegicus:2	Sus_scrofa-Rattus_norvegicus	2	0	1	1	0
UL32	organism	timepoints	Sus_scrofa-Rattus_norvegicus:4	Sus_scrofa-Rattus_norvegicus	4	-44.2222	0.723085	1	-0.356071
UL32	organism	timepoints	Sus_scrofa-Rattus_norvegicus:6	Sus_scrofa-Rattus_norvegicus	6	-20.6667	0.868419	1	-0.166405
UL32	organism	timepoints	Sus_scrofa-Rattus_norvegicus:8	Sus_scrofa-Rattus_norvegicus	8	25.4583	0.840738	1	0.201857
UL32	organism	timepoints	Sus_scrofa-Rattus_norvegicus:12	Sus_scrofa-Rattus_norvegicus	12	-0.444444	0.997157	1	-0.0035786
UL33	cell_line	timecourse	PK_15-C6	PK_15-C6		-652.5	0.0209198	0.0436855	0.301042
UL33	cell_line	timecourse	PK_15-PC_12	PK_15-PC_12		-251.167	0.648347	0.796742	0.0683243
UL33	cell_line	timecourse	PK_15-NRK	PK_15-NRK		-285.889	0.660217	0.781257	0.0666844
UL33	cell_line	timepoints	PK_15-C6:1	PK_15-C6	1	-1143	0.0342846	0.188564	-2.18196
UL33	cell_line	timepoints	PK_15-C6:2	PK_15-C6	2	0	1	1	0
UL33	cell_line	timepoints	PK_15-C6:4	PK_15-C6	4	-375	0.477711	0.972157	-0.715866
UL33	cell_line	timepoints	PK_15-C6:6	PK_15-C6	6	-1260.33	0.0202282	0.135349	-2.40595
UL33	cell_line	timepoints	PK_15-C6:8	PK_15-C6	8	-522.333	0.323948	0.800785	-0.997122
UL33	cell_line	timepoints	PK_15-C6:12	PK_15-C6	12	-614.333	0.246965	0.684645	-1.17275
UL33	cell_line	timepoints	PK_15-PC_12:1	PK_15-PC_12	1	0	1	1	0
UL33	cell_line	timepoints	PK_15-PC_12:2	PK_15-PC_12	2	0	1	1	0
UL33	cell_line	timepoints	PK_15-PC_12:4	PK_15-PC_12	4	-1035.67	0.0540768	0.245944	-1.97706
UL33	cell_line	timepoints	PK_15-PC_12:6	PK_15-PC_12	6	-228	0.665429	1	-0.435247
UL33	cell_line	timepoints	PK_15-PC_12:8	PK_15-PC_12	8	-170.333	0.772492	1	-0.290834
UL33	cell_line	timepoints	PK_15-PC_12:12	PK_15-PC_12	12	-73	0.889781	1	-0.139355
UL33	cell_line	timepoints	PK_15-NRK:1	PK_15-NRK	1	0	1	1	0
UL33	cell_line	timepoints	PK_15-NRK:2	PK_15-NRK	2	0	1	1	0
UL33	cell_line	timepoints	PK_15-NRK:4	PK_15-NRK	4	-419.667	0.427194	0.910138	-0.801134
UL33	cell_line	timepoints	PK_15-NRK:6	PK_15-NRK	6	-652	0.219596	0.645157	-1.24465
UL33	cell_line	timepoints	PK_15-NRK:8	PK_15-NRK	8	-379.333	0.472666	0.966716	-0.724138
UL33	cell_line	timepoints	PK_15-NRK:12	PK_15-NRK	12	-264.333	0.616257	1	-0.504606
UL33	cell_type	timecourse	Renal-Neural	Renal-Neural		-314.756	0.379492	0.545228	0.0917344
UL33	cell_type	timepoints	Renal-Neural:1	Renal-Neural	1	-571.5	0.138193	0.540093	-1.50338
UL33	cell_type	timepoints	Renal-Neural:2	Renal-Neural	2	0	1	1	0
UL33	cell_type	timepoints	Renal-Neural:4	Renal-Neural	4	-495.5	0.197594	0.685797	-1.30345
UL33	cell_type	timepoints	Renal-Neural:6	Renal-Neural	6	-418.167	0.275889	0.807161	-1.10002
UL33	cell_type	timepoints	Renal-Neural:8	Renal-Neural	8	-191.867	0.63217	1	-0.481232
UL33	cell_type	timepoints	Renal-Neural:12	Renal-Neural	12	-211.5	0.58011	1	-0.556368
UL33	organism	timecourse	Sus_scrofa-Rattus_norvegicus	Sus_scrofa-Rattus_norvegicus		-400.414	0.246453	0.406934	0.116592
UL33	organism	timepoints	Sus_scrofa-Rattus_norvegicus:1	Sus_scrofa-Rattus_norvegicus	1	-381	0.385491	0.8568	-0.874457
UL33	organism	timepoints	Sus_scrofa-Rattus_norvegicus:2	Sus_scrofa-Rattus_norvegicus	2	0	1	1	0
UL33	organism	timepoints	Sus_scrofa-Rattus_norvegicus:4	Sus_scrofa-Rattus_norvegicus	4	-610.111	0.166772	0.59204	-1.4003
UL33	organism	timepoints	Sus_scrofa-Rattus_norvegicus:6	Sus_scrofa-Rattus_norvegicus	6	-713.444	0.10697	0.418066	-1.63747
UL33	organism	timepoints	Sus_scrofa-Rattus_norvegicus:8	Sus_scrofa-Rattus_norvegicus	8	-380.708	0.393101	0.863201	-0.860446
UL33	organism	timepoints	Sus_scrofa-Rattus_norvegicus:12	Sus_scrofa-Rattus_norvegicus	12	-317.222	0.469508	0.939017	-0.728077
UL34	cell_line	timecourse	PK_15-C6	PK_15-C6		-5235.47	0.113504	0.171463	0.192666
UL34	cell_line	timecourse	PK_15-PC_12	PK_15-PC_12		-6913.92	0.118514	0.227363	0.189861
UL34	cell_line	timecourse	PK_15-NRK	PK_15-NRK		-3674.28	0.733125	0.839547	0.0567207
UL34	cell_line	timepoints	PK_15-C6:1	PK_15-C6	1	-10809.3	0.0179454	0.122643	-2.4551
UL34	cell_line	timepoints	PK_15-C6:2	PK_15-C6	2	7603.5	0.165281	0.532063	1.41006
UL34	cell_line	timepoints	PK_15-C6:4	PK_15-C6	4	5925.67	0.184969	0.572405	1.34589
UL34	cell_line	timepoints	PK_15-C6:6	PK_15-C6	6	-4571.67	0.30456	0.770523	-1.03835
UL34	cell_line	timepoints	PK_15-C6:8	PK_15-C6	8	-1080.67	0.807206	1	-0.24545
UL34	cell_line	timepoints	PK_15-C6:12	PK_15-C6	12	1422	0.748184	1	0.322976
UL34	cell_line	timepoints	PK_15-PC_12:1	PK_15-PC_12	1	-5453	0.221835	0.646953	-1.23853
UL34	cell_line	timepoints	PK_15-PC_12:2	PK_15-PC_12	2	-13636.7	0.00806542	0.0669325	-2.77028
UL34	cell_line	timepoints	PK_15-PC_12:4	PK_15-PC_12	4	6189.67	0.166522	0.533373	1.40585
UL34	cell_line	timepoints	PK_15-PC_12:6	PK_15-PC_12	6	-3841.33	0.387504	0.875456	-0.872475
UL34	cell_line	timepoints	PK_15-PC_12:8	PK_15-PC_12	8	-3929.5	0.428833	0.911895	-0.798276
UL34	cell_line	timepoints	PK_15-PC_12:12	PK_15-PC_12	12	8433.33	0.061696	0.26728	1.91545
UL34	cell_line	timepoints	PK_15-NRK:1	PK_15-NRK	1	-4561	0.305677	0.770523	-1.03593
UL34	cell_line	timepoints	PK_15-NRK:2	PK_15-NRK	2	-4501.67	0.365241	0.858048	-0.914511
UL34	cell_line	timepoints	PK_15-NRK:4	PK_15-NRK	4	4012	0.366945	0.858247	0.911238
UL34	cell_line	timepoints	PK_15-NRK:6	PK_15-NRK	6	-2613.67	0.555678	1	-0.593637
UL34	cell_line	timepoints	PK_15-NRK:8	PK_15-NRK	8	-3559.67	0.422986	0.91006	-0.8085
UL34	cell_line	timepoints	PK_15-NRK:12	PK_15-NRK	12	2797.67	0.528313	1	0.635429
UL34	cell_type	timecourse	Renal-Neural	Renal-Neural		-3201.8	0.383963	0.545228	0.0910322
UL34	cell_type	timepoints	Renal-Neural:1	Renal-Neural	1	-5850.67	0.0999096	0.467709	-1.67213
UL34	cell_type	timepoints	Renal-Neural:2	Renal-Neural	2	-2439.6	0.526971	1	-0.636493
UL34	cell_type	timepoints	Renal-Neural:4	Renal-Neural	4	4051.67	0.251642	0.782478	1.15798
UL34	cell_type	timepoints	Renal-Neural:6	Renal-Neural	6	-2899.67	0.41067	0.955985	-0.828731
UL34	cell_type	timepoints	Renal-Neural:8	Renal-Neural	8	-440.367	0.904899	1	-0.120001
UL34	cell_type	timepoints	Renal-Neural:12	Renal-Neural	12	3528.83	0.3174	0.854814	1.00855
UL34	organism	timecourse	Sus_scrofa-Rattus_norvegicus	Sus_scrofa-Rattus_norvegicus		-4638.94	0.257794	0.415985	0.114076
UL34	organism	timepoints	Sus_scrofa-Rattus_norvegicus:1	Sus_scrofa-Rattus_norvegicus	1	-6941.11	0.085997	0.377677	-1.74675
UL34	organism	timepoints	Sus_scrofa-Rattus_norvegicus:2	Sus_scrofa-Rattus_norvegicus	2	-4901	0.30265	0.77668	-1.04005
UL34	organism	timepoints	Sus_scrofa-Rattus_norvegicus:4	Sus_scrofa-Rattus_norvegicus	4	5375.78	0.181382	0.613246	1.35283
UL34	organism	timepoints	Sus_scrofa-Rattus_norvegicus:6	Sus_scrofa-Rattus_norvegicus	6	-3675.56	0.358833	0.849239	-0.924964
UL34	organism	timepoints	Sus_scrofa-Rattus_norvegicus:8	Sus_scrofa-Rattus_norvegicus	8	-2722.5	0.502581	0.951344	-0.674665
UL34	organism	timepoints	Sus_scrofa-Rattus_norvegicus:12	Sus_scrofa-Rattus_norvegicus	12	4217.67	0.292932	0.769644	1.06139
UL35	cell_line	timecourse	PK_15-C6	PK_15-C6		40012.8	7.25433e-07	5.72286e-06	1.06679
UL35	cell_line	timecourse	PK_15-PC_12	PK_15-PC_12		14580.7	0.421548	0.610814	0.10313
UL35	cell_line	timecourse	PK_15-NRK	PK_15-NRK		13624.8	0.382305	0.522658	0.110356
UL35	cell_line	timepoints	PK_15-C6:1	PK_15-C6	1	-1372.67	0.946257	1	-0.0677793
UL35	cell_line	timepoints	PK_15-C6:2	PK_15-C6	2	-3468.5	0.889401	1	-0.139839
UL35	cell_line	timepoints	PK_15-C6:4	PK_15-C6	4	21620.3	0.291316	0.752768	1.06757
UL35	cell_line	timepoints	PK_15-C6:6	PK_15-C6	6	64353.3	0.00266055	0.0333351	3.17763
UL35	cell_line	timepoints	PK_15-C6:8	PK_15-C6	8	25964.7	0.206271	0.615922	1.28208
UL35	cell_line	timepoints	PK_15-C6:12	PK_15-C6	12	123297	2.17468e-07	1.32812e-05	6.08814
UL35	cell_line	timepoints	PK_15-PC_12:1	PK_15-PC_12	1	0	1	1	0
UL35	cell_line	timepoints	PK_15-PC_12:2	PK_15-PC_12	2	-6633	0.770888	1	-0.292946
UL35	cell_line	timepoints	PK_15-PC_12:4	PK_15-PC_12	4	1346.33	0.947286	1	0.066479
UL35	cell_line	timepoints	PK_15-PC_12:6	PK_15-PC_12	6	32365.3	0.116896	0.409296	1.59813
UL35	cell_line	timepoints	PK_15-PC_12:8	PK_15-PC_12	8	-33570.7	0.145023	0.480195	-1.48264
UL35	cell_line	timepoints	PK_15-PC_12:12	PK_15-PC_12	12	13569	0.506219	0.997826	0.670008
UL35	cell_line	timepoints	PK_15-NRK:1	PK_15-NRK	1	0	1	1	0
UL35	cell_line	timepoints	PK_15-NRK:2	PK_15-NRK	2	-3463	0.879116	1	-0.152943
UL35	cell_line	timepoints	PK_15-NRK:4	PK_15-NRK	4	3662.67	0.85728	1	0.180855
UL35	cell_line	timepoints	PK_15-NRK:6	PK_15-NRK	6	13952.7	0.494331	0.989522	0.688953
UL35	cell_line	timepoints	PK_15-NRK:8	PK_15-NRK	8	35776.3	0.083971	0.322267	1.76656
UL35	cell_line	timepoints	PK_15-NRK:12	PK_15-NRK	12	24894	0.225275	0.652837	1.22921
UL35	cell_type	timecourse	Renal-Neural	Renal-Neural		21122.4	0.0133635	0.0474405	0.268546
UL35	cell_type	timepoints	Renal-Neural:1	Renal-Neural	1	-686.333	0.969634	1	-0.0382333
UL35	cell_type	timepoints	Renal-Neural:2	Renal-Neural	2	-3289.4	0.867738	1	-0.167276
UL35	cell_type	timepoints	Renal-Neural:4	Renal-Neural	4	9652	0.592864	1	0.537681
UL35	cell_type	timepoints	Renal-Neural:6	Renal-Neural	6	41383	0.0247631	0.206845	2.30531
UL35	cell_type	timepoints	Renal-Neural:8	Renal-Neural	8	-15737.6	0.406662	0.951857	-0.835892
UL35	cell_type	timepoints	Renal-Neural:12	Renal-Neural	12	55986	0.00283185	0.0463988	3.11879
UL35	organism	timecourse	Sus_scrofa-Rattus_norvegicus	Sus_scrofa-Rattus_norvegicus		19926.3	0.0959323	0.194606	0.167206
UL35	organism	timepoints	Sus_scrofa-Rattus_norvegicus:1	Sus_scrofa-Rattus_norvegicus	1	-457.556	0.98323	1	-0.0211103
UL35	organism	timepoints	Sus_scrofa-Rattus_norvegicus:2	Sus_scrofa-Rattus_norvegicus	2	-4653.12	0.856973	1	-0.181036
UL35	organism	timepoints	Sus_scrofa-Rattus_norvegicus:4	Sus_scrofa-Rattus_norvegicus	4	8876.44	0.683663	1	0.409534
UL35	organism	timepoints	Sus_scrofa-Rattus_norvegicus:6	Sus_scrofa-Rattus_norvegicus	6	36890.4	0.0941294	0.385568	1.70202
UL35	organism	timepoints	Sus_scrofa-Rattus_norvegicus:8	Sus_scrofa-Rattus_norvegicus	8	14760.2	0.505151	0.951344	0.670597
UL35	organism	timepoints	Sus_scrofa-Rattus_norvegicus:12	Sus_scrofa-Rattus_norvegicus	12	53920	0.0157656	0.12518	2.48772
UL36	cell_line	timecourse	PK_15-C6	PK_15-C6		153.722	0.671505	0.744951	0.0651319
UL36	cell_line	timecourse	PK_15-PC_12	PK_15-PC_12		-219.917	0.271096	0.41843	0.134728
UL36	cell_line	timecourse	PK_15-NRK	PK_15-NRK		320.778	0.00617229	0.0208105	0.380018
UL36	cell_line	timepoints	PK_15-C6:1	PK_15-C6	1	0	1	1	0
UL36	cell_line	timepoints	PK_15-C6:2	PK_15-C6	2	0	1	1	0
UL36	cell_line	timepoints	PK_15-C6:4	PK_15-C6	4	-369	0.222215	0.646953	-1.2375
UL36	cell_line	timepoints	PK_15-C6:6	PK_15-C6	6	148.333	0.621248	1	0.497457
UL36	cell_line	timepoints	PK_15-C6:8	PK_15-C6	8	362	0.230968	0.661831	1.21402
UL36	cell_line	timepoints	PK_15-C6:12	PK_15-C6	12	-43	0.88597	1	-0.144207
UL36	cell_line	timepoints	PK_15-PC_12:1	PK_15-PC_12	1	0	1	1	0
UL36	cell_line	timepoints	PK_15-PC_12:2	PK_15-PC_12	2	0	1	1	0
UL36	cell_line	timepoints	PK_15-PC_12:4	PK_15-PC_12	4	-540	0.0767122	0.305415	-1.81097
UL36	cell_line	timepoints	PK_15-PC_12:6	PK_15-PC_12	6	39.3333	0.895634	1	0.13191
UL36	cell_line	timepoints	PK_15-PC_12:8	PK_15-PC_12	8	-161.833	0.629684	1	-0.485434
UL36	cell_line	timepoints	PK_15-PC_12:12	PK_15-PC_12	12	-578.333	0.0586157	0.257426	-1.93952
UL36	cell_line	timepoints	PK_15-NRK:1	PK_15-NRK	1	0	1	1	0
UL36	cell_line	timepoints	PK_15-NRK:2	PK_15-NRK	2	0	1	1	0
UL36	cell_line	timepoints	PK_15-NRK:4	PK_15-NRK	4	58.3333	0.845766	1	0.195629
UL36	cell_line	timepoints	PK_15-NRK:6	PK_15-NRK	6	236.333	0.432113	0.913028	0.792578
UL36	cell_line	timepoints	PK_15-NRK:8	PK_15-NRK	8	687.333	0.0257491	0.157451	2.30507
UL36	cell_line	timepoints	PK_15-NRK:12	PK_15-NRK	12	942.667	0.00278514	0.0342248	3.16137
UL36	cell_type	timecourse	Renal-Neural	Renal-Neural		-246.867	0.0107572	0.0424311	0.279691
UL36	cell_type	timepoints	Renal-Neural:1	Renal-Neural	1	0	1	1	0
UL36	cell_type	timepoints	Renal-Neural:2	Renal-Neural	2	0	1	1	0
UL36	cell_type	timepoints	Renal-Neural:4	Renal-Neural	4	-483.667	0.0404707	0.265239	-2.09606
UL36	cell_type	timepoints	Renal-Neural:6	Renal-Neural	6	-24.3333	0.916382	1	-0.105453
UL36	cell_type	timepoints	Renal-Neural:8	Renal-Neural	8	-191.2	0.432737	0.9717	-0.790041
UL36	cell_type	timepoints	Renal-Neural:12	Renal-Neural	12	-782	0.00126999	0.0276932	-3.38895
UL36	organism	timecourse	Sus_scrofa-Rattus_norvegicus	Sus_scrofa-Rattus_norvegicus		147.507	0.771201	0.897628	0.0428069
UL36	organism	timepoints	Sus_scrofa-Rattus_norvegicus:1	Sus_scrofa-Rattus_norvegicus	1	0	1	1	0
UL36	organism	timepoints	Sus_scrofa-Rattus_norvegicus:2	Sus_scrofa-Rattus_norvegicus	2	0	1	1	0
UL36	organism	timepoints	Sus_scrofa-Rattus_norvegicus:4	Sus_scrofa-Rattus_norvegicus	4	-283.556	0.341369	0.817411	-0.959375
UL36	organism	timepoints	Sus_scrofa-Rattus_norvegicus:6	Sus_scrofa-Rattus_norvegicus	6	141.333	0.634325	1	0.478184
UL36	organism	timepoints	Sus_scrofa-Rattus_norvegicus:8	Sus_scrofa-Rattus_norvegicus	8	353.042	0.244327	0.689292	1.17624
UL36	organism	timepoints	Sus_scrofa-Rattus_norvegicus:12	Sus_scrofa-Rattus_norvegicus	12	107.111	0.718378	1	0.362397
UL37	cell_line	timecourse	PK_15-C6	PK_15-C6		-589.444	0.641399	0.722847	0.0692882
UL37	cell_line	timecourse	PK_15-PC_12	PK_15-PC_12		-275.25	0.995854	0.999969	0.00756254
UL37	cell_line	timecourse	PK_15-NRK	PK_15-NRK		-1149.67	0.249134	0.377197	0.140535
UL37	cell_line	timepoints	PK_15-C6:1	PK_15-C6	1	0	1	1	0
UL37	cell_line	timepoints	PK_15-C6:2	PK_15-C6	2	0	1	1	0
UL37	cell_line	timepoints	PK_15-C6:4	PK_15-C6	4	-942	0.427171	0.910138	-0.801174
UL37	cell_line	timepoints	PK_15-C6:6	PK_15-C6	6	-454.667	0.700774	1	-0.386696
UL37	cell_line	timepoints	PK_15-C6:8	PK_15-C6	8	-148.667	0.899936	1	-0.126442
UL37	cell_line	timepoints	PK_15-C6:12	PK_15-C6	12	-1991.33	0.0971309	0.357733	-1.69364
UL37	cell_line	timepoints	PK_15-PC_12:1	PK_15-PC_12	1	0	1	1	0
UL37	cell_line	timepoints	PK_15-PC_12:2	PK_15-PC_12	2	-839.667	0.526172	1	-0.638746
UL37	cell_line	timepoints	PK_15-PC_12:4	PK_15-PC_12	4	-199	0.866346	1	-0.16925
UL37	cell_line	timepoints	PK_15-PC_12:6	PK_15-PC_12	6	-168.667	0.886563	1	-0.143452
UL37	cell_line	timepoints	PK_15-PC_12:8	PK_15-PC_12	8	290.833	0.825889	1	0.221241
UL37	cell_line	timepoints	PK_15-PC_12:12	PK_15-PC_12	12	-153.333	0.896813	1	-0.130411
UL37	cell_line	timepoints	PK_15-NRK:1	PK_15-NRK	1	0	1	1	0
UL37	cell_line	timepoints	PK_15-NRK:2	PK_15-NRK	2	-3463	0.0114631	0.0882519	-2.63435
UL37	cell_line	timepoints	PK_15-NRK:4	PK_15-NRK	4	405.667	0.731659	1	0.345021
UL37	cell_line	timepoints	PK_15-NRK:6	PK_15-NRK	6	703.667	0.552476	1	0.598471
UL37	cell_line	timepoints	PK_15-NRK:8	PK_15-NRK	8	842.667	0.477206	0.972157	0.716691
UL37	cell_line	timepoints	PK_15-NRK:12	PK_15-NRK	12	1483	0.213593	0.630421	1.2613
UL37	cell_type	timecourse	Renal-Neural	Renal-Neural		-869.811	0.220192	0.379191	0.122836
UL37	cell_type	timepoints	Renal-Neural:1	Renal-Neural	1	0	1	1	0
UL37	cell_type	timepoints	Renal-Neural:2	Renal-Neural	2	1574	0.0921482	0.446088	1.71262
UL37	cell_type	timepoints	Renal-Neural:4	Renal-Neural	4	-773.333	0.360493	0.898071	-0.921753
UL37	cell_type	timepoints	Renal-Neural:6	Renal-Neural	6	-663.5	0.432274	0.9717	-0.79084
UL37	cell_type	timepoints	Renal-Neural:8	Renal-Neural	8	-394.2	0.655837	1	-0.44799
UL37	cell_type	timepoints	Renal-Neural:12	Renal-Neural	12	-1813.83	0.0347799	0.242889	-2.16195
UL37	organism	timecourse	Sus_scrofa-Rattus_norvegicus	Sus_scrofa-Rattus_norvegicus		-406.484	0.908873	0.958455	0.0257218
UL37	organism	timepoints	Sus_scrofa-Rattus_norvegicus:1	Sus_scrofa-Rattus_norvegicus	1	0	1	1	0
UL37	organism	timepoints	Sus_scrofa-Rattus_norvegicus:2	Sus_scrofa-Rattus_norvegicus	2	-1613.5	0.190154	0.623119	-1.32572
UL37	organism	timepoints	Sus_scrofa-Rattus_norvegicus:4	Sus_scrofa-Rattus_norvegicus	4	-245.111	0.812088	1	-0.238823
UL37	organism	timepoints	Sus_scrofa-Rattus_norvegicus:6	Sus_scrofa-Rattus_norvegicus	6	26.7778	0.979275	1	0.0260908
UL37	organism	timepoints	Sus_scrofa-Rattus_norvegicus:8	Sus_scrofa-Rattus_norvegicus	8	332.958	0.750528	1	0.319463
UL37	organism	timepoints	Sus_scrofa-Rattus_norvegicus:12	Sus_scrofa-Rattus_norvegicus	12	-220.556	0.830604	1	-0.214897
UL38	cell_line	timecourse	PK_15-C6	PK_15-C6		13498	1.5625e-10	3.69791e-09	1.95897
UL38	cell_line	timecourse	PK_15-PC_12	PK_15-PC_12		9559	3.85859e-07	9.132e-06	1.12373
UL38	cell_line	timecourse	PK_15-NRK	PK_15-NRK		16047.9	2.14316e-12	7.60822e-11	2.54157
UL38	cell_line	timepoints	PK_15-C6:1	PK_15-C6	1	-10643.3	0.00965902	0.0766722	-2.70104
UL38	cell_line	timepoints	PK_15-C6:2	PK_15-C6	2	-3097	0.524253	1	-0.641724
UL38	cell_line	timepoints	PK_15-C6:4	PK_15-C6	4	14071.7	0.000849553	0.0152919	3.57107
UL38	cell_line	timepoints	PK_15-C6:6	PK_15-C6	6	18838	1.84479e-05	0.000654902	4.78066
UL38	cell_line	timepoints	PK_15-C6:8	PK_15-C6	8	4158.33	0.296831	0.761067	1.05529
UL38	cell_line	timepoints	PK_15-C6:12	PK_15-C6	12	30179.7	9.76123e-10	1.55936e-07	7.65892
UL38	cell_line	timepoints	PK_15-PC_12:1	PK_15-PC_12	1	-5453	0.173117	0.546281	-1.38385
UL38	cell_line	timepoints	PK_15-PC_12:2	PK_15-PC_12	2	-900	0.839035	1	-0.204287
UL38	cell_line	timepoints	PK_15-PC_12:4	PK_15-PC_12	4	10078.7	0.0139139	0.102786	2.55774
UL38	cell_line	timepoints	PK_15-PC_12:6	PK_15-PC_12	6	14420	0.000651859	0.0120736	3.65947
UL38	cell_line	timepoints	PK_15-PC_12:8	PK_15-PC_12	8	2539	0.567225	1	0.576316
UL38	cell_line	timepoints	PK_15-PC_12:12	PK_15-PC_12	12	23963.3	2.22616e-07	1.32812e-05	6.08135
UL38	cell_line	timepoints	PK_15-NRK:1	PK_15-NRK	1	0	1	1	0
UL38	cell_line	timepoints	PK_15-NRK:2	PK_15-NRK	2	-9320.67	0.039847	0.208707	-2.11565
UL38	cell_line	timepoints	PK_15-NRK:4	PK_15-NRK	4	19412.3	1.13609e-05	0.000414836	4.92641
UL38	cell_line	timepoints	PK_15-NRK:6	PK_15-NRK	6	25422.7	6.20133e-08	4.40295e-06	6.4517
UL38	cell_line	timepoints	PK_15-NRK:8	PK_15-NRK	8	12270	0.00318158	0.0369641	3.11385
UL38	cell_line	timepoints	PK_15-NRK:12	PK_15-NRK	12	29862	1.28525e-09	1.82505e-07	7.5783
UL38	cell_type	timecourse	Renal-Neural	Renal-Neural		5485.56	0.130945	0.265632	0.15085
UL38	cell_type	timepoints	Renal-Neural:1	Renal-Neural	1	-8048.17	0.11695	0.503094	-1.59154
UL38	cell_type	timepoints	Renal-Neural:2	Renal-Neural	2	3813.6	0.493935	1	0.688436
UL38	cell_type	timepoints	Renal-Neural:4	Renal-Neural	4	2369	0.641211	1	0.468473
UL38	cell_type	timepoints	Renal-Neural:6	Renal-Neural	6	3917.67	0.441664	0.973252	0.774724
UL38	cell_type	timepoints	Renal-Neural:8	Renal-Neural	8	-2624.4	0.6226	1	-0.494827
UL38	cell_type	timepoints	Renal-Neural:12	Renal-Neural	12	12140.5	0.0196025	0.181537	2.4008
UL38	organism	timecourse	Sus_scrofa-Rattus_norvegicus	Sus_scrofa-Rattus_norvegicus		13141.8	9.00534e-12	2.13126e-10	1.73042
UL38	organism	timepoints	Sus_scrofa-Rattus_norvegicus:1	Sus_scrofa-Rattus_norvegicus	1	-5365.44	0.164232	0.587922	-1.40888
UL38	organism	timepoints	Sus_scrofa-Rattus_norvegicus:2	Sus_scrofa-Rattus_norvegicus	2	-4607	0.311921	0.781638	-1.02013
UL38	organism	timepoints	Sus_scrofa-Rattus_norvegicus:4	Sus_scrofa-Rattus_norvegicus	4	14520.9	0.000336077	0.00681756	3.81296
UL38	organism	timepoints	Sus_scrofa-Rattus_norvegicus:6	Sus_scrofa-Rattus_norvegicus	6	19560.2	3.45249e-06	0.000147076	5.13621
UL38	organism	timepoints	Sus_scrofa-Rattus_norvegicus:8	Sus_scrofa-Rattus_norvegicus	8	6795.38	0.0841983	0.377677	1.75711
UL38	organism	timepoints	Sus_scrofa-Rattus_norvegicus:12	Sus_scrofa-Rattus_norvegicus	12	28001.7	7.65634e-10	5.436e-08	7.3528
UL39	cell_line	timecourse	PK_15-C6	PK_15-C6		-4279.81	0.0170589	0.0381788	0.314135
UL39	cell_line	timecourse	PK_15-PC_12	PK_15-PC_12		2919.33	0.0459504	0.120833	0.25074
UL39	cell_line	timecourse	PK_15-NRK	PK_15-NRK		-2000.31	0.338723	0.480987	0.119099
UL39	cell_line	timepoints	PK_15-C6:1	PK_15-C6	1	-8874.33	0.00166622	0.0246673	-3.34159
UL39	cell_line	timepoints	PK_15-C6:2	PK_15-C6	2	4415.5	0.181267	0.566404	1.35754
UL39	cell_line	timepoints	PK_15-C6:4	PK_15-C6	4	-5694.67	0.0373534	0.199739	-2.1443
UL39	cell_line	timepoints	PK_15-C6:6	PK_15-C6	6	-5928	0.0305407	0.175815	-2.23216
UL39	cell_line	timepoints	PK_15-C6:8	PK_15-C6	8	-109.333	0.96734	1	-0.041169
UL39	cell_line	timepoints	PK_15-C6:12	PK_15-C6	12	-657	0.805713	1	-0.24739
UL39	cell_line	timepoints	PK_15-PC_12:1	PK_15-PC_12	1	9833.33	0.000572072	0.0110774	3.7027
UL39	cell_line	timepoints	PK_15-PC_12:2	PK_15-PC_12	2	-2927.17	0.329391	0.807231	-0.985848
UL39	cell_line	timepoints	PK_15-PC_12:4	PK_15-PC_12	4	-1922.67	0.472768	0.966716	-0.723972
UL39	cell_line	timepoints	PK_15-PC_12:6	PK_15-PC_12	6	-732.667	0.78388	1	-0.275882
UL39	cell_line	timepoints	PK_15-PC_12:8	PK_15-PC_12	8	-1860.17	0.534106	1	-0.62649
UL39	cell_line	timepoints	PK_15-PC_12:12	PK_15-PC_12	12	240	0.928387	1	0.0903709
UL39	cell_line	timepoints	PK_15-NRK:1	PK_15-NRK	1	5272.33	0.0531254	0.244224	1.98527
UL39	cell_line	timepoints	PK_15-NRK:2	PK_15-NRK	2	-1416.17	0.635664	1	-0.476954
UL39	cell_line	timepoints	PK_15-NRK:4	PK_15-NRK	4	-4251.33	0.116298	0.40832	-1.60082
UL39	cell_line	timepoints	PK_15-NRK:6	PK_15-NRK	6	504.667	0.850126	1	0.19003
UL39	cell_line	timepoints	PK_15-NRK:8	PK_15-NRK	8	55	0.983567	1	0.02071
UL39	cell_line	timepoints	PK_15-NRK:12	PK_15-NRK	12	-502.333	0.850811	1	-0.189151
UL39	cell_type	timecourse	Renal-Neural	Renal-Neural		-1526.96	0.690649	0.814543	0.0519076
UL39	cell_type	timepoints	Renal-Neural:1	Renal-Neural	1	-2156.67	0.418399	0.963448	-0.81504
UL39	cell_type	timepoints	Renal-Neural:2	Renal-Neural	2	859.6	0.767872	1	0.296553
UL39	cell_type	timepoints	Renal-Neural:4	Renal-Neural	4	-1683	0.527268	1	-0.636034
UL39	cell_type	timepoints	Renal-Neural:6	Renal-Neural	6	-3582.67	0.181029	0.659131	-1.35395
UL39	cell_type	timepoints	Renal-Neural:8	Renal-Neural	8	-837.167	0.763998	1	-0.301656
UL39	cell_type	timepoints	Renal-Neural:12	Renal-Neural	12	42.6667	0.987191	1	0.0161244
UL39	organism	timecourse	Sus_scrofa-Rattus_norvegicus	Sus_scrofa-Rattus_norvegicus		-1567.01	0.753105	0.891174	0.0448638
UL39	organism	timepoints	Sus_scrofa-Rattus_norvegicus:1	Sus_scrofa-Rattus_norvegicus	1	2077.11	0.500877	0.951344	0.677368
UL39	organism	timepoints	Sus_scrofa-Rattus_norvegicus:2	Sus_scrofa-Rattus_norvegicus	2	-524.875	0.885734	1	-0.144341
UL39	organism	timepoints	Sus_scrofa-Rattus_norvegicus:4	Sus_scrofa-Rattus_norvegicus	4	-3956.22	0.202135	0.633159	-1.29017
UL39	organism	timepoints	Sus_scrofa-Rattus_norvegicus:6	Sus_scrofa-Rattus_norvegicus	6	-2052	0.506048	0.951344	-0.669179
UL39	organism	timepoints	Sus_scrofa-Rattus_norvegicus:8	Sus_scrofa-Rattus_norvegicus	8	-485.417	0.876669	1	-0.155882
UL39	organism	timepoints	Sus_scrofa-Rattus_norvegicus:12	Sus_scrofa-Rattus_norvegicus	12	-306.444	0.920742	1	-0.0999347
UL4	cell_line	timecourse	PK_15-C6	PK_15-C6		-1141.75	0.349417	0.477089	0.116873
UL4	cell_line	timecourse	PK_15-PC_12	PK_15-PC_12		-357.944	0.983276	0.999969	0.0138501
UL4	cell_line	timecourse	PK_15-NRK	PK_15-NRK		-2250.61	0.00759586	0.0234481	0.366463
UL4	cell_line	timepoints	PK_15-C6:1	PK_15-C6	1	0	1	1	0
UL4	cell_line	timepoints	PK_15-C6:2	PK_15-C6	2	-4274.5	0.0285613	0.168209	-2.26095
UL4	cell_line	timepoints	PK_15-C6:4	PK_15-C6	4	-9.66667	0.995031	1	-0.00626222
UL4	cell_line	timepoints	PK_15-C6:6	PK_15-C6	6	378.333	0.807482	1	0.24509
UL4	cell_line	timepoints	PK_15-C6:8	PK_15-C6	8	-2180	0.164643	0.531349	-1.41224
UL4	cell_line	timepoints	PK_15-C6:12	PK_15-C6	12	8	0.995887	1	0.00518253
UL4	cell_line	timepoints	PK_15-PC_12:1	PK_15-PC_12	1	0	1	1	0
UL4	cell_line	timepoints	PK_15-PC_12:2	PK_15-PC_12	2	366	0.832995	1	0.212069
UL4	cell_line	timepoints	PK_15-PC_12:4	PK_15-PC_12	4	137.667	0.929326	1	0.0891827
UL4	cell_line	timepoints	PK_15-PC_12:6	PK_15-PC_12	6	-159.333	0.91824	1	-0.103219
UL4	cell_line	timepoints	PK_15-PC_12:8	PK_15-PC_12	8	-1363.67	0.43352	0.914255	-0.790142
UL4	cell_line	timepoints	PK_15-PC_12:12	PK_15-PC_12	12	-121	0.937863	1	-0.0783858
UL4	cell_line	timepoints	PK_15-NRK:1	PK_15-NRK	1	0	1	1	0
UL4	cell_line	timepoints	PK_15-NRK:2	PK_15-NRK	2	-1382.33	0.427295	0.910138	-0.800958
UL4	cell_line	timepoints	PK_15-NRK:4	PK_15-NRK	4	-1669.33	0.285175	0.743191	-1.08142
UL4	cell_line	timepoints	PK_15-NRK:6	PK_15-NRK	6	-2827	0.073558	0.297491	-1.83138
UL4	cell_line	timepoints	PK_15-NRK:8	PK_15-NRK	8	-3159.33	0.0464589	0.221562	-2.04667
UL4	cell_line	timepoints	PK_15-NRK:12	PK_15-NRK	12	-4465.67	0.00582502	0.0524252	-2.89293
UL4	cell_type	timecourse	Renal-Neural	Renal-Neural		922.1	0.343456	0.530117	0.0976453
UL4	cell_type	timepoints	Renal-Neural:1	Renal-Neural	1	0	1	1	0
UL4	cell_type	timepoints	Renal-Neural:2	Renal-Neural	2	-660.8	0.620447	1	-0.497898
UL4	cell_type	timepoints	Renal-Neural:4	Renal-Neural	4	898.667	0.461244	1	0.741753
UL4	cell_type	timepoints	Renal-Neural:6	Renal-Neural	6	1523	0.213789	0.707162	1.25707
UL4	cell_type	timepoints	Renal-Neural:8	Renal-Neural	8	-273.8	0.830156	1	-0.215475
UL4	cell_type	timepoints	Renal-Neural:12	Renal-Neural	12	2176.33	0.0776745	0.413617	1.79633
UL4	organism	timecourse	Sus_scrofa-Rattus_norvegicus	Sus_scrofa-Rattus_norvegicus		-1117.04	0.413055	0.553337	0.0866095
UL4	organism	timepoints	Sus_scrofa-Rattus_norvegicus:1	Sus_scrofa-Rattus_norvegicus	1	0	1	1	0
UL4	organism	timepoints	Sus_scrofa-Rattus_norvegicus:2	Sus_scrofa-Rattus_norvegicus	2	-1449.75	0.387592	0.8568	-0.870573
UL4	organism	timepoints	Sus_scrofa-Rattus_norvegicus:4	Sus_scrofa-Rattus_norvegicus	4	-513.778	0.715804	1	-0.365863
UL4	organism	timepoints	Sus_scrofa-Rattus_norvegicus:6	Sus_scrofa-Rattus_norvegicus	6	-869.333	0.538314	0.971703	-0.619055
UL4	organism	timepoints	Sus_scrofa-Rattus_norvegicus:8	Sus_scrofa-Rattus_norvegicus	8	-2343.17	0.105796	0.417307	-1.6431
UL4	organism	timepoints	Sus_scrofa-Rattus_norvegicus:12	Sus_scrofa-Rattus_norvegicus	12	-1526.22	0.281628	0.750945	-1.08683
UL40	cell_line	timecourse	PK_15-C6	PK_15-C6		25038.4	0.00115734	0.00373505	0.491959
UL40	cell_line	timecourse	PK_15-PC_12	PK_15-PC_12		24398.6	0.00110662	0.00714272	0.495028
UL40	cell_line	timecourse	PK_15-NRK	PK_15-NRK		-9216	0.706798	0.822667	0.0603081
UL40	cell_line	timepoints	PK_15-C6:1	PK_15-C6	1	-11808.7	0.369797	0.858247	-0.905778
UL40	cell_line	timepoints	PK_15-C6:2	PK_15-C6	2	37891.5	0.0218958	0.143502	2.37311
UL40	cell_line	timepoints	PK_15-C6:4	PK_15-C6	4	37923.3	0.00558039	0.0524252	2.90889
UL40	cell_line	timepoints	PK_15-C6:6	PK_15-C6	6	11011.3	0.402717	0.887366	0.844619
UL40	cell_line	timepoints	PK_15-C6:8	PK_15-C6	8	-33788.3	0.0127732	0.0960241	-2.59172
UL40	cell_line	timepoints	PK_15-C6:12	PK_15-C6	12	-17807	0.178652	0.560977	-1.36588
UL40	cell_line	timepoints	PK_15-PC_12:1	PK_15-PC_12	1	-11157	0.396571	0.885152	-0.855793
UL40	cell_line	timepoints	PK_15-PC_12:2	PK_15-PC_12	2	42824.3	0.00515825	0.0503225	2.93803
UL40	cell_line	timepoints	PK_15-PC_12:4	PK_15-PC_12	4	43472.3	0.00170057	0.0246673	3.33453
UL40	cell_line	timepoints	PK_15-PC_12:6	PK_15-PC_12	6	15132.7	0.251765	0.690462	1.16074
UL40	cell_line	timepoints	PK_15-PC_12:8	PK_15-PC_12	8	-17672.7	0.231557	0.662036	-1.21246
UL40	cell_line	timepoints	PK_15-PC_12:12	PK_15-PC_12	12	-16132.7	0.222232	0.646953	-1.23745
UL40	cell_line	timepoints	PK_15-NRK:1	PK_15-NRK	1	-4116	0.753653	1	-0.315716
UL40	cell_line	timepoints	PK_15-NRK:2	PK_15-NRK	2	13157.3	0.371422	0.859917	0.90268
UL40	cell_line	timepoints	PK_15-NRK:4	PK_15-NRK	4	-4713	0.719383	1	-0.361508
UL40	cell_line	timepoints	PK_15-NRK:6	PK_15-NRK	6	-4646	0.723202	1	-0.356369
UL40	cell_line	timepoints	PK_15-NRK:8	PK_15-NRK	8	-11670.7	0.375368	0.86179	-0.895193
UL40	cell_line	timepoints	PK_15-NRK:12	PK_15-NRK	12	-16993	0.198944	0.601835	-1.30344
UL40	cell_type	timecourse	Renal-Neural	Renal-Neural		21801.8	1.18014e-06	2.79299e-05	0.80056
UL40	cell_type	timepoints	Renal-Neural:1	Renal-Neural	1	-9424.83	0.281578	0.814907	-1.08695
UL40	cell_type	timepoints	Renal-Neural:2	Renal-Neural	2	32956.8	0.000992362	0.0234859	3.46967
UL40	cell_type	timepoints	Renal-Neural:4	Renal-Neural	4	43054.3	6.4203e-06	0.000557362	4.96536
UL40	cell_type	timepoints	Renal-Neural:6	Renal-Neural	6	15395	0.0810908	0.426477	1.77547
UL40	cell_type	timepoints	Renal-Neural:8	Renal-Neural	8	-21506.7	0.0214176	0.194125	-2.3649
UL40	cell_type	timepoints	Renal-Neural:12	Renal-Neural	12	-8473.33	0.332542	0.860658	-0.977211
UL40	organism	timecourse	Sus_scrofa-Rattus_norvegicus	Sus_scrofa-Rattus_norvegicus		18443.8	0.0243162	0.0661355	0.237878
UL40	organism	timepoints	Sus_scrofa-Rattus_norvegicus:1	Sus_scrofa-Rattus_norvegicus	1	-9027.22	0.456532	0.937249	-0.74961
UL40	organism	timepoints	Sus_scrofa-Rattus_norvegicus:2	Sus_scrofa-Rattus_norvegicus	2	30466	0.0371549	0.232765	2.13337
UL40	organism	timepoints	Sus_scrofa-Rattus_norvegicus:4	Sus_scrofa-Rattus_norvegicus	4	25560.9	0.0380909	0.23517	2.12255
UL40	organism	timepoints	Sus_scrofa-Rattus_norvegicus:6	Sus_scrofa-Rattus_norvegicus	6	7166	0.55413	0.982568	0.595056
UL40	organism	timepoints	Sus_scrofa-Rattus_norvegicus:8	Sus_scrofa-Rattus_norvegicus	8	-21465.3	0.0845216	0.377677	-1.75524
UL40	organism	timepoints	Sus_scrofa-Rattus_norvegicus:12	Sus_scrofa-Rattus_norvegicus	12	-16977.6	0.163963	0.587922	-1.4098
UL41	cell_line	timecourse	PK_15-C6	PK_15-C6		3052	0.404728	0.522467	0.106162
UL41	cell_line	timecourse	PK_15-PC_12	PK_15-PC_12		3628.58	0.523972	0.701925	0.0863177
UL41	cell_line	timecourse	PK_15-NRK	PK_15-NRK		5335.14	0.00116809	0.00460747	0.491326
UL41	cell_line	timepoints	PK_15-C6:1	PK_15-C6	1	-4706.33	0.19973	0.602017	-1.30112
UL41	cell_line	timepoints	PK_15-C6:2	PK_15-C6	2	-731	0.869664	1	-0.165008
UL41	cell_line	timepoints	PK_15-C6:4	PK_15-C6	4	4154	0.256762	0.693746	1.14842
UL41	cell_line	timepoints	PK_15-C6:6	PK_15-C6	6	4712	0.199199	0.601835	1.30269
UL41	cell_line	timepoints	PK_15-C6:8	PK_15-C6	8	-1049.67	0.77298	1	-0.290192
UL41	cell_line	timepoints	PK_15-C6:12	PK_15-C6	12	2959	0.417568	0.903425	0.818049
UL41	cell_line	timepoints	PK_15-PC_12:1	PK_15-PC_12	1	-4411.33	0.228878	0.657318	-1.21956
UL41	cell_line	timepoints	PK_15-PC_12:2	PK_15-PC_12	2	8772.5	0.0352972	0.191957	2.16922
UL41	cell_line	timepoints	PK_15-PC_12:4	PK_15-PC_12	4	1059.33	0.770949	1	0.292865
UL41	cell_line	timepoints	PK_15-PC_12:6	PK_15-PC_12	6	5259.33	0.152769	0.503194	1.454
UL41	cell_line	timepoints	PK_15-PC_12:8	PK_15-PC_12	8	140.667	0.972404	1	0.0347833
UL41	cell_line	timepoints	PK_15-PC_12:12	PK_15-PC_12	12	2128.33	0.559155	1	0.588402
UL41	cell_line	timepoints	PK_15-NRK:1	PK_15-NRK	1	14748.7	0.000179699	0.00437175	4.07744
UL41	cell_line	timepoints	PK_15-NRK:2	PK_15-NRK	2	11836.2	0.00531756	0.0503587	2.92678
UL41	cell_line	timepoints	PK_15-NRK:4	PK_15-NRK	4	2298.33	0.528332	1	0.6354
UL41	cell_line	timepoints	PK_15-NRK:6	PK_15-NRK	6	2784.67	0.445343	0.931503	0.769853
UL41	cell_line	timepoints	PK_15-NRK:8	PK_15-NRK	8	61	0.986618	1	0.0168641
UL41	cell_line	timepoints	PK_15-NRK:12	PK_15-NRK	12	282	0.938198	1	0.0779621
UL41	cell_type	timecourse	Renal-Neural	Renal-Neural		-3686.88	0.00629079	0.0279154	0.307362
UL41	cell_type	timepoints	Renal-Neural:1	Renal-Neural	1	-11933.2	0.000180162	0.00659033	-4.00386
UL41	cell_type	timepoints	Renal-Neural:2	Renal-Neural	2	-2130.6	0.516617	1	-0.652581
UL41	cell_type	timepoints	Renal-Neural:4	Renal-Neural	4	1457.5	0.626676	1	0.489026
UL41	cell_type	timepoints	Renal-Neural:6	Renal-Neural	6	3593.33	0.232871	0.746032	1.20565
UL41	cell_type	timepoints	Renal-Neural:8	Renal-Neural	8	-604.033	0.847452	1	-0.193236
UL41	cell_type	timepoints	Renal-Neural:12	Renal-Neural	12	2402.67	0.423464	0.969869	0.806151
UL41	organism	timecourse	Sus_scrofa-Rattus_norvegicus	Sus_scrofa-Rattus_norvegicus		3050.62	0.56809	0.69542	0.0661055
UL41	organism	timepoints	Sus_scrofa-Rattus_norvegicus:1	Sus_scrofa-Rattus_norvegicus	1	1877	0.623479	1	0.493574
UL41	organism	timepoints	Sus_scrofa-Rattus_norvegicus:2	Sus_scrofa-Rattus_norvegicus	2	7545.5	0.0996994	0.396934	1.67319
UL41	organism	timepoints	Sus_scrofa-Rattus_norvegicus:4	Sus_scrofa-Rattus_norvegicus	4	2503.89	0.512885	0.951344	0.658419
UL41	organism	timepoints	Sus_scrofa-Rattus_norvegicus:6	Sus_scrofa-Rattus_norvegicus	6	4252	0.268153	0.727601	1.1181
UL41	organism	timepoints	Sus_scrofa-Rattus_norvegicus:8	Sus_scrofa-Rattus_norvegicus	8	-335.583	0.931054	1	-0.0868972
UL41	organism	timepoints	Sus_scrofa-Rattus_norvegicus:12	Sus_scrofa-Rattus_norvegicus	12	1789.78	0.639672	1	0.470638
UL42	cell_line	timecourse	PK_15-C6	PK_15-C6		9062.44	0.00188469	0.00557553	0.45882
UL42	cell_line	timecourse	PK_15-PC_12	PK_15-PC_12		5513.61	0.0284429	0.0826775	0.281379
UL42	cell_line	timecourse	PK_15-NRK	PK_15-NRK		9354.03	6.70793e-05	0.000396886	0.696149
UL42	cell_line	timepoints	PK_15-C6:1	PK_15-C6	1	-2980.33	0.515831	0.997826	-0.654868
UL42	cell_line	timepoints	PK_15-C6:2	PK_15-C6	2	-9930	0.0814627	0.318172	-1.78153
UL42	cell_line	timepoints	PK_15-C6:4	PK_15-C6	4	13324	0.00530471	0.0503587	2.92768
UL42	cell_line	timepoints	PK_15-C6:6	PK_15-C6	6	8099.33	0.0817713	0.318172	1.77966
UL42	cell_line	timepoints	PK_15-C6:8	PK_15-C6	8	4403.67	0.338322	0.818663	0.967616
UL42	cell_line	timepoints	PK_15-C6:12	PK_15-C6	12	15637.3	0.00126618	0.0199775	3.43599
UL42	cell_line	timepoints	PK_15-PC_12:1	PK_15-PC_12	1	-795.333	0.86204	1	-0.174758
UL42	cell_line	timepoints	PK_15-PC_12:2	PK_15-PC_12	2	-10274.5	0.0493383	0.230126	-2.01927
UL42	cell_line	timepoints	PK_15-PC_12:4	PK_15-PC_12	4	3647	0.427068	0.910138	0.801354
UL42	cell_line	timepoints	PK_15-PC_12:6	PK_15-PC_12	6	772	0.866048	1	0.169631
UL42	cell_line	timepoints	PK_15-PC_12:8	PK_15-PC_12	8	1378.17	0.787721	1	0.270854
UL42	cell_line	timepoints	PK_15-PC_12:12	PK_15-PC_12	12	16214.7	0.000870625	0.0154536	3.56284
UL42	cell_line	timepoints	PK_15-NRK:1	PK_15-NRK	1	357	0.937817	1	0.0784435
UL42	cell_line	timepoints	PK_15-NRK:2	PK_15-NRK	2	-5429.17	0.291565	0.752768	-1.06701
UL42	cell_line	timepoints	PK_15-NRK:4	PK_15-NRK	4	20559.7	4.38102e-05	0.00133348	4.51757
UL42	cell_line	timepoints	PK_15-NRK:6	PK_15-NRK	6	13880.3	0.00379909	0.0403212	3.04992
UL42	cell_line	timepoints	PK_15-NRK:8	PK_15-NRK	8	1835.67	0.688569	1	0.403351
UL42	cell_line	timepoints	PK_15-NRK:12	PK_15-NRK	12	14062.3	0.00340082	0.0374676	3.08991
UL42	cell_type	timecourse	Renal-Neural	Renal-Neural		-4069.14	0.208705	0.370451	0.125779
UL42	cell_type	timepoints	Renal-Neural:1	Renal-Neural	1	-2066.33	0.616833	1	-0.503065
UL42	cell_type	timepoints	Renal-Neural:2	Renal-Neural	2	-6879.2	0.131757	0.52474	-1.52887
UL42	cell_type	timepoints	Renal-Neural:4	Renal-Neural	4	-1794.33	0.663854	1	-0.436844
UL42	cell_type	timepoints	Renal-Neural:6	Renal-Neural	6	-2504.5	0.544427	1	-0.60974
UL42	cell_type	timepoints	Renal-Neural:8	Renal-Neural	8	2275.63	0.599359	1	0.528238
UL42	cell_type	timepoints	Renal-Neural:12	Renal-Neural	12	8894.83	0.0344929	0.242889	2.16552
UL42	organism	timecourse	Sus_scrofa-Rattus_norvegicus	Sus_scrofa-Rattus_norvegicus		7932.35	0.000920398	0.00444514	0.40857
UL42	organism	timepoints	Sus_scrofa-Rattus_norvegicus:1	Sus_scrofa-Rattus_norvegicus	1	-1139.56	0.782512	1	-0.277337
UL42	organism	timepoints	Sus_scrofa-Rattus_norvegicus:2	Sus_scrofa-Rattus_norvegicus	2	-8371.38	0.0911435	0.385568	-1.71806
UL42	organism	timepoints	Sus_scrofa-Rattus_norvegicus:4	Sus_scrofa-Rattus_norvegicus	4	12510.2	0.00350517	0.0426629	3.04465
UL42	organism	timepoints	Sus_scrofa-Rattus_norvegicus:6	Sus_scrofa-Rattus_norvegicus	6	7583.89	0.0700615	0.340433	1.84571
UL42	organism	timepoints	Sus_scrofa-Rattus_norvegicus:8	Sus_scrofa-Rattus_norvegicus	8	2684.29	0.522569	0.951344	0.64331
UL42	organism	timepoints	Sus_scrofa-Rattus_norvegicus:12	Sus_scrofa-Rattus_norvegicus	12	15304.8	0.00044604	0.00826144	3.72477
UL43	cell_line	timecourse	PK_15-C6	PK_15-C6		8738.17	0.00657218	0.0160905	0.375911
UL43	cell_line	timecourse	PK_15-PC_12	PK_15-PC_12		6648.36	0.115995	0.227363	0.191257
UL43	cell_line	timecourse	PK_15-NRK	PK_15-NRK		6704.69	0.111588	0.208494	0.19377
UL43	cell_line	timepoints	PK_15-C6:1	PK_15-C6	1	-12361.3	0.0104874	0.0822266	-2.66911
UL43	cell_line	timepoints	PK_15-C6:2	PK_15-C6	2	26007	3.51394e-05	0.00115149	4.58506
UL43	cell_line	timepoints	PK_15-C6:4	PK_15-C6	4	5364.67	0.252726	0.691614	1.15836
UL43	cell_line	timepoints	PK_15-C6:6	PK_15-C6	6	-639	0.890865	1	-0.137975
UL43	cell_line	timepoints	PK_15-C6:8	PK_15-C6	8	3150.67	0.499739	0.997826	0.680304
UL43	cell_line	timepoints	PK_15-C6:12	PK_15-C6	12	4906.33	0.294979	0.758518	1.05939
UL43	cell_line	timepoints	PK_15-PC_12:1	PK_15-PC_12	1	-8032.67	0.0895705	0.340688	-1.73445
UL43	cell_line	timepoints	PK_15-PC_12:2	PK_15-PC_12	2	15839.5	0.00370445	0.0403212	3.05906
UL43	cell_line	timepoints	PK_15-PC_12:4	PK_15-PC_12	4	6516.33	0.166173	0.533373	1.40703
UL43	cell_line	timepoints	PK_15-PC_12:6	PK_15-PC_12	6	4029.67	0.388786	0.875456	0.870102
UL43	cell_line	timepoints	PK_15-PC_12:8	PK_15-PC_12	8	1303.33	0.802392	1	0.251711
UL43	cell_line	timepoints	PK_15-PC_12:12	PK_15-PC_12	12	4168.67	0.372771	0.85993	0.900115
UL43	cell_line	timepoints	PK_15-NRK:1	PK_15-NRK	1	-8982.67	0.0586097	0.257426	-1.93957
UL43	cell_line	timepoints	PK_15-NRK:2	PK_15-NRK	2	10003.8	0.0595609	0.260681	1.93202
UL43	cell_line	timepoints	PK_15-NRK:4	PK_15-NRK	4	8196.67	0.0834128	0.321089	1.76986
UL43	cell_line	timepoints	PK_15-NRK:6	PK_15-NRK	6	5857.33	0.212367	0.629711	1.26474
UL43	cell_line	timepoints	PK_15-NRK:8	PK_15-NRK	8	2200	0.637023	1	0.475033
UL43	cell_line	timepoints	PK_15-NRK:12	PK_15-NRK	12	4987.67	0.287144	0.745873	1.07696
UL43	cell_type	timecourse	Renal-Neural	Renal-Neural		4340.13	0.0772915	0.184916	0.17845
UL43	cell_type	timepoints	Renal-Neural:1	Renal-Neural	1	-5705.67	0.106927	0.484585	-1.63768
UL43	cell_type	timepoints	Renal-Neural:2	Renal-Neural	2	13904.2	0.000578003	0.0164153	3.64317
UL43	cell_type	timepoints	Renal-Neural:4	Renal-Neural	4	1842.17	0.599004	1	0.528753
UL43	cell_type	timepoints	Renal-Neural:6	Renal-Neural	6	-1233.33	0.724628	1	-0.354001
UL43	cell_type	timepoints	Renal-Neural:8	Renal-Neural	8	1311.73	0.720918	1	0.358982
UL43	cell_type	timepoints	Renal-Neural:12	Renal-Neural	12	2043.67	0.559767	1	0.586589
UL43	organism	timecourse	Sus_scrofa-Rattus_norvegicus	Sus_scrofa-Rattus_norvegicus		7130.06	0.00975897	0.0301255	0.284701
UL43	organism	timepoints	Sus_scrofa-Rattus_norvegicus:1	Sus_scrofa-Rattus_norvegicus	1	-9792.22	0.0129994	0.113755	-2.56318
UL43	organism	timepoints	Sus_scrofa-Rattus_norvegicus:2	Sus_scrofa-Rattus_norvegicus	2	16193	0.000717291	0.0113173	3.57433
UL43	organism	timepoints	Sus_scrofa-Rattus_norvegicus:4	Sus_scrofa-Rattus_norvegicus	4	6692.56	0.0851126	0.377677	1.75182
UL43	organism	timepoints	Sus_scrofa-Rattus_norvegicus:6	Sus_scrofa-Rattus_norvegicus	6	3082.67	0.423029	0.901052	0.80691
UL43	organism	timepoints	Sus_scrofa-Rattus_norvegicus:8	Sus_scrofa-Rattus_norvegicus	8	2332.33	0.55007	0.982568	0.601184
UL43	organism	timepoints	Sus_scrofa-Rattus_norvegicus:12	Sus_scrofa-Rattus_norvegicus	12	4687.56	0.224801	0.660449	1.227
UL44	cell_line	timecourse	PK_15-C6	PK_15-C6		11316.3	4.64644e-11	1.64949e-09	2.11363
UL44	cell_line	timecourse	PK_15-PC_12	PK_15-PC_12		9998.97	1.06658e-09	7.57269e-08	1.72894
UL44	cell_line	timecourse	PK_15-NRK	PK_15-NRK		10089.2	3.67912e-10	8.70726e-09	1.85422
UL44	cell_line	timepoints	PK_15-C6:1	PK_15-C6	1	0	1	1	0
UL44	cell_line	timepoints	PK_15-C6:2	PK_15-C6	2	0	1	1	0
UL44	cell_line	timepoints	PK_15-C6:4	PK_15-C6	4	-4707.33	0.389092	0.875456	-0.869536
UL44	cell_line	timepoints	PK_15-C6:6	PK_15-C6	6	-574	0.916023	1	-0.106029
UL44	cell_line	timepoints	PK_15-C6:8	PK_15-C6	8	10536.3	0.0577773	0.256844	1.94627
UL44	cell_line	timepoints	PK_15-C6:12	PK_15-C6	12	52080	1.44799e-12	6.16844e-10	9.62019
UL44	cell_line	timepoints	PK_15-PC_12:1	PK_15-PC_12	1	-1803.33	0.740572	1	-0.333111
UL44	cell_line	timepoints	PK_15-PC_12:2	PK_15-PC_12	2	-607	0.920554	1	-0.100287
UL44	cell_line	timepoints	PK_15-PC_12:4	PK_15-PC_12	4	-2841.33	0.602221	1	-0.52485
UL44	cell_line	timepoints	PK_15-PC_12:6	PK_15-PC_12	6	-3005	0.581542	1	-0.555082
UL44	cell_line	timepoints	PK_15-PC_12:8	PK_15-PC_12	8	3844.17	0.528509	1	0.635126
UL44	cell_line	timepoints	PK_15-PC_12:12	PK_15-PC_12	12	47893	1.80263e-11	4.60752e-09	8.84677
UL44	cell_line	timepoints	PK_15-NRK:1	PK_15-NRK	1	0	1	1	0
UL44	cell_line	timepoints	PK_15-NRK:2	PK_15-NRK	2	0	1	1	0
UL44	cell_line	timepoints	PK_15-NRK:4	PK_15-NRK	4	179	0.973767	1	0.0330648
UL44	cell_line	timepoints	PK_15-NRK:6	PK_15-NRK	6	2520.33	0.643742	1	0.465555
UL44	cell_line	timepoints	PK_15-NRK:8	PK_15-NRK	8	8723	0.113989	0.402424	1.61131
UL44	cell_line	timepoints	PK_15-NRK:12	PK_15-NRK	12	49112.7	8.5875e-12	2.74371e-09	9.07206
UL44	cell_type	timecourse	Renal-Neural	Renal-Neural		6184.58	0.00280021	0.0152935	0.349527
UL44	cell_type	timepoints	Renal-Neural:1	Renal-Neural	1	-901.667	0.877282	1	-0.155102
UL44	cell_type	timepoints	Renal-Neural:2	Renal-Neural	2	-364.2	0.954591	1	-0.05719
UL44	cell_type	timepoints	Renal-Neural:4	Renal-Neural	4	-3863.83	0.508924	1	-0.664645
UL44	cell_type	timepoints	Renal-Neural:6	Renal-Neural	6	-3049.67	0.601874	1	-0.524594
UL44	cell_type	timepoints	Renal-Neural:8	Renal-Neural	8	3497.97	0.568394	1	0.573707
UL44	cell_type	timepoints	Renal-Neural:12	Renal-Neural	12	25430.2	5.16104e-05	0.00244289	4.37442
UL44	organism	timecourse	Sus_scrofa-Rattus_norvegicus	Sus_scrofa-Rattus_norvegicus		10252.8	2.78756e-15	1.97917e-13	2.61381
UL44	organism	timepoints	Sus_scrofa-Rattus_norvegicus:1	Sus_scrofa-Rattus_norvegicus	1	-601.111	0.88396	1	-0.146598
UL44	organism	timepoints	Sus_scrofa-Rattus_norvegicus:2	Sus_scrofa-Rattus_norvegicus	2	-227.625	0.962824	1	-0.0468124
UL44	organism	timepoints	Sus_scrofa-Rattus_norvegicus:4	Sus_scrofa-Rattus_norvegicus	4	-2456.56	0.55145	0.982568	-0.599099
UL44	organism	timepoints	Sus_scrofa-Rattus_norvegicus:6	Sus_scrofa-Rattus_norvegicus	6	-352.889	0.931715	1	-0.0860618
UL44	organism	timepoints	Sus_scrofa-Rattus_norvegicus:8	Sus_scrofa-Rattus_norvegicus	8	8183.29	0.0542007	0.285056	1.96525
UL44	organism	timepoints	Sus_scrofa-Rattus_norvegicus:12	Sus_scrofa-Rattus_norvegicus	12	49695.2	1.6727e-17	7.1257e-15	12.1196
UL46	cell_line	timecourse	PK_15-C6	PK_15-C6		-10079.1	0.00701083	0.0165923	0.371691
UL46	cell_line	timecourse	PK_15-PC_12	PK_15-PC_12		7030.56	0.170147	0.294645	0.166158
UL46	cell_line	timecourse	PK_15-NRK	PK_15-NRK		8188.11	0.0439422	0.107583	0.253594
UL46	cell_line	timepoints	PK_15-C6:1	PK_15-C6	1	-15453	0.00381758	0.0403212	-3.04816
UL46	cell_line	timepoints	PK_15-C6:2	PK_15-C6	2	16277.5	0.0118412	0.0906171	2.62161
UL46	cell_line	timepoints	PK_15-C6:4	PK_15-C6	4	-4316	0.399009	0.885301	-0.851347
UL46	cell_line	timepoints	PK_15-C6:6	PK_15-C6	6	-10690.7	0.0404672	0.210232	-2.10877
UL46	cell_line	timepoints	PK_15-C6:8	PK_15-C6	8	-4256.33	0.405509	0.887399	-0.839578
UL46	cell_line	timepoints	PK_15-C6:12	PK_15-C6	12	-9481.33	0.0678555	0.285261	-1.87023
UL46	cell_line	timepoints	PK_15-PC_12:1	PK_15-PC_12	1	-2558.33	0.616232	1	-0.504641
UL46	cell_line	timepoints	PK_15-PC_12:2	PK_15-PC_12	2	11765.7	0.0435577	0.22048	2.07581
UL46	cell_line	timepoints	PK_15-PC_12:4	PK_15-PC_12	4	-9741	0.0609154	0.264796	-1.92145
UL46	cell_line	timepoints	PK_15-PC_12:6	PK_15-PC_12	6	-7634.33	0.138964	0.463696	-1.5059
UL46	cell_line	timepoints	PK_15-PC_12:8	PK_15-PC_12	8	3248	0.569421	1	0.573042
UL46	cell_line	timepoints	PK_15-PC_12:12	PK_15-PC_12	12	7236	0.160273	0.518647	1.42733
UL46	cell_line	timepoints	PK_15-NRK:1	PK_15-NRK	1	-8982.67	0.0830744	0.320753	-1.77187
UL46	cell_line	timepoints	PK_15-NRK:2	PK_15-NRK	2	19169.7	0.00148174	0.0225436	3.38209
UL46	cell_line	timepoints	PK_15-NRK:4	PK_15-NRK	4	3934	0.441743	0.925487	0.775996
UL46	cell_line	timepoints	PK_15-NRK:6	PK_15-NRK	6	4974	0.331682	0.808949	0.98114
UL46	cell_line	timepoints	PK_15-NRK:8	PK_15-NRK	8	1914.33	0.707466	1	0.37761
UL46	cell_line	timepoints	PK_15-NRK:12	PK_15-NRK	12	10154	0.05113	0.236754	2.00292
UL46	cell_type	timecourse	Renal-Neural	Renal-Neural		-5939.89	0.024147	0.0714348	0.238235
UL46	cell_type	timepoints	Renal-Neural:1	Renal-Neural	1	-4514.33	0.310082	0.854569	-1.02405
UL46	cell_type	timepoints	Renal-Neural:2	Renal-Neural	2	2068.6	0.669979	1	0.428366
UL46	cell_type	timepoints	Renal-Neural:4	Renal-Neural	4	-8995.5	0.0458745	0.28739	-2.04058
UL46	cell_type	timepoints	Renal-Neural:6	Renal-Neural	6	-11649.5	0.0105709	0.118506	-2.64263
UL46	cell_type	timepoints	Renal-Neural:8	Renal-Neural	8	-2211.77	0.634187	1	-0.478379
UL46	cell_type	timepoints	Renal-Neural:12	Renal-Neural	12	-6199.67	0.164977	0.611131	-1.40636
UL46	organism	timecourse	Sus_scrofa-Rattus_norvegicus	Sus_scrofa-Rattus_norvegicus		5865.88	0.339686	0.502453	0.0982919
UL46	organism	timepoints	Sus_scrofa-Rattus_norvegicus:1	Sus_scrofa-Rattus_norvegicus	1	-8998	0.0907463	0.385568	-1.72022
UL46	organism	timepoints	Sus_scrofa-Rattus_norvegicus:2	Sus_scrofa-Rattus_norvegicus	2	15670.1	0.014292	0.117956	2.52627
UL46	organism	timepoints	Sus_scrofa-Rattus_norvegicus:4	Sus_scrofa-Rattus_norvegicus	4	-3374.33	0.521417	0.951344	-0.6451
UL46	organism	timepoints	Sus_scrofa-Rattus_norvegicus:6	Sus_scrofa-Rattus_norvegicus	6	-4450.33	0.39839	0.868607	-0.850808
UL46	organism	timepoints	Sus_scrofa-Rattus_norvegicus:8	Sus_scrofa-Rattus_norvegicus	8	-66.25	0.990092	1	-0.0124722
UL46	organism	timepoints	Sus_scrofa-Rattus_norvegicus:12	Sus_scrofa-Rattus_norvegicus	12	2636.22	0.616186	1	0.503989
UL47	cell_line	timecourse	PK_15-C6	PK_15-C6		4134.78	1.5346e-07	1.81594e-06	1.20943
UL47	cell_line	timecourse	PK_15-PC_12	PK_15-PC_12		2999	7.32985e-06	0.000104084	0.869583
UL47	cell_line	timecourse	PK_15-NRK	PK_15-NRK		5126.89	1.52261e-12	7.60822e-11	2.59249
UL47	cell_line	timepoints	PK_15-C6:1	PK_15-C6	1	4915.33	0.00453988	0.0453279	2.98502
UL47	cell_line	timepoints	PK_15-C6:2	PK_15-C6	2	973	0.631779	1	0.48246
UL47	cell_line	timepoints	PK_15-C6:4	PK_15-C6	4	1255.67	0.449644	0.93656	0.76255
UL47	cell_line	timepoints	PK_15-C6:6	PK_15-C6	6	3404.33	0.0443773	0.22048	2.06741
UL47	cell_line	timepoints	PK_15-C6:8	PK_15-C6	8	4748	0.00597586	0.053104	2.8834
UL47	cell_line	timepoints	PK_15-C6:12	PK_15-C6	12	9512.33	6.34893e-07	3.24557e-05	5.77672
UL47	cell_line	timepoints	PK_15-PC_12:1	PK_15-PC_12	1	4915.33	0.00453988	0.0453279	2.98502
UL47	cell_line	timepoints	PK_15-PC_12:2	PK_15-PC_12	2	131	0.943584	1	0.0711558
UL47	cell_line	timepoints	PK_15-PC_12:4	PK_15-PC_12	4	-29	0.986025	1	-0.0176113
UL47	cell_line	timepoints	PK_15-PC_12:6	PK_15-PC_12	6	2073.33	0.214375	0.631271	1.25911
UL47	cell_line	timepoints	PK_15-PC_12:8	PK_15-PC_12	8	2096.67	0.26069	0.69909	1.13885
UL47	cell_line	timepoints	PK_15-PC_12:12	PK_15-PC_12	12	8748.67	3.09224e-06	0.00012748	5.31295
UL47	cell_line	timepoints	PK_15-NRK:1	PK_15-NRK	1	4915.33	0.00453988	0.0453279	2.98502
UL47	cell_line	timepoints	PK_15-NRK:2	PK_15-NRK	2	973	0.5997	1	0.528508
UL47	cell_line	timepoints	PK_15-NRK:4	PK_15-NRK	4	221.333	0.893665	1	0.134413
UL47	cell_line	timepoints	PK_15-NRK:6	PK_15-NRK	6	3682.67	0.0302394	0.174868	2.23644
UL47	cell_line	timepoints	PK_15-NRK:8	PK_15-NRK	8	4820.33	0.00530977	0.0503587	2.92733
UL47	cell_line	timepoints	PK_15-NRK:12	PK_15-NRK	12	16148.7	7.961e-13	5.08708e-10	9.80687
UL47	cell_type	timecourse	Renal-Neural	Renal-Neural		1051.22	0.799739	0.873561	0.0395222
UL47	cell_type	timepoints	Renal-Neural:1	Renal-Neural	1	2457.67	0.221675	0.720867	1.23543
UL47	cell_type	timepoints	Renal-Neural:2	Renal-Neural	2	-116	0.957732	1	-0.0532307
UL47	cell_type	timepoints	Renal-Neural:4	Renal-Neural	4	502.667	0.801411	1	0.252682
UL47	cell_type	timepoints	Renal-Neural:6	Renal-Neural	6	897.5	0.653566	1	0.451158
UL47	cell_type	timepoints	Renal-Neural:8	Renal-Neural	8	1277.3	0.542811	1	0.612197
UL47	cell_type	timepoints	Renal-Neural:12	Renal-Neural	12	1056.17	0.597513	1	0.530917
UL47	organism	timecourse	Sus_scrofa-Rattus_norvegicus	Sus_scrofa-Rattus_norvegicus		4115.15	6.99935e-10	9.93908e-09	1.34452
UL47	organism	timepoints	Sus_scrofa-Rattus_norvegicus:1	Sus_scrofa-Rattus_norvegicus	1	4915.33	0.00218308	0.0290622	3.20779
UL47	organism	timepoints	Sus_scrofa-Rattus_norvegicus:2	Sus_scrofa-Rattus_norvegicus	2	657.25	0.718894	1	0.361703
UL47	organism	timepoints	Sus_scrofa-Rattus_norvegicus:4	Sus_scrofa-Rattus_norvegicus	4	482.667	0.753903	1	0.314992
UL47	organism	timepoints	Sus_scrofa-Rattus_norvegicus:6	Sus_scrofa-Rattus_norvegicus	6	3053.44	0.0510269	0.278686	1.9927
UL47	organism	timepoints	Sus_scrofa-Rattus_norvegicus:8	Sus_scrofa-Rattus_norvegicus	8	4112.29	0.010567	0.104687	2.64274
UL47	organism	timepoints	Sus_scrofa-Rattus_norvegicus:12	Sus_scrofa-Rattus_norvegicus	12	11469.9	4.58809e-10	4.88632e-08	7.48534
UL48	cell_line	timecourse	PK_15-C6	PK_15-C6		685.333	0.0248978	0.050507	0.289893
UL48	cell_line	timecourse	PK_15-PC_12	PK_15-PC_12		567.361	0.0651491	0.154186	0.228417
UL48	cell_line	timecourse	PK_15-NRK	PK_15-NRK		994.111	4.94444e-06	3.90062e-05	0.901939
UL48	cell_line	timepoints	PK_15-C6:1	PK_15-C6	1	-1143	0.0705992	0.292941	-1.8512
UL48	cell_line	timepoints	PK_15-C6:2	PK_15-C6	2	0	1	1	0
UL48	cell_line	timepoints	PK_15-C6:4	PK_15-C6	4	-212	0.732903	1	-0.343355
UL48	cell_line	timepoints	PK_15-C6:6	PK_15-C6	6	-74.3333	0.904701	1	-0.12039
UL48	cell_line	timepoints	PK_15-C6:8	PK_15-C6	8	1419	0.0261693	0.158504	2.29821
UL48	cell_line	timepoints	PK_15-C6:12	PK_15-C6	12	1263.67	0.0464621	0.221562	2.04664
UL48	cell_line	timepoints	PK_15-PC_12:1	PK_15-PC_12	1	0	1	1	0
UL48	cell_line	timepoints	PK_15-PC_12:2	PK_15-PC_12	2	0	1	1	0
UL48	cell_line	timepoints	PK_15-PC_12:4	PK_15-PC_12	4	-403.333	0.516871	0.997826	-0.653239
UL48	cell_line	timepoints	PK_15-PC_12:6	PK_15-PC_12	6	543.333	0.383466	0.873564	0.879983
UL48	cell_line	timepoints	PK_15-PC_12:8	PK_15-PC_12	8	663.5	0.341524	0.820429	0.961156
UL48	cell_line	timepoints	PK_15-PC_12:12	PK_15-PC_12	12	1794	0.00563058	0.0524252	2.90556
UL48	cell_line	timepoints	PK_15-NRK:1	PK_15-NRK	1	0	1	1	0
UL48	cell_line	timepoints	PK_15-NRK:2	PK_15-NRK	2	0	1	1	0
UL48	cell_line	timepoints	PK_15-NRK:4	PK_15-NRK	4	-551.667	0.376274	0.86179	-0.89348
UL48	cell_line	timepoints	PK_15-NRK:6	PK_15-NRK	6	98.6667	0.873741	1	0.159801
UL48	cell_line	timepoints	PK_15-NRK:8	PK_15-NRK	8	1989.33	0.00234726	0.0299979	3.22193
UL48	cell_line	timepoints	PK_15-NRK:12	PK_15-NRK	12	3325	2.41975e-06	0.000103081	5.38517
UL48	cell_type	timecourse	Renal-Neural	Renal-Neural		-174.05	0.946835	0.972189	0.0196916
UL48	cell_type	timepoints	Renal-Neural:1	Renal-Neural	1	-571.5	0.305958	0.854569	-1.0329
UL48	cell_type	timepoints	Renal-Neural:2	Renal-Neural	2	0	1	1	0
UL48	cell_type	timepoints	Renal-Neural:4	Renal-Neural	4	-31.8333	0.954318	1	-0.057534
UL48	cell_type	timepoints	Renal-Neural:6	Renal-Neural	6	185.167	0.739094	1	0.334661
UL48	cell_type	timepoints	Renal-Neural:8	Renal-Neural	8	122.133	0.834046	1	0.210465
UL48	cell_type	timepoints	Renal-Neural:12	Renal-Neural	12	-133.667	0.80996	1	-0.241583
UL48	organism	timecourse	Sus_scrofa-Rattus_norvegicus	Sus_scrofa-Rattus_norvegicus		755.13	0.000939114	0.00444514	0.407489
UL48	organism	timepoints	Sus_scrofa-Rattus_norvegicus:1	Sus_scrofa-Rattus_norvegicus	1	-381	0.488089	0.951344	-0.697821
UL48	organism	timepoints	Sus_scrofa-Rattus_norvegicus:2	Sus_scrofa-Rattus_norvegicus	2	0	1	1	0
UL48	organism	timepoints	Sus_scrofa-Rattus_norvegicus:4	Sus_scrofa-Rattus_norvegicus	4	-389	0.479041	0.94926	-0.712473
UL48	organism	timepoints	Sus_scrofa-Rattus_norvegicus:6	Sus_scrofa-Rattus_norvegicus	6	189.222	0.730174	1	0.34657
UL48	organism	timepoints	Sus_scrofa-Rattus_norvegicus:8	Sus_scrofa-Rattus_norvegicus	8	1444	0.0116827	0.109447	2.60438
UL48	organism	timepoints	Sus_scrofa-Rattus_norvegicus:12	Sus_scrofa-Rattus_norvegicus	12	2127.56	0.000256065	0.00545419	3.89672
UL49	cell_line	timecourse	PK_15-C6	PK_15-C6		5376.61	0.000515814	0.0020346	0.547967
UL49	cell_line	timecourse	PK_15-PC_12	PK_15-PC_12		2749.67	0.079438	0.174921	0.215697
UL49	cell_line	timecourse	PK_15-NRK	PK_15-NRK		3039.08	0.050191	0.114953	0.245101
UL49	cell_line	timepoints	PK_15-C6:1	PK_15-C6	1	-2745	0.30828	0.775079	-1.03031
UL49	cell_line	timepoints	PK_15-C6:2	PK_15-C6	2	-5618	0.0918754	0.343714	-1.72171
UL49	cell_line	timepoints	PK_15-C6:4	PK_15-C6	4	4183	0.123293	0.425251	1.57004
UL49	cell_line	timepoints	PK_15-C6:6	PK_15-C6	6	4602.33	0.090833	0.34296	1.72744
UL49	cell_line	timepoints	PK_15-C6:8	PK_15-C6	8	3603	0.182909	0.568753	1.35235
UL49	cell_line	timepoints	PK_15-C6:12	PK_15-C6	12	11508.3	8.318e-05	0.00236231	4.31953
UL49	cell_line	timepoints	PK_15-PC_12:1	PK_15-PC_12	1	0	1	1	0
UL49	cell_line	timepoints	PK_15-PC_12:2	PK_15-PC_12	2	-2837.17	0.345859	0.826183	-0.952476
UL49	cell_line	timepoints	PK_15-PC_12:4	PK_15-PC_12	4	2792	0.300166	0.762648	1.04795
UL49	cell_line	timepoints	PK_15-PC_12:6	PK_15-PC_12	6	2261.33	0.400428	0.886911	0.848767
UL49	cell_line	timepoints	PK_15-PC_12:8	PK_15-PC_12	8	-571.5	0.8487	1	-0.19186
UL49	cell_line	timepoints	PK_15-PC_12:12	PK_15-PC_12	12	8036	0.00416824	0.043664	3.01623
UL49	cell_line	timepoints	PK_15-NRK:1	PK_15-NRK	1	0	1	1	0
UL49	cell_line	timepoints	PK_15-NRK:2	PK_15-NRK	2	-7111.83	0.0211482	0.139317	-2.38754
UL49	cell_line	timepoints	PK_15-NRK:4	PK_15-NRK	4	1016.67	0.704528	1	0.381595
UL49	cell_line	timepoints	PK_15-NRK:6	PK_15-NRK	6	-958.667	0.720633	1	-0.359825
UL49	cell_line	timepoints	PK_15-NRK:8	PK_15-NRK	8	-907	0.735088	1	-0.340433
UL49	cell_line	timepoints	PK_15-NRK:12	PK_15-NRK	12	8240.33	0.0033725	0.0374676	3.09292
UL49	cell_type	timecourse	Renal-Neural	Renal-Neural		2769.86	0.0189054	0.0583601	0.250763
UL49	cell_type	timepoints	Renal-Neural:1	Renal-Neural	1	-1372.5	0.504965	1	-0.670892
UL49	cell_type	timepoints	Renal-Neural:2	Renal-Neural	2	317.6	0.887795	1	0.14172
UL49	cell_type	timepoints	Renal-Neural:4	Renal-Neural	4	2979.17	0.150742	0.56611	1.45625
UL49	cell_type	timepoints	Renal-Neural:6	Renal-Neural	6	3911.17	0.0608668	0.355195	1.91182
UL49	cell_type	timepoints	Renal-Neural:8	Renal-Neural	8	2386.7	0.270598	0.806117	1.11235
UL49	cell_type	timepoints	Renal-Neural:12	Renal-Neural	12	5652	0.00767595	0.090832	2.76275
UL49	organism	timecourse	Sus_scrofa-Rattus_norvegicus	Sus_scrofa-Rattus_norvegicus		3468.71	0.00331066	0.0130587	0.340756
UL49	organism	timepoints	Sus_scrofa-Rattus_norvegicus:1	Sus_scrofa-Rattus_norvegicus	1	-915	0.684265	1	-0.408709
UL49	organism	timepoints	Sus_scrofa-Rattus_norvegicus:2	Sus_scrofa-Rattus_norvegicus	2	-5135.38	0.057975	0.297559	-1.93434
UL49	organism	timepoints	Sus_scrofa-Rattus_norvegicus:4	Sus_scrofa-Rattus_norvegicus	4	2663.89	0.238956	0.678635	1.1899
UL49	organism	timepoints	Sus_scrofa-Rattus_norvegicus:6	Sus_scrofa-Rattus_norvegicus	6	1968.33	0.382932	0.8568	0.879208
UL49	organism	timepoints	Sus_scrofa-Rattus_norvegicus:8	Sus_scrofa-Rattus_norvegicus	8	868.125	0.703974	1	0.38185
UL49	organism	timepoints	Sus_scrofa-Rattus_norvegicus:12	Sus_scrofa-Rattus_norvegicus	12	9261.56	0.000115623	0.00328369	4.13692
UL49.5	cell_line	timecourse	PK_15-C6	PK_15-C6		14372.5	6.77828e-06	4.01048e-05	0.875974
UL49.5	cell_line	timecourse	PK_15-PC_12	PK_15-PC_12		9834.94	0.00584269	0.0266443	0.383612
UL49.5	cell_line	timecourse	PK_15-NRK	PK_15-NRK		15730	5.85276e-07	5.93637e-06	1.086
UL49.5	cell_line	timepoints	PK_15-C6:1	PK_15-C6	1	-7938.33	0.172307	0.545071	-1.38651
UL49.5	cell_line	timepoints	PK_15-C6:2	PK_15-C6	2	28255.5	0.000208894	0.00476725	4.02951
UL49.5	cell_line	timepoints	PK_15-C6:4	PK_15-C6	4	26201	3.61642e-05	0.00115545	4.57628
UL49.5	cell_line	timepoints	PK_15-C6:6	PK_15-C6	6	3768	0.513757	0.997826	0.658121
UL49.5	cell_line	timepoints	PK_15-C6:8	PK_15-C6	8	-3651	0.526856	1	-0.637686
UL49.5	cell_line	timepoints	PK_15-C6:12	PK_15-C6	12	16421	0.0062255	0.0548703	2.8681
UL49.5	cell_line	timepoints	PK_15-PC_12:1	PK_15-PC_12	1	-4674.33	0.418488	0.903425	-0.816422
UL49.5	cell_line	timepoints	PK_15-PC_12:2	PK_15-PC_12	2	20123.2	0.00292705	0.0352903	3.14367
UL49.5	cell_line	timepoints	PK_15-PC_12:4	PK_15-PC_12	4	16402.7	0.00627898	0.0549625	2.8649
UL49.5	cell_line	timepoints	PK_15-PC_12:6	PK_15-PC_12	6	-1806.33	0.75382	1	-0.315495
UL49.5	cell_line	timepoints	PK_15-PC_12:8	PK_15-PC_12	8	-6351.17	0.326323	0.803547	-0.992187
UL49.5	cell_line	timepoints	PK_15-PC_12:12	PK_15-PC_12	12	9652	0.0986366	0.361196	1.68582
UL49.5	cell_line	timepoints	PK_15-NRK:1	PK_15-NRK	1	8690.67	0.135913	0.455198	1.51792
UL49.5	cell_line	timepoints	PK_15-NRK:2	PK_15-NRK	2	38018.5	3.63106e-07	2.01761e-05	5.9393
UL49.5	cell_line	timepoints	PK_15-NRK:4	PK_15-NRK	4	21800	0.000415593	0.00870701	3.8076
UL49.5	cell_line	timepoints	PK_15-NRK:6	PK_15-NRK	6	4842	0.402116	0.887366	0.845707
UL49.5	cell_line	timepoints	PK_15-NRK:8	PK_15-NRK	8	3314	0.565545	1	0.578825
UL49.5	cell_line	timepoints	PK_15-NRK:12	PK_15-NRK	12	17714.7	0.00336188	0.0374676	3.09406
UL49.5	cell_type	timecourse	Renal-Neural	Renal-Neural		-5604.32	0.167048	0.329456	0.13786
UL49.5	cell_type	timepoints	Renal-Neural:1	Renal-Neural	1	-10651.7	0.0683795	0.381462	-1.85725
UL49.5	cell_type	timepoints	Renal-Neural:2	Renal-Neural	2	565	0.928653	1	0.089931
UL49.5	cell_type	timepoints	Renal-Neural:4	Renal-Neural	4	10401.8	0.0749246	0.404024	1.81368
UL49.5	cell_type	timepoints	Renal-Neural:6	Renal-Neural	6	-1440.17	0.80262	1	-0.25111
UL49.5	cell_type	timepoints	Renal-Neural:8	Renal-Neural	8	-6388.07	0.292658	0.827375	-1.062
UL49.5	cell_type	timepoints	Renal-Neural:12	Renal-Neural	12	4179.17	0.469138	1	0.728688
UL49.5	organism	timecourse	Sus_scrofa-Rattus_norvegicus	Sus_scrofa-Rattus_norvegicus		11703.4	8.67297e-06	8.79687e-05	0.675091
UL49.5	organism	timepoints	Sus_scrofa-Rattus_norvegicus:1	Sus_scrofa-Rattus_norvegicus	1	-1307.33	0.80633	1	-0.246292
UL49.5	organism	timepoints	Sus_scrofa-Rattus_norvegicus:2	Sus_scrofa-Rattus_norvegicus	2	28867	2.47455e-05	0.000958326	4.586
UL49.5	organism	timepoints	Sus_scrofa-Rattus_norvegicus:4	Sus_scrofa-Rattus_norvegicus	4	21467.9	0.000157474	0.0038136	4.04439
UL49.5	organism	timepoints	Sus_scrofa-Rattus_norvegicus:6	Sus_scrofa-Rattus_norvegicus	6	2267.89	0.670784	1	0.427253
UL49.5	organism	timepoints	Sus_scrofa-Rattus_norvegicus:8	Sus_scrofa-Rattus_norvegicus	8	-1714.17	0.751628	1	-0.318005
UL49.5	organism	timepoints	Sus_scrofa-Rattus_norvegicus:12	Sus_scrofa-Rattus_norvegicus	12	14595.9	0.007949	0.0877487	2.74975
UL5	cell_line	timecourse	PK_15-C6	PK_15-C6		1489.31	0.577627	0.688724	0.0783286
UL5	cell_line	timecourse	PK_15-PC_12	PK_15-PC_12		1451.08	0.473066	0.645917	0.0943639
UL5	cell_line	timecourse	PK_15-NRK	PK_15-NRK		1954.25	0.0497811	0.114953	0.245625
UL5	cell_line	timepoints	PK_15-C6:1	PK_15-C6	1	2399.67	0.241428	0.676634	1.18681
UL5	cell_line	timepoints	PK_15-C6:2	PK_15-C6	2	3786.5	0.133135	0.449348	1.52905
UL5	cell_line	timepoints	PK_15-C6:4	PK_15-C6	4	-1326	0.515235	0.997826	-0.655801
UL5	cell_line	timepoints	PK_15-C6:6	PK_15-C6	6	-1049.33	0.606282	1	-0.51897
UL5	cell_line	timepoints	PK_15-C6:8	PK_15-C6	8	305.333	0.880632	1	0.151009
UL5	cell_line	timepoints	PK_15-C6:12	PK_15-C6	12	-69	0.972926	1	-0.0341254
UL5	cell_line	timepoints	PK_15-PC_12:1	PK_15-PC_12	1	3090.67	0.133257	0.449348	1.52855
UL5	cell_line	timepoints	PK_15-PC_12:2	PK_15-PC_12	2	3829.83	0.0970312	0.357733	1.69416
UL5	cell_line	timepoints	PK_15-PC_12:4	PK_15-PC_12	4	-1144.33	0.574189	1	-0.565954
UL5	cell_line	timepoints	PK_15-PC_12:6	PK_15-PC_12	6	-369.667	0.855742	1	-0.182826
UL5	cell_line	timepoints	PK_15-PC_12:8	PK_15-PC_12	8	-188.333	0.933968	1	-0.0833107
UL5	cell_line	timepoints	PK_15-PC_12:12	PK_15-PC_12	12	-83.6667	0.967174	1	-0.0413791
UL5	cell_line	timepoints	PK_15-NRK:1	PK_15-NRK	1	4915.33	0.0190347	0.128034	2.43098
UL5	cell_line	timepoints	PK_15-NRK:2	PK_15-NRK	2	5885.5	0.0123981	0.094038	2.6035
UL5	cell_line	timepoints	PK_15-NRK:4	PK_15-NRK	4	384	0.850215	1	0.189915
UL5	cell_line	timepoints	PK_15-NRK:6	PK_15-NRK	6	-270	0.894356	1	-0.133534
UL5	cell_line	timepoints	PK_15-NRK:8	PK_15-NRK	8	207.333	0.918775	1	0.102541
UL5	cell_line	timepoints	PK_15-NRK:12	PK_15-NRK	12	-63.3333	0.975148	1	-0.0313228
UL5	cell_type	timecourse	Renal-Neural	Renal-Neural		-436.539	0.961732	0.972189	0.0168437
UL5	cell_type	timepoints	Renal-Neural:1	Renal-Neural	1	287.5	0.842809	1	0.199196
UL5	cell_type	timepoints	Renal-Neural:2	Renal-Neural	2	281.2	0.859459	1	0.177856
UL5	cell_type	timepoints	Renal-Neural:4	Renal-Neural	4	-1427.17	0.326876	0.855684	-0.988823
UL5	cell_type	timepoints	Renal-Neural:6	Renal-Neural	6	-574.5	0.692064	1	-0.398046
UL5	cell_type	timepoints	Renal-Neural:8	Renal-Neural	8	4.2	0.997796	1	0.00277458
UL5	cell_type	timepoints	Renal-Neural:12	Renal-Neural	12	-44.6667	0.975418	1	-0.0309476
UL5	organism	timecourse	Sus_scrofa-Rattus_norvegicus	Sus_scrofa-Rattus_norvegicus		1589.01	0.0865823	0.186283	0.172552
UL5	organism	timepoints	Sus_scrofa-Rattus_norvegicus:1	Sus_scrofa-Rattus_norvegicus	1	3468.56	0.0275221	0.180376	2.26131
UL5	organism	timepoints	Sus_scrofa-Rattus_norvegicus:2	Sus_scrofa-Rattus_norvegicus	2	4589.88	0.0143984	0.117956	2.52337
UL5	organism	timepoints	Sus_scrofa-Rattus_norvegicus:4	Sus_scrofa-Rattus_norvegicus	4	-695.444	0.651965	1	-0.453393
UL5	organism	timepoints	Sus_scrofa-Rattus_norvegicus:6	Sus_scrofa-Rattus_norvegicus	6	-563	0.714926	1	-0.367046
UL5	organism	timepoints	Sus_scrofa-Rattus_norvegicus:8	Sus_scrofa-Rattus_norvegicus	8	145.167	0.92607	1	0.0931959
UL5	organism	timepoints	Sus_scrofa-Rattus_norvegicus:12	Sus_scrofa-Rattus_norvegicus	12	-72	0.962723	1	-0.0469401
UL50	cell_line	timecourse	PK_15-C6	PK_15-C6		-4582.97	0.053936	0.0957364	0.240502
UL50	cell_line	timecourse	PK_15-PC_12	PK_15-PC_12		-2359.19	0.570918	0.723843	0.0793051
UL50	cell_line	timecourse	PK_15-NRK	PK_15-NRK		-5397.47	0.0133536	0.037115	0.329897
UL50	cell_line	timepoints	PK_15-C6:1	PK_15-C6	1	-10134	0.00566263	0.0524252	-2.90345
UL50	cell_line	timepoints	PK_15-C6:2	PK_15-C6	2	-7744.5	0.0766001	0.305415	-1.81168
UL50	cell_line	timepoints	PK_15-C6:4	PK_15-C6	4	1121	0.749541	1	0.321174
UL50	cell_line	timepoints	PK_15-C6:6	PK_15-C6	6	-3438.33	0.329752	0.807231	-0.985104
UL50	cell_line	timepoints	PK_15-C6:8	PK_15-C6	8	-3932	0.265808	0.707714	-1.12654
UL50	cell_line	timepoints	PK_15-C6:12	PK_15-C6	12	-1128	0.748032	1	-0.323179
UL50	cell_line	timepoints	PK_15-PC_12:1	PK_15-PC_12	1	-4404.67	0.213355	0.630421	-1.26196
UL50	cell_line	timepoints	PK_15-PC_12:2	PK_15-PC_12	2	-3561.17	0.366245	0.858247	-0.912581
UL50	cell_line	timepoints	PK_15-PC_12:4	PK_15-PC_12	4	-4034	0.253775	0.693	-1.15577
UL50	cell_line	timepoints	PK_15-PC_12:6	PK_15-PC_12	6	-1408.67	0.688392	1	-0.403592
UL50	cell_line	timepoints	PK_15-PC_12:8	PK_15-PC_12	8	-215	0.956302	1	-0.0550957
UL50	cell_line	timepoints	PK_15-PC_12:12	PK_15-PC_12	12	-531.667	0.879599	1	-0.152326
UL50	cell_line	timepoints	PK_15-NRK:1	PK_15-NRK	1	-11022.3	0.00281189	0.0342248	-3.15797
UL50	cell_line	timepoints	PK_15-NRK:2	PK_15-NRK	2	-1298.5	0.740841	1	-0.332752
UL50	cell_line	timepoints	PK_15-NRK:4	PK_15-NRK	4	-3877.67	0.272381	0.714791	-1.11098
UL50	cell_line	timepoints	PK_15-NRK:6	PK_15-NRK	6	-2442.67	0.48757	0.985699	-0.699839
UL50	cell_line	timepoints	PK_15-NRK:8	PK_15-NRK	8	-6423	0.0722241	0.296792	-1.84023
UL50	cell_line	timepoints	PK_15-NRK:12	PK_15-NRK	12	-7320.67	0.0415095	0.213908	-2.09742
UL50	cell_type	timecourse	Renal-Neural	Renal-Neural		-1915.81	0.76318	0.846652	0.0437205
UL50	cell_type	timepoints	Renal-Neural:1	Renal-Neural	1	-1758.17	0.527962	1	-0.634961
UL50	cell_type	timepoints	Renal-Neural:2	Renal-Neural	2	-4455.4	0.147296	0.56089	-1.46887
UL50	cell_type	timepoints	Renal-Neural:4	Renal-Neural	4	482.333	0.862322	1	0.174195
UL50	cell_type	timepoints	Renal-Neural:6	Renal-Neural	6	-1202.17	0.665789	1	-0.434162
UL50	cell_type	timepoints	Renal-Neural:8	Renal-Neural	8	766.3	0.79282	1	0.26387
UL50	cell_type	timepoints	Renal-Neural:12	Renal-Neural	12	2830.5	0.310935	0.854569	1.02223
UL50	organism	timecourse	Sus_scrofa-Rattus_norvegicus	Sus_scrofa-Rattus_norvegicus		-3983.77	0.0348298	0.0797714	0.219481
UL50	organism	timepoints	Sus_scrofa-Rattus_norvegicus:1	Sus_scrofa-Rattus_norvegicus	1	-8520.33	0.0058765	0.0676592	-2.86064
UL50	organism	timepoints	Sus_scrofa-Rattus_norvegicus:2	Sus_scrofa-Rattus_norvegicus	2	-3758.5	0.291705	0.769644	-1.06412
UL50	organism	timepoints	Sus_scrofa-Rattus_norvegicus:4	Sus_scrofa-Rattus_norvegicus	4	-2263.56	0.450363	0.934785	-0.759971
UL50	organism	timepoints	Sus_scrofa-Rattus_norvegicus:6	Sus_scrofa-Rattus_norvegicus	6	-2429.89	0.417957	0.894722	-0.815817
UL50	organism	timepoints	Sus_scrofa-Rattus_norvegicus:8	Sus_scrofa-Rattus_norvegicus	8	-3936.88	0.198223	0.630172	-1.30159
UL50	organism	timepoints	Sus_scrofa-Rattus_norvegicus:12	Sus_scrofa-Rattus_norvegicus	12	-2993.44	0.319077	0.794893	-1.00503
UL51	cell_line	timecourse	PK_15-C6	PK_15-C6		3762.22	0.177171	0.251583	0.163477
UL51	cell_line	timecourse	PK_15-PC_12	PK_15-PC_12		2771.92	0.554757	0.716141	0.0816819
UL51	cell_line	timecourse	PK_15-NRK	PK_15-NRK		3356.28	0.455692	0.60834	0.0972411
UL51	cell_line	timepoints	PK_15-C6:1	PK_15-C6	1	3163.67	0.432224	0.913028	0.792386
UL51	cell_line	timepoints	PK_15-C6:2	PK_15-C6	2	845	0.863566	1	0.172805
UL51	cell_line	timepoints	PK_15-C6:4	PK_15-C6	4	10856.7	0.00921485	0.0740666	2.71921
UL51	cell_line	timepoints	PK_15-C6:6	PK_15-C6	6	4110	0.308697	0.775079	1.02941
UL51	cell_line	timepoints	PK_15-C6:8	PK_15-C6	8	-1850	0.645303	1	-0.463359
UL51	cell_line	timepoints	PK_15-C6:12	PK_15-C6	12	-1748	0.663582	1	-0.437812
UL51	cell_line	timepoints	PK_15-PC_12:1	PK_15-PC_12	1	4544.67	0.260928	0.69909	1.13828
UL51	cell_line	timepoints	PK_15-PC_12:2	PK_15-PC_12	2	272.667	0.951559	1	0.0610834
UL51	cell_line	timepoints	PK_15-PC_12:4	PK_15-PC_12	4	6792.33	0.0956838	0.354446	1.70124
UL51	cell_line	timepoints	PK_15-PC_12:6	PK_15-PC_12	6	2218	0.581238	1	0.55553
UL51	cell_line	timepoints	PK_15-PC_12:8	PK_15-PC_12	8	-904.167	0.840382	1	-0.202553
UL51	cell_line	timepoints	PK_15-PC_12:12	PK_15-PC_12	12	-1899.67	0.636481	1	-0.475799
UL51	cell_line	timepoints	PK_15-NRK:1	PK_15-NRK	1	8194.33	0.0458763	0.221562	2.05239
UL51	cell_line	timepoints	PK_15-NRK:2	PK_15-NRK	2	-1703.33	0.704535	1	-0.381585
UL51	cell_line	timepoints	PK_15-NRK:4	PK_15-NRK	4	6133.67	0.131358	0.446479	1.53627
UL51	cell_line	timepoints	PK_15-NRK:6	PK_15-NRK	6	1707	0.670989	1	0.427543
UL51	cell_line	timepoints	PK_15-NRK:8	PK_15-NRK	8	1150.67	0.774494	1	0.288201
UL51	cell_line	timepoints	PK_15-NRK:12	PK_15-NRK	12	-1248.67	0.755894	1	-0.312747
UL51	cell_type	timecourse	Renal-Neural	Renal-Neural		2180.21	0.340236	0.530117	0.0981973
UL51	cell_type	timepoints	Renal-Neural:1	Renal-Neural	1	-243	0.929585	1	-0.0887532
UL51	cell_type	timepoints	Renal-Neural:2	Renal-Neural	2	1523.6	0.613394	1	0.507993
UL51	cell_type	timepoints	Renal-Neural:4	Renal-Neural	4	5757.67	0.0398422	0.265239	2.10293
UL51	cell_type	timepoints	Renal-Neural:6	Renal-Neural	6	2310.5	0.402217	0.951857	0.843885
UL51	cell_type	timepoints	Renal-Neural:8	Renal-Neural	8	-2047	0.478809	1	-0.712851
UL51	cell_type	timepoints	Renal-Neural:12	Renal-Neural	12	-1199.5	0.662945	1	-0.438105
UL51	organism	timecourse	Sus_scrofa-Rattus_norvegicus	Sus_scrofa-Rattus_norvegicus		3058.74	0.174556	0.309838	0.135491
UL51	organism	timepoints	Sus_scrofa-Rattus_norvegicus:1	Sus_scrofa-Rattus_norvegicus	1	5300.89	0.087452	0.380148	1.7385
UL51	organism	timepoints	Sus_scrofa-Rattus_norvegicus:2	Sus_scrofa-Rattus_norvegicus	2	-325.25	0.928636	1	-0.0899522
UL51	organism	timepoints	Sus_scrofa-Rattus_norvegicus:4	Sus_scrofa-Rattus_norvegicus	4	7927.56	0.0118182	0.109447	2.59995
UL51	organism	timepoints	Sus_scrofa-Rattus_norvegicus:6	Sus_scrofa-Rattus_norvegicus	6	2678.33	0.383369	0.8568	0.878396
UL51	organism	timepoints	Sus_scrofa-Rattus_norvegicus:8	Sus_scrofa-Rattus_norvegicus	8	-488.292	0.875246	1	-0.157697
UL51	organism	timepoints	Sus_scrofa-Rattus_norvegicus:12	Sus_scrofa-Rattus_norvegicus	12	-1632.11	0.594516	1	-0.535273
UL52	cell_line	timecourse	PK_15-C6	PK_15-C6		1675.61	0.0912091	0.140779	0.206805
UL52	cell_line	timecourse	PK_15-PC_12	PK_15-PC_12		1603.61	0.0644492	0.154186	0.229108
UL52	cell_line	timecourse	PK_15-NRK	PK_15-NRK		1601.67	0.0648669	0.135457	0.228695
UL52	cell_line	timepoints	PK_15-C6:1	PK_15-C6	1	8194.33	0.00177574	0.0246673	3.31952
UL52	cell_line	timepoints	PK_15-C6:2	PK_15-C6	2	-1446	0.634726	1	-0.478283
UL52	cell_line	timepoints	PK_15-C6:4	PK_15-C6	4	233.333	0.925106	1	0.0945233
UL52	cell_line	timepoints	PK_15-C6:6	PK_15-C6	6	17.6667	0.994321	1	0.00715676
UL52	cell_line	timepoints	PK_15-C6:8	PK_15-C6	8	42	0.986499	1	0.0170142
UL52	cell_line	timepoints	PK_15-C6:12	PK_15-C6	12	-120.333	0.961333	1	-0.048747
UL52	cell_line	timepoints	PK_15-PC_12:1	PK_15-PC_12	1	8194.33	0.00177574	0.0246673	3.31952
UL52	cell_line	timepoints	PK_15-PC_12:2	PK_15-PC_12	2	973	0.726045	1	0.352549
UL52	cell_line	timepoints	PK_15-PC_12:4	PK_15-PC_12	4	233.333	0.925106	1	0.0945233
UL52	cell_line	timepoints	PK_15-PC_12:6	PK_15-PC_12	6	18	0.994214	1	0.00729179
UL52	cell_line	timepoints	PK_15-PC_12:8	PK_15-PC_12	8	-152	0.956319	1	-0.0550745
UL52	cell_line	timepoints	PK_15-PC_12:12	PK_15-PC_12	12	-51	0.983607	1	-0.0206601
UL52	cell_line	timepoints	PK_15-NRK:1	PK_15-NRK	1	8194.33	0.00177574	0.0246673	3.31952
UL52	cell_line	timepoints	PK_15-NRK:2	PK_15-NRK	2	973	0.726045	1	0.352549
UL52	cell_line	timepoints	PK_15-NRK:4	PK_15-NRK	4	233.333	0.925106	1	0.0945233
UL52	cell_line	timepoints	PK_15-NRK:6	PK_15-NRK	6	-63.3333	0.979643	1	-0.0256563
UL52	cell_line	timepoints	PK_15-NRK:8	PK_15-NRK	8	-113.667	0.963474	1	-0.0460463
UL52	cell_line	timepoints	PK_15-NRK:12	PK_15-NRK	12	-32.3333	0.989606	1	-0.0130982
UL52	cell_type	timecourse	Renal-Neural	Renal-Neural		822.078	0.433223	0.591516	0.0836779
UL52	cell_type	timepoints	Renal-Neural:1	Renal-Neural	1	4097.17	0.0223428	0.19802	2.34763
UL52	cell_type	timepoints	Renal-Neural:2	Renal-Neural	2	-578.4	0.763327	1	-0.302541
UL52	cell_type	timepoints	Renal-Neural:4	Renal-Neural	4	116.667	0.946933	1	0.0668487
UL52	cell_type	timepoints	Renal-Neural:6	Renal-Neural	6	49.5	0.97747	1	0.0283629
UL52	cell_type	timepoints	Renal-Neural:8	Renal-Neural	8	21.2333	0.990785	1	0.0116003
UL52	cell_type	timepoints	Renal-Neural:12	Renal-Neural	12	-69.5	0.968372	1	-0.0398227
UL52	organism	timecourse	Sus_scrofa-Rattus_norvegicus	Sus_scrofa-Rattus_norvegicus		1489.65	0.00437456	0.016347	0.326217
UL52	organism	timepoints	Sus_scrofa-Rattus_norvegicus:1	Sus_scrofa-Rattus_norvegicus	1	8194.33	3.13366e-05	0.00111245	4.51843
UL52	organism	timepoints	Sus_scrofa-Rattus_norvegicus:2	Sus_scrofa-Rattus_norvegicus	2	368.25	0.86464	1	0.171232
UL52	organism	timepoints	Sus_scrofa-Rattus_norvegicus:4	Sus_scrofa-Rattus_norvegicus	4	233.333	0.898072	1	0.128662
UL52	organism	timepoints	Sus_scrofa-Rattus_norvegicus:6	Sus_scrofa-Rattus_norvegicus	6	-9.22222	0.99596	1	-0.00508521
UL52	organism	timepoints	Sus_scrofa-Rattus_norvegicus:8	Sus_scrofa-Rattus_norvegicus	8	-64.875	0.972021	1	-0.0352265
UL52	organism	timepoints	Sus_scrofa-Rattus_norvegicus:12	Sus_scrofa-Rattus_norvegicus	12	-67.8889	0.970268	1	-0.0374345
UL53	cell_line	timecourse	PK_15-C6	PK_15-C6		-286.278	0.362579	0.485719	0.114208
UL53	cell_line	timecourse	PK_15-PC_12	PK_15-PC_12		135.611	0.960769	0.999969	0.0204527
UL53	cell_line	timecourse	PK_15-NRK	PK_15-NRK		-190.833	0.902385	0.962713	0.0320117
UL53	cell_line	timepoints	PK_15-C6:1	PK_15-C6	1	0	1	1	0
[truncated: 486 more rows]
