# Supplementary material for: Multi-platform profiling reveals host- and cell -type-specific pseudorabies virus gene expression
Source: Sci Rep. 2026 Apr 1;16:15297. doi: 10.1038/s41598-026-45990-4 (PMC13181115; doi:10.1038/s41598-026-45990-4)
Supplement: Supplementary file 17 — Supplementary Material 17 [file 41598_2026_45990_MOESM17_ESM.xlsx]

## Sheet: SuppTable S4A
hpi	cell_line	Time	group	gene	gene_cluster	cluster	Kinetic_class	mean	sd	EndType
12h	C6	12	C6_dcDNA_12h	EP0	EP0	cluster_2	E	0.00423675	0.000823504	TSS
12h	C6	12	C6_dcDNA_12h	IE180	IE180	cluster_3	IE	0.00149302	0.000175836	TSS
12h	C6	12	C6_dcDNA_12h	US1	US1	cluster_1	E	0.0820624	0.0202363	TSS
1h	C6	1	C6_dcDNA_1h	EP0	EP0	cluster_2	E	0.00322061	0.00557826	TSS
1h	C6	1	C6_dcDNA_1h	IE180	IE180	cluster_3	IE	0.00163399	0.00283015	TSS
1h	C6	1	C6_dcDNA_1h	US1	US1	cluster_1	E	0.121365	0.0097161	TSS
2h	C6	2	C6_dcDNA_2h	EP0	EP0	cluster_2	E	0.0314178	0.0300008	TSS
2h	C6	2	C6_dcDNA_2h	IE180	IE180	cluster_3	IE	0	0	TSS
2h	C6	2	C6_dcDNA_2h	US1	US1	cluster_1	E	0.151169	0.0243217	TSS
4h	C6	4	C6_dcDNA_4h	EP0	EP0	cluster_2	E	0.00489373	0.00419204	TSS
4h	C6	4	C6_dcDNA_4h	IE180	IE180	cluster_3	IE	0	0	TSS
4h	C6	4	C6_dcDNA_4h	US1	US1	cluster_1	E	0.150353	0.0100772	TSS
6h	C6	6	C6_dcDNA_6h	EP0	EP0	cluster_2	E	0.00550201	0.000313287	TSS
6h	C6	6	C6_dcDNA_6h	IE180	IE180	cluster_3	IE	0.00080762	0.000219128	TSS
6h	C6	6	C6_dcDNA_6h	US1	US1	cluster_1	E	0.0992876	0.0250223	TSS
8h	C6	8	C6_dcDNA_8h	EP0	EP0	cluster_2	E	0.00435745	0.000885923	TSS
8h	C6	8	C6_dcDNA_8h	IE180	IE180	cluster_3	IE	0.00133361	0.000165569	TSS
8h	C6	8	C6_dcDNA_8h	US1	US1	cluster_1	E	0.0709603	0.00943963	TSS
12h	NRK	12	NRK_dcDNA_12h	EP0	EP0	cluster_2	E	0.00507007	0.000905193	TSS
12h	NRK	12	NRK_dcDNA_12h	IE180	IE180	cluster_3	IE	0.000668729	0.000266151	TSS
12h	NRK	12	NRK_dcDNA_12h	US1	US1	cluster_1	E	0.033499	0.00247401	TSS
1h	NRK	1	NRK_dcDNA_1h	EP0	EP0	cluster_2	E	0.0238095	0.0412393	TSS
1h	NRK	1	NRK_dcDNA_1h	IE180	IE180	cluster_3	IE	0	0	TSS
1h	NRK	1	NRK_dcDNA_1h	US1	US1	cluster_1	E	0.0138889	0.0240563	TSS
2h	NRK	2	NRK_dcDNA_2h	EP0	EP0	cluster_2	E	0.0318948	0.00485212	TSS
2h	NRK	2	NRK_dcDNA_2h	IE180	IE180	cluster_3	IE	0	0	TSS
2h	NRK	2	NRK_dcDNA_2h	US1	US1	cluster_1	E	0.0630179	0.0264401	TSS
4h	NRK	4	NRK_dcDNA_4h	EP0	EP0	cluster_2	E	0.0182875	0.00313523	TSS
4h	NRK	4	NRK_dcDNA_4h	IE180	IE180	cluster_3	IE	0	0	TSS
4h	NRK	4	NRK_dcDNA_4h	US1	US1	cluster_1	E	0.121816	0.0146646	TSS
6h	NRK	6	NRK_dcDNA_6h	EP0	EP0	cluster_2	E	0.0102163	0.000824788	TSS
6h	NRK	6	NRK_dcDNA_6h	IE180	IE180	cluster_3	IE	0.00231491	0.00149396	TSS
6h	NRK	6	NRK_dcDNA_6h	US1	US1	cluster_1	E	0.162646	0.0308287	TSS
8h	NRK	8	NRK_dcDNA_8h	EP0	EP0	cluster_2	E	0.0135722	0.00156693	TSS
8h	NRK	8	NRK_dcDNA_8h	IE180	IE180	cluster_3	IE	0.000450393	0.000523255	TSS
8h	NRK	8	NRK_dcDNA_8h	US1	US1	cluster_1	E	0.0924999	0.0286755	TSS
12h	PC_12	12	PC-12_dcDNA_12h	EP0	EP0	cluster_2	E	0.00144346	0.000529741	TSS
12h	PC_12	12	PC-12_dcDNA_12h	IE180	IE180	cluster_3	IE	0.00128766	0.000174592	TSS
12h	PC_12	12	PC-12_dcDNA_12h	US1	US1	cluster_1	E	0.0493655	0.00839379	TSS
1h	PC_12	1	PC-12_dcDNA_1h	EP0	EP0	cluster_2	E	0.047804	0.034057	TSS
1h	PC_12	1	PC-12_dcDNA_1h	IE180	IE180	cluster_3	IE	0.0105939	0.00288136	TSS
1h	PC_12	1	PC-12_dcDNA_1h	US1	US1	cluster_1	E	0.117691	0.0387588	TSS
2h	PC_12	2	PC-12_dcDNA_2h	EP0	EP0	cluster_2	E	0.0254334	0.00875432	TSS
2h	PC_12	2	PC-12_dcDNA_2h	IE180	IE180	cluster_3	IE	0.000777001	0.0013458	TSS
2h	PC_12	2	PC-12_dcDNA_2h	US1	US1	cluster_1	E	0.139418	0.0344627	TSS
4h	PC_12	4	PC-12_dcDNA_4h	EP0	EP0	cluster_2	E	0.00501728	0.000800693	TSS
4h	PC_12	4	PC-12_dcDNA_4h	IE180	IE180	cluster_3	IE	0.000639336	0.000197425	TSS
4h	PC_12	4	PC-12_dcDNA_4h	US1	US1	cluster_1	E	0.201068	0.0209174	TSS
6h	PC_12	6	PC-12_dcDNA_6h	EP0	EP0	cluster_2	E	0.0045653	0.000303782	TSS
6h	PC_12	6	PC-12_dcDNA_6h	IE180	IE180	cluster_3	IE	0.000917159	0.00033232	TSS
6h	PC_12	6	PC-12_dcDNA_6h	US1	US1	cluster_1	E	0.159866	0.0165253	TSS
8h	PC_12	8	PC-12_dcDNA_8h	EP0	EP0	cluster_2	E	0.00366631	0.00149939	TSS
8h	PC_12	8	PC-12_dcDNA_8h	IE180	IE180	cluster_3	IE	0.0012142	0.000125633	TSS
8h	PC_12	8	PC-12_dcDNA_8h	US1	US1	cluster_1	E	0.0595136	0.013502	TSS
12h	PK_15	12	PK-15_dcDNA_12h	EP0	EP0	cluster_2	E	0.000704564	0.000264456	TSS
12h	PK_15	12	PK-15_dcDNA_12h	IE180	IE180	cluster_3	IE	0.000546419	5.892e-05	TSS
12h	PK_15	12	PK-15_dcDNA_12h	US1	US1	cluster_1	E	0.0219621	0.00752025	TSS
1h	PK_15	1	PK-15_dcDNA_1h	EP0	EP0	cluster_2	E	0.045677	0.0305564	TSS
1h	PK_15	1	PK-15_dcDNA_1h	IE180	IE180	cluster_3	IE	0.462225	0.22132	TSS
1h	PK_15	1	PK-15_dcDNA_1h	US1	US1	cluster_1	E	0.0416237	0.0559786	TSS
2h	PK_15	2	PK-15_dcDNA_2h	EP0	EP0	cluster_2	E	0.0701984	0.00803601	TSS
2h	PK_15	2	PK-15_dcDNA_2h	IE180	IE180	cluster_3	IE	0.0477394	0.00530489	TSS
2h	PK_15	2	PK-15_dcDNA_2h	US1	US1	cluster_1	E	0.129557	0.000741785	TSS
4h	PK_15	4	PK-15_dcDNA_4h	EP0	EP0	cluster_2	E	0.0173343	0.00570014	TSS
4h	PK_15	4	PK-15_dcDNA_4h	IE180	IE180	cluster_3	IE	0.00242852	0.000172466	TSS
4h	PK_15	4	PK-15_dcDNA_4h	US1	US1	cluster_1	E	0.105785	0.0443767	TSS
6h	PK_15	6	PK-15_dcDNA_6h	EP0	EP0	cluster_2	E	0.00607025	0.00172084	TSS
6h	PK_15	6	PK-15_dcDNA_6h	IE180	IE180	cluster_3	IE	0.00152794	0.000878867	TSS
6h	PK_15	6	PK-15_dcDNA_6h	US1	US1	cluster_1	E	0.105495	0.0419861	TSS
8h	PK_15	8	PK-15_dcDNA_8h	EP0	EP0	cluster_2	E	0.00488011	0.000634084	TSS
8h	PK_15	8	PK-15_dcDNA_8h	IE180	IE180	cluster_3	IE	0.00201907	0.00026543	TSS
8h	PK_15	8	PK-15_dcDNA_8h	US1	US1	cluster_1	E	0.066807	0.00810346	TSS
12h	C6	12	C6_dcDNA_12h	EP0	EP0	cluster_3	E	0.0111301	0.00323443	TES
12h	C6	12	C6_dcDNA_12h	IE180	IE180	cluster_4	IE	0.00945275	0.00193391	TES
12h	C6	12	C6_dcDNA_12h	US1	US1	cluster_5	E	0.0556857	0.0104366	TES
1h	C6	1	C6_dcDNA_1h	EP0	EP0	cluster_3	E	0.107618	0.0102451	TES
1h	C6	1	C6_dcDNA_1h	IE180	IE180	cluster_4	IE	0.0131072	0.00258986	TES
1h	C6	1	C6_dcDNA_1h	US1	US1	cluster_5	E	0.060119	0.0101384	TES
2h	C6	2	C6_dcDNA_2h	EP0	EP0	cluster_3	E	0.0690486	0.00591669	TES
2h	C6	2	C6_dcDNA_2h	IE180	IE180	cluster_4	IE	0.00351556	0.000385115	TES
2h	C6	2	C6_dcDNA_2h	US1	US1	cluster_5	E	0.062917	0.000303073	TES
4h	C6	4	C6_dcDNA_4h	EP0	EP0	cluster_3	E	0.0223538	0.00195797	TES
4h	C6	4	C6_dcDNA_4h	IE180	IE180	cluster_4	IE	0.00375408	0.00100584	TES
4h	C6	4	C6_dcDNA_4h	US1	US1	cluster_5	E	0.0929693	0.00734488	TES
6h	C6	6	C6_dcDNA_6h	EP0	EP0	cluster_3	E	0.0227002	0.000944108	TES
6h	C6	6	C6_dcDNA_6h	IE180	IE180	cluster_4	IE	0.00387974	0.00086785	TES
6h	C6	6	C6_dcDNA_6h	US1	US1	cluster_5	E	0.0709412	0.00988625	TES
8h	C6	8	C6_dcDNA_8h	EP0	EP0	cluster_3	E	0.0229296	0.0010976	TES
8h	C6	8	C6_dcDNA_8h	IE180	IE180	cluster_4	IE	0.00848485	0.000984836	TES
8h	C6	8	C6_dcDNA_8h	US1	US1	cluster_5	E	0.0687906	0.00566329	TES
12h	NRK	12	NRK_dcDNA_12h	EP0	EP0	cluster_3	E	0.0184244	0.000343468	TES
12h	NRK	12	NRK_dcDNA_12h	IE180	IE180	cluster_4	IE	0.00662114	0.00148404	TES
12h	NRK	12	NRK_dcDNA_12h	US1	US1	cluster_5	E	0.0446704	0.00787509	TES
1h	NRK	1	NRK_dcDNA_1h	EP0	EP0	cluster_3	E	0.242372	0.0407531	TES
1h	NRK	1	NRK_dcDNA_1h	IE180	IE180	cluster_4	IE	0.0512091	0.0136175	TES
1h	NRK	1	NRK_dcDNA_1h	US1	US1	cluster_5	E	0.0287314	0.0106176	TES
2h	NRK	2	NRK_dcDNA_2h	EP0	EP0	cluster_3	E	0.180324	0.0238371	TES
2h	NRK	2	NRK_dcDNA_2h	IE180	IE180	cluster_4	IE	0.00853868	0.00309287	TES
2h	NRK	2	NRK_dcDNA_2h	US1	US1	cluster_5	E	0.058803	0.0135445	TES
4h	NRK	4	NRK_dcDNA_4h	EP0	EP0	cluster_3	E	0.0628298	0.00936884	TES
4h	NRK	4	NRK_dcDNA_4h	IE180	IE180	cluster_4	IE	0.00865946	0.00141274	TES
4h	NRK	4	NRK_dcDNA_4h	US1	US1	cluster_5	E	0.0859526	0.00935283	TES
6h	NRK	6	NRK_dcDNA_6h	EP0	EP0	cluster_3	E	0.0329525	0.00269112	TES
6h	NRK	6	NRK_dcDNA_6h	IE180	IE180	cluster_4	IE	0.0106135	0.00215924	TES
6h	NRK	6	NRK_dcDNA_6h	US1	US1	cluster_5	E	0.115092	0.0168544	TES
8h	NRK	8	NRK_dcDNA_8h	EP0	EP0	cluster_3	E	0.0360427	0.00195632	TES
8h	NRK	8	NRK_dcDNA_8h	IE180	IE180	cluster_4	IE	0.0112366	0.000413478	TES
8h	NRK	8	NRK_dcDNA_8h	US1	US1	cluster_5	E	0.0810112	0.0190541	TES
12h	PC_12	12	PC-12_dcDNA_12h	EP0	EP0	cluster_3	E	0.00631518	0.00143623	TES
12h	PC_12	12	PC-12_dcDNA_12h	IE180	IE180	cluster_4	IE	0.00732264	0.000770418	TES
12h	PC_12	12	PC-12_dcDNA_12h	US1	US1	cluster_5	E	0.0318949	0.00545163	TES
1h	PC_12	1	PC-12_dcDNA_1h	EP0	EP0	cluster_3	E	0.126562	0.0180967	TES
1h	PC_12	1	PC-12_dcDNA_1h	IE180	IE180	cluster_4	IE	0.030386	0.012167	TES
1h	PC_12	1	PC-12_dcDNA_1h	US1	US1	cluster_5	E	0.0694183	0.0137648	TES
2h	PC_12	2	PC-12_dcDNA_2h	EP0	EP0	cluster_3	E	0.0836401	0.0039545	TES
2h	PC_12	2	PC-12_dcDNA_2h	IE180	IE180	cluster_4	IE	0.00763946	0.00250129	TES
2h	PC_12	2	PC-12_dcDNA_2h	US1	US1	cluster_5	E	0.0804071	0.0146282	TES
4h	PC_12	4	PC-12_dcDNA_4h	EP0	EP0	cluster_3	E	0.0219816	0.00314288	TES
4h	PC_12	4	PC-12_dcDNA_4h	IE180	IE180	cluster_4	IE	0.0100466	0.00223358	TES
4h	PC_12	4	PC-12_dcDNA_4h	US1	US1	cluster_5	E	0.086511	0.00698872	TES
6h	PC_12	6	PC-12_dcDNA_6h	EP0	EP0	cluster_3	E	0.0175739	0.00303813	TES
6h	PC_12	6	PC-12_dcDNA_6h	IE180	IE180	cluster_4	IE	0.0104216	0.00153692	TES
6h	PC_12	6	PC-12_dcDNA_6h	US1	US1	cluster_5	E	0.073106	0.00479219	TES
8h	PC_12	8	PC-12_dcDNA_8h	EP0	EP0	cluster_3	E	0.0162059	0.000789792	TES
8h	PC_12	8	PC-12_dcDNA_8h	IE180	IE180	cluster_4	IE	0.00927064	0.00129917	TES
8h	PC_12	8	PC-12_dcDNA_8h	US1	US1	cluster_5	E	0.0427082	0.00954544	TES
12h	PK_15	12	PK-15_dcDNA_12h	EP0	EP0	cluster_3	E	0.00122302	0.00034205	TES
12h	PK_15	12	PK-15_dcDNA_12h	IE180	IE180	cluster_4	IE	0.00187506	0.000242914	TES
12h	PK_15	12	PK-15_dcDNA_12h	US1	US1	cluster_5	E	0.0180741	0.00738315	TES
1h	PK_15	1	PK-15_dcDNA_1h	EP0	EP0	cluster_3	E	0.0921851	0.0388472	TES
1h	PK_15	1	PK-15_dcDNA_1h	IE180	IE180	cluster_4	IE	0.46191	0.10017	TES
1h	PK_15	1	PK-15_dcDNA_1h	US1	US1	cluster_5	E	0.0249495	0.0103542	TES
2h	PK_15	2	PK-15_dcDNA_2h	EP0	EP0	cluster_3	E	0.215654	0.0152184	TES
2h	PK_15	2	PK-15_dcDNA_2h	IE180	IE180	cluster_4	IE	0.0575666	0.00644808	TES
2h	PK_15	2	PK-15_dcDNA_2h	US1	US1	cluster_5	E	0.0678345	0.0100254	TES
4h	PK_15	4	PK-15_dcDNA_4h	EP0	EP0	cluster_3	E	0.0512632	0.0102924	TES
4h	PK_15	4	PK-15_dcDNA_4h	IE180	IE180	cluster_4	IE	0.0129888	0.00335011	TES
4h	PK_15	4	PK-15_dcDNA_4h	US1	US1	cluster_5	E	0.0870171	0.00774307	TES
6h	PK_15	6	PK-15_dcDNA_6h	EP0	EP0	cluster_3	E	0.0212823	0.00367921	TES
6h	PK_15	6	PK-15_dcDNA_6h	IE180	IE180	cluster_4	IE	0.010292	0.00318513	TES
6h	PK_15	6	PK-15_dcDNA_6h	US1	US1	cluster_5	E	0.0822082	0.0139343	TES
8h	PK_15	8	PK-15_dcDNA_8h	EP0	EP0	cluster_3	E	0.0126703	0.00117387	TES
8h	PK_15	8	PK-15_dcDNA_8h	IE180	IE180	cluster_4	IE	0.00906603	0.00104824	TES
8h	PK_15	8	PK-15_dcDNA_8h	US1	US1	cluster_5	E	0.055205	0.00509347	TES

## Sheet: SuppTable S4B
gene	cell_line	auc	ref	dAUC	comp	EndType
EP0	C6	0.0910744	0.190995	0.0999204	PK_15-C6	TSS
EP0	NRK	0.167611	0.190995	0.0233834	PK_15-NRK	TSS
EP0	PC_12	0.0951031	0.190995	0.0958917	PK_15-PC_12	TSS
IE180	C6	0.0094191	0.317785	0.308366	PK_15-C6	TSS
IE180	NRK	0.00731845	0.317785	0.310466	PK_15-NRK	TSS
IE180	PC_12	0.0157934	0.317785	0.301991	PK_15-PC_12	TSS
US1	C6	1.16372	0.882053	-0.28167	PK_15-C6	TSS
US1	NRK	1.01489	0.882053	-0.13284	PK_15-NRK	TSS
US1	PC_12	1.26711	0.882053	-0.385061	PK_15-PC_12	TSS
EP0	C6	0.338539	0.555122	0.216582	PK_15-C6	TES
EP0	NRK	0.728214	0.555122	-0.173093	PK_15-NRK	TES
EP0	PC_12	0.3291	0.555122	0.226021	PK_15-PC_12	TES
IE180	C6	0.0714546	0.394815	0.32336	PK_15-C6	TES
IE180	NRK	0.123911	0.394815	0.270904	PK_15-NRK	TES
IE180	PC_12	0.110046	0.394815	0.284769	PK_15-PC_12	TES
US1	C6	0.769999	0.65444	-0.115559	PK_15-C6	TES
US1	NRK	0.837034	0.65444	-0.182594	PK_15-NRK	TES
US1	PC_12	0.666468	0.65444	-0.012028	PK_15-PC_12	TES
