# Supplementary material for: Multi-platform profiling reveals host- and cell -type-specific pseudorabies virus gene expression
Source: Sci Rep. 2026 Apr 1;16:15297. doi: 10.1038/s41598-026-45990-4 (PMC13181115; doi:10.1038/s41598-026-45990-4)
Supplement: Supplementary file 18 — Supplementary Material 18 [file 41598_2026_45990_MOESM18_ESM.xlsx]

## Sheet: SuppTable S3A
seqnames	source	strand	start	end	phase	score	Name	ID	category
LT934125.1	Torma_et_al_2022	+	101661	102393	0	0	ELIE-2	ELIE-2	5`-long
LT934125.1	Torma_et_al_2022	+	101291	102393	0	0	ELIE-2-L	ELIE-2-L	5`-long
LT934125.1	Torma_et_al_2022	+	136158	141356	0	0	IE180_2	IE180_2	Canonical
LT934125.1	Torma_et_al_2022	+	107483	108830	0	0	NOIR-1M	NOIR-1M	Canonical
LT934125.1	Torma_et_al_2022	+	107483	107615	0	0	NOIR-1M-splice	NOIR-1M-splice	Splice-variant
LT934125.1	Torma_et_al_2022	+	108460	108830	0	0	NOIR-1M-splice	NOIR-1M-splice	Splice-variant
LT934125.1	Torma_et_al_2022	+	107309	108830	0	0	NOIR-L3	NOIR-L3	5`-long
LT934125.1	Torma_et_al_2022	+	132614	133513	0	0	NOIR_2-2	NOIR_2-2	NC
LT934125.1	Kakuk_et_al_2025	+	56000	56189	0	0	UL26.6_AS	UL26.6_AS	AS
LT934125.1	Kakuk_et_al_2025	+	58808	60251	0	0	UL23-L2_5`-long	UL23-L2_5`-long	5`-long
LT934125.1	Kakuk_et_al_2025	+	9320	10426	0	0	UL49-L3_Polycistronic	UL49-L3_Polycistronic	Polygenic
LT934125.1	Kakuk_et_al_2025	+	9646	16224	0	0	UL49.5-49-48-47-46_Polycistronic	UL49.5-49-48-47-46_Polycistronic	Polygenic
LT934125.1	Kakuk_et_al_2025	+	74400	79996	0	0	UL14L-13-12_Canonic.Polycistronic	UL14L-13-12_Canonic.Polycistronic	Canonical;Polygenic
LT934125.1	Kakuk_et_al_2025	+	1432	2273	0	0	ORF-1M1-S_5`-long_1	ORF-1M1-S_5`-long_1	5`-long
LT934125.1	Kakuk_et_al_2025	+	50433	50611	0	0	UL42-sp2	UL42-sp2	Splice-variant
LT934125.1	Kakuk_et_al_2025	+	51040	52437	0	0	UL42-sp2	UL42-sp2	Splice-variant
LT934125.1	Kakuk_et_al_2025	+	50174	50611	0	0	UL42-sp3	UL42-sp3	Splice-variant
LT934125.1	Kakuk_et_al_2025	+	51040	52437	0	0	UL42-sp3	UL42-sp3	Splice-variant
LT934125.1	Kakuk_et_al_2025	+	95750	95869	0	0	CEP	CEP	Intergenic
LT934125.1	Kakuk_et_al_2025	+	1522	2273	0	0	ORF-1M1-S_5`-long_2	ORF-1M1-S_5`-long_2	5`-long
LT934125.1	Kakuk_et_al_2025	+	107029	108829	0	0	NOIR-L4	NOIR-L4	5`-long
LT934125.1	Kakuk_et_al_2025	+	107168	108829	0	0	NOIR-L3_5`-long	NOIR-L3_5`-long	5`-long
LT934125.1	Kakuk_et_al_2025	+	107421	108829	0	0	NOIR-1M_5`-long_3	NOIR-1M_5`-long_3	5`-long
LT934125.1	Kakuk_et_al_2025	+	117441	120477	0	0	US3-L-4_5`-long	US3-L-4_5`-long	5`-long
LT934125.1	Kakuk_et_al_2025	+	117607	122915	0	0	US4-6-7_Polycistronic	US4-6-7_Polycistronic	Polygenic
LT934125.1	Kakuk_et_al_2025	+	118864	126151	0	0	US6-7-8-9-2_Polycistronic	US6-7-8-9-2_Polycistronic	Polygenic
LT934125.1	Kakuk_et_al_2025	+	121715	126151	0	0	US7-8-9-2_5`-long	US7-8-9-2_5`-long	5`-long;Polygenic
LT934125.1	Kakuk_et_al_2025	+	122922	125230	0	0	US8-9_5`-long	US8-9_5`-long	5`-long;Polygenic
LT934125.1	Kakuk_et_al_2025	+	122922	126151	0	0	US8-9-2_5`-long	US8-9-2_5`-long	5`-long;Polygenic
LT934125.1	Kakuk_et_al_2025	+	13983	16224	0	0	UL46-L_5`-long	UL46-L_5`-long	5`-long
LT934125.1	Kakuk_et_al_2025	+	30240	32415	0	0	UL33-34-35_5`-long	UL33-34-35_5`-long	5`-long;Polygenic
LT934125.1	Kakuk_et_al_2025	+	4633	8523	0	0	UL51-52_Complex	UL51-52_Complex	Complex
LT934125.1	Kakuk_et_al_2025	+	1170	2273	0	0	ORF-1M1_5`-long	ORF-1M1_5`-long	5`-long
LT934125.1	Kakuk_et_al_2025	+	9018	10426	0	0	UL49.5L-49_Polycistronic	UL49.5L-49_Polycistronic	Polygenic
LT934125.1	Kakuk_et_al_2025	+	9113	10426	0	0	UL49.5-49_Polycistronic	UL49.5-49_Polycistronic	Polygenic
LT934125.1	Torma_et_al_2022	+	1600	2273	0	0	ORF-1	ORF-1	Canonical
LT934125.1	Torma_et_al_2022	+	779	2273	0	0	ORF-1L1-S	ORF-1L1-S	5`-long
LT934125.1	Torma_et_al_2022	+	1335	2273	0	0	ORF-1M1	ORF-1M1	5`-long
LT934125.1	Torma_et_al_2022	+	1496	2273	0	0	ORF-1M1-S	ORF-1M1-S	5`-long
LT934125.1	Torma_et_al_2022	+	990	2273	0	0	ORF-1M2	ORF-1M2	5`-long
LT934125.1	Torma_et_al_2022	+	79444	79996	0	0	UL11	UL11	Canonical
LT934125.1	Torma_et_al_2022	+	78035	79996	0	0	UL12-11	UL12-11	Canonical
LT934125.1	Torma_et_al_2022	+	78278	79996	0	0	UL12S-11	UL12S-11	Polygenic
LT934125.1	Torma_et_al_2022	+	78329	79996	0	0	UL12S2-11	UL12S2-11	Polygenic
LT934125.1	Torma_et_al_2022	+	76990	79996	0	0	UL13-12-11	UL13-12-11	Canonical
LT934125.1	Torma_et_al_2022	+	76683	79996	0	0	UL14-13-12-11	UL14-13-12-11	Canonical
LT934125.1	Torma_et_al_2022	+	72759	75645	0	0	UL17-16	UL17-16	Canonical;Polygenic
LT934125.1	Torma_et_al_2022	+	72652	75645	0	0	UL17L-16	UL17L-16	5`-long;Polygenic
LT934125.1	Torma_et_al_2022	+	70529	71544	0	0	UL18	UL18	Canonical
LT934125.1	Torma_et_al_2022	+	70529	75645	0	0	UL18-17-16	UL18-17-16	Polygenic
LT934125.1	Torma_et_al_2022	+	70529	71518	0	0	UL18-AT	UL18-AT	3`-long
LT934125.1	Torma_et_al_2022	+	71035	71544	0	0	UL18.5	UL18.5	Polygenic
LT934125.1	Torma_et_al_2022	+	66338	70521	0	0	UL19	UL19	Canonical
LT934125.1	Torma_et_al_2022	+	66338	71544	0	0	UL19-18	UL19-18	Canonical
LT934125.1	Torma_et_al_2022	+	65806	66392	0	0	UL20	UL20	Canonical
LT934125.1	Torma_et_al_2022	+	65806	70521	0	0	UL20-19	UL20-19	Canonical;Polygenic
LT934125.1	Torma_et_al_2022	+	60234	62340	0	0	UL22	UL22	Canonical
LT934125.1	Torma_et_al_2022	+	59793	62340	0	0	UL22-L	UL22-L	5`-long
LT934125.1	Torma_et_al_2022	+	59068	60251	0	0	UL23	UL23	Canonical
LT934125.1	Torma_et_al_2022	+	59068	62340	0	0	UL23-22	UL23-22	Canonical
LT934125.1	Torma_et_al_2022	+	59044	60251	0	0	UL23-L1	UL23-L1	5`-long
LT934125.1	Torma_et_al_2022	+	58625	60251	0	0	UL23-L2	UL23-L2	5`-long
LT934125.1	Torma_et_al_2022	+	58478	60251	0	0	UL23-L3	UL23-L3	5`-long
LT934125.1	Torma_et_al_2022	+	58002	60251	0	0	UL23-L4	UL23-L4	5`-long
LT934125.1	Torma_et_al_2022	+	25420	28632	0	0	UL30	UL30	Canonical
LT934125.1	Torma_et_al_2022	+	28636	32415	0	0	UL32-33-34-35	UL32-33-34-35	Complex;Polygenic
LT934125.1	Torma_et_al_2022	+	30240	31198	0	0	UL33	UL33	Canonical
LT934125.1	Torma_et_al_2022	+	30298	32415	0	0	UL33-34-35	UL33-34-35	Canonical;Polygenic
LT934125.1	Torma_et_al_2022	+	29468	32415	0	0	UL33-L2-34-35	UL33-L2-34-35	5`-long;Polygenic
LT934125.1	Torma_et_al_2022	+	29338	32415	0	0	UL33L3-34-35	UL33L3-34-35	5`-long;Polygenic
LT934125.1	Torma_et_al_2022	+	31098	32415	0	0	UL34-35	UL34-35	Canonical;Polygenic
LT934125.1	Torma_et_al_2022	+	31042	32415	0	0	UL34L-35	UL34L-35	5`-long;Polygenic
LT934125.1	Torma_et_al_2022	+	30932	32415	0	0	UL34L2-35	UL34L2-35	5`-long;Polygenic
LT934125.1	Torma_et_al_2022	+	32038	32415	0	0	UL35	UL35	Canonical
LT934125.1	Torma_et_al_2022	+	44812	46038	0	0	UL38	UL38	Canonical
LT934125.1	Torma_et_al_2022	+	44812	49647	0	0	UL38-39-40	UL38-39-40	Canonical;Polygenic
LT934125.1	Torma_et_al_2022	+	46233	49647	0	0	UL39-40	UL39-40	Canonical;Polygenic
LT934125.1	Torma_et_al_2022	+	46026	49647	0	0	UL39-40-L	UL39-40-L	5`-long;Polygenic
LT934125.1	Torma_et_al_2022	+	45911	49647	0	0	UL39L-40	UL39L-40	5`-long;Polygenic
LT934125.1	Torma_et_al_2022	+	91409	92059	0	0	UL4	UL4	Canonical
LT934125.1	Torma_et_al_2022	+	91360	92059	0	0	UL4-L	UL4-L	5`-long
LT934125.1	Torma_et_al_2022	+	48567	49647	0	0	UL40	UL40	Canonical
LT934125.1	Torma_et_al_2022	+	48505	49647	0	0	UL40-S	UL40-S	5`-long
LT934125.1	Torma_et_al_2022	+	51235	52437	0	0	UL42	UL42	Canonical
LT934125.1	Torma_et_al_2022	+	51235	55161	0	0	UL42-43-44	UL42-43-44	Canonical;Polygenic
LT934125.1	Torma_et_al_2022	+	51148	52437	0	0	UL42-L1	UL42-L1	5`-long
LT934125.1	Torma_et_al_2022	+	51148	55161	0	0	UL42L-43-44	UL42L-43-44	5`-long;Polygenic
LT934125.1	Torma_et_al_2022	+	52444	53594	0	0	UL43	UL43	5`-long
LT934125.1	Torma_et_al_2022	+	52460	55161	0	0	UL43-44	UL43-44	Canonical;Polygenic
LT934125.1	Torma_et_al_2022	+	52460	53594	0	0	UL43-S	UL43-S	Canonical
LT934125.1	Torma_et_al_2022	+	53648	55161	0	0	UL44	UL44	Canonical
LT934125.1	Torma_et_al_2022	+	53648	55271	0	0	UL44-AT	UL44-AT	3`-long
LT934125.1	Torma_et_al_2022	+	14048	16224	0	0	UL46	UL46	Canonical
LT934125.1	Torma_et_al_2022	+	13944	16224	0	0	UL46-L	UL46-L	5`-long
LT934125.1	Torma_et_al_2022	+	11793	16224	0	0	UL47-46	UL47-46	Canonical;Polygenic
LT934125.1	Torma_et_al_2022	+	10431	16224	0	0	UL48-47-46	UL48-47-46	Canonical;Polygenic
LT934125.1	Torma_et_al_2022	+	10431	12084	0	0	UL48-L-AT	UL48-L-AT	Canonical
LT934125.1	Torma_et_al_2022	+	9646	10426	0	0	UL49	UL49	Canonical
LT934125.1	Torma_et_al_2022	+	9208	10426	0	0	UL49.5-49	UL49.5-49	Canonical;Polygenic
LT934125.1	Torma_et_al_2022	+	9113	16224	0	0	UL49.5-49-48-47-46	UL49.5-49-48-47-46	Canonical;Polygenic
LT934125.1	Torma_et_al_2022	+	9270	10426	0	0	UL49.5-S-49	UL49.5-S-49	Polygenic
LT934125.1	Torma_et_al_2022	+	8899	10426	0	0	UL49.5L-49	UL49.5L-49	Polygenic
LT934125.1	Torma_et_al_2022	+	88883	91559	0	0	UL5	UL5	Canonical
LT934125.1	Torma_et_al_2022	+	88883	92059	0	0	UL5-4	UL5-4	Canonical;Polygenic
LT934125.1	Torma_et_al_2022	+	8597	10426	0	0	UL50-49.5-49	UL50-49.5-49	Polygenic
LT934125.1	Torma_et_al_2022	+	8352	10426	0	0	UL50-49.5-49-L	UL50-49.5-49-L	Polygenic
LT934125.1	Torma_et_al_2022	+	7588	8523	0	0	UL51	UL51	Canonical
LT934125.1	Torma_et_al_2022	+	7588	10426	0	0	UL51-50-49.5-49	UL51-50-49.5-49	Canonical;Polygenic
LT934125.1	Torma_et_al_2022	+	83792	86167	0	0	UL8-L	UL8-L	5`-long
LT934125.1	Torma_et_al_2022	+	81082	86167	0	0	UL9L-8	UL9L-8	Canonical;Polygenic
LT934125.1	Torma_et_al_2022	+	114984	116961	0	0	US1	US1	Intron Retention
LT934125.1	Torma_et_al_2022	+	114984	115138	0	0	US1-splice	US1-splice	Canonical
LT934125.1	Torma_et_al_2022	+	115256	115308	0	0	US1-splice	US1-splice	Canonical
LT934125.1	Torma_et_al_2022	+	115464	116961	0	0	US1-splice	US1-splice	Canonical
LT934125.1	Torma_et_al_2022	+	114984	115139	0	0	US1-splice-2	US1-splice-2	Splice-variant
LT934125.1	Torma_et_al_2022	+	115257	116961	0	0	US1-splice-2	US1-splice-2	Splice-variant
LT934125.1	Torma_et_al_2022	+	114984	115180	0	0	US1-splice-5	US1-splice-5	Splice-variant
LT934125.1	Torma_et_al_2022	+	115465	116961	0	0	US1-splice-5	US1-splice-5	Splice-variant
LT934125.1	Torma_et_al_2022	+	114984	115309	0	0	US1-splice-6	US1-splice-6	Splice-variant
LT934125.1	Torma_et_al_2022	+	115465	116961	0	0	US1-splice-6	US1-splice-6	Splice-variant
LT934125.1	Torma_et_al_2022	+	125225	126151	0	0	US2	US2	Canonical
LT934125.1	Torma_et_al_2022	+	125225	126191	0	0	US2-AT	US2-AT	3`-long
LT934125.1	Torma_et_al_2022	+	125105	126151	0	0	US2-L	US2-L	5`-long
LT934125.1	Torma_et_al_2022	+	117769	120477	0	0	US3-4	US3-4	Canonical
LT934125.1	Torma_et_al_2022	+	117607	120477	0	0	US3-L-4	US3-L-4	5`-long
LT934125.1	Torma_et_al_2022	+	118864	120477	0	0	US4	US4	Canonical
LT934125.1	Torma_et_al_2022	+	118864	122915	0	0	US4-6-7	US4-6-7	Canonical;Polygenic
LT934125.1	Torma_et_al_2022	+	118864	121347	0	0	US4-AT	US4-AT	3`-long
LT934125.1	Torma_et_al_2022	+	118807	120477	0	0	US4-L	US4-L	5`-long
LT934125.1	Torma_et_al_2022	+	120555	121842	0	0	US6	US6	Canonical
LT934125.1	Torma_et_al_2022	+	120555	122915	0	0	US6-7	US6-7	Canonical;Polygenic
LT934125.1	Torma_et_al_2022	+	120555	126151	0	0	US6-7-8-9-2	US6-7-8-9-2	Canonical;Polygenic
LT934125.1	Torma_et_al_2022	+	121784	122915	0	0	US7	US7	Canonical
LT934125.1	Torma_et_al_2022	+	121784	125230	0	0	US7-8-9	US7-8-9	Canonical;Polygenic
LT934125.1	Torma_et_al_2022	+	121784	126151	0	0	US7-8-9-2	US7-8-9-2	Canonical;Polygenic
LT934125.1	Torma_et_al_2022	+	121715	122915	0	0	US7-L3	US7-L3	5`-long
LT934125.1	Torma_et_al_2022	+	122979	125230	0	0	US8-9	US8-9	Canonical;Polygenic
LT934125.1	Torma_et_al_2022	+	122979	126151	0	0	US8-9-2	US8-9-2	Canonical;Polygenic
LT934125.1	Torma_et_al_2022	+	124756	125230	0	0	US9	US9	Canonical
LT934125.1	Torma_et_al_2022	+	124756	126151	0	0	US9-2	US9-2	Canonical;Polygenic
LT934125.1	Torma_et_al_2022	+	63176	63421	0	0	nc-CTO-S	nc-CTO-S	AS
LT934125.1	Torma_et_al_2022	-	117251	119190	0	0	AZURE-L	AZURE-L	5`-long
LT934125.1	Torma_et_al_2022	-	117251	118739	0	0	AZURE-M	AZURE-M	Canonical
LT934125.1	Torma_et_al_2022	-	62344	63420	0	0	CTO-AT2	CTO-AT2	3`-long
LT934125.1	Torma_et_al_2022	-	63164	65752	0	0	CTO-L	CTO-L	5`-long
LT934125.1	Torma_et_al_2022	-	63164	64127	0	0	CTO-M	CTO-M	5`-long
LT934125.1	Torma_et_al_2022	-	63164	63420	0	0	CTO-S	CTO-S	Canonical
LT934125.1	Torma_et_al_2022	-	95889	97361	0	0	EP0	EP0	Intron Retention
LT934125.1	Torma_et_al_2022	-	95889	97537	0	0	EP0-L2	EP0-L2	5`-long
LT934125.1	Torma_et_al_2022	-	95889	96851	0	0	EP0-sp1	EP0-sp1	Canonical
LT934125.1	Torma_et_al_2022	-	96990	97361	0	0	EP0-sp1	EP0-sp1	Canonical
LT934125.1	Torma_et_al_2022	-	95889	96851	0	0	EP0-sp2	EP0-sp2	Splice-variant
LT934125.1	Torma_et_al_2022	-	96942	97361	0	0	EP0-sp2	EP0-sp2	Splice-variant
LT934125.1	Torma_et_al_2022	-	71548	73108	0	0	FORF15	FORF15	Intron Retention
LT934125.1	Torma_et_al_2022	-	102362	107560	0	0	IE180	IE180	Canonical
LT934125.1	Torma_et_al_2022	-	110204	111104	0	0	NOIR-2	NOIR-2	NC
LT934125.1	Torma_et_al_2022	-	134888	136285	0	0	NOIR_2-1L-2	NOIR_2-1L-2	5`-long
LT934125.1	Torma_et_al_2022	-	134888	136409	0	0	NOIR_2-1L3-2	NOIR_2-1L3-2	5`-long
LT934125.1	Torma_et_al_2022	-	134888	136235	0	0	NOIR_2-1M-2	NOIR_2-1M-2	Canonical
LT934125.1	Kakuk_et_al_2025	-	32036	32372	0	0	UL35_AS	UL35_AS	AS
LT934125.1	Kakuk_et_al_2025	-	42005	45906	0	0	UL37_5`-long	UL37_5`-long	5`-long
LT934125.1	Kakuk_et_al_2025	-	50025	53553	0	0	UL42-43-L_Complex	UL42-43-L_Complex	Complex
LT934125.1	Kakuk_et_al_2025	-	60234	62075	0	0	UL22_AS	UL22_AS	AS
LT934125.1	Kakuk_et_al_2025	-	70190	70448	0	0	nc-UL19_AS	nc-UL19_AS	AS
LT934125.1	Kakuk_et_al_2025	-	80352	82326	0	0	UL10-L4_5`-long	UL10-L4_5`-long	5`-long
LT934125.1	Kakuk_et_al_2025	-	86133	89153	0	0	UL6-7_5`-long	UL6-7_5`-long	5`-long;Polygenic
LT934125.1	Kakuk_et_al_2025	-	92069	92306	0	0	TRL3.5_NC_1	TRL3.5_NC_1	NC
LT934125.1	Kakuk_et_al_2025	-	92069	92343	0	0	TRL3.5_NC_2	TRL3.5_NC_2	NC
LT934125.1	Kakuk_et_al_2025	-	92069	92444	0	0	TRL3.5_NC_3	TRL3.5_NC_3	NC
LT934125.1	Kakuk_et_al_2025	-	92069	92478	0	0	TRL3.5_NC_4	TRL3.5_NC_4	NC
LT934125.1	Kakuk_et_al_2025	-	92069	92564	0	0	nc-UL3.5_NC	nc-UL3.5_NC	NC
LT934125.1	Kakuk_et_al_2025	-	86133	92933	0	0	UL6L-7_Complex	UL6L-7_Complex	Complex
LT934125.1	Kakuk_et_al_2025	-	93245	94947	0	0	UL2_Polycistronic	UL2_Polycistronic	Polygenic
LT934125.1	Kakuk_et_al_2025	-	92069	95694	0	0	UL2-3-3.5_5`-long_2	UL2-3-3.5_5`-long_2	5`-long
LT934125.1	Kakuk_et_al_2025	-	118864	119058	0	0	US4-AS1_AS	US4-AS1_AS	AS
LT934125.1	Torma_et_al_2022	-	92069	94947	0	0	UL1-2-3-3.5	UL1-2-3-3.5	Canonical;Polygenic
LT934125.1	Torma_et_al_2022	-	80352	81804	0	0	UL10	UL10	Canonical
LT934125.1	Torma_et_al_2022	-	80352	81840	0	0	UL10-L1	UL10-L1	5`-long
LT934125.1	Torma_et_al_2022	-	80352	81897	0	0	UL10-L3	UL10-L3	5`-long
LT934125.1	Torma_et_al_2022	-	80352	82026	0	0	UL10-L4	UL10-L4	5`-long
LT934125.1	Torma_et_al_2022	-	80352	83780	0	0	UL10-L7	UL10-L7	5`-long
LT934125.1	Torma_et_al_2022	-	80352	83205	0	0	UL10-L8	UL10-L8	5`-long
LT934125.1	Torma_et_al_2022	-	71548	76859	0	0	UL15	UL15	Intron Retention
LT934125.1	Torma_et_al_2022	-	71548	72782	0	0	UL15-splice	UL15-splice	Canonical
LT934125.1	Torma_et_al_2022	-	75662	76859	0	0	UL15-splice	UL15-splice	Canonical
LT934125.1	Torma_et_al_2022	-	93229	94526	0	0	UL2	UL2	Canonical
LT934125.1	Torma_et_al_2022	-	92069	94526	0	0	UL2-3-3.5	UL2-3-3.5	Canonical;Polygenic
LT934125.1	Torma_et_al_2022	-	64133	65752	0	0	UL21	UL21	Canonical
LT934125.1	Torma_et_al_2022	-	64532	65752	0	0	UL21-AT2	UL21-AT2	3`-long
LT934125.1	Torma_et_al_2022	-	64133	65880	0	0	UL21-L	UL21-L	5`-long
LT934125.1	Torma_et_al_2022	-	64133	66283	0	0	UL21-L2	UL21-L2	5`-long
LT934125.1	Torma_et_al_2022	-	55270	59277	0	0	UL24-25-26-26.5	UL24-25-26-26.5	Canonical;Polygenic
LT934125.1	Torma_et_al_2022	-	55270	58570	0	0	UL25-26-26.5	UL25-26-26.5	Canonical;Polygenic
LT934125.1	Torma_et_al_2022	-	56317	58570	0	0	UL25-AT	UL25-AT	3`-long
LT934125.1	Torma_et_al_2022	-	55270	59016	0	0	UL25L-26-26.5	UL25L-26-26.5	5`-long;Polygenic
LT934125.1	Torma_et_al_2022	-	55270	56946	0	0	UL26-26.5	UL26-26.5	Canonical;Polygenic
LT934125.1	Torma_et_al_2022	-	16583	19473	0	0	UL27	UL27	Canonical
LT934125.1	Torma_et_al_2022	-	21477	25313	0	0	UL29	UL29	Canonical
LT934125.1	Torma_et_al_2022	-	16583	25313	0	0	UL29-28-27	UL29-28-27	Canonical;Polygenic
LT934125.1	Torma_et_al_2022	-	92445	93654	0	0	UL3	UL3	Canonical
LT934125.1	Torma_et_al_2022	-	92069	93654	0	0	UL3-3.5	UL3-3.5	Canonical;Polygenic
LT934125.1	Torma_et_al_2022	-	92069	92933	0	0	UL3.5	UL3.5	Canonical
LT934125.1	Torma_et_al_2022	-	28429	29414	0	0	UL31	UL31	Canonical
LT934125.1	Torma_et_al_2022	-	28429	29154	0	0	UL31-L	UL31-L	5`-long
LT934125.1	Torma_et_al_2022	-	28429	31043	0	0	UL32-31	UL32-31	Canonical;Polygenic
LT934125.1	Torma_et_al_2022	-	28429	30877	0	0	UL32-S-31	UL32-S-31	Polygenic
LT934125.1	Torma_et_al_2022	-	32686	41995	0	0	UL36-UL36.5	UL36-UL36.5	Canonical;Polygenic
LT934125.1	Torma_et_al_2022	-	32686	34474	0	0	UL36.5	UL36.5	Canonical
LT934125.1	Torma_et_al_2022	-	42005	44889	0	0	UL37	UL37	Canonical
LT934125.1	Torma_et_al_2022	-	32686	44889	0	0	UL37-36	UL37-36	Canonical;Polygenic
LT934125.1	Torma_et_al_2022	-	50041	51147	0	0	UL41	UL41	Canonical
LT934125.1	Torma_et_al_2022	-	8487	9494	0	0	UL50	UL50	Canonical
LT934125.1	Torma_et_al_2022	-	8487	9800	0	0	UL50-L4	UL50-L4	5`-long
LT934125.1	Torma_et_al_2022	-	8487	9590	0	0	UL50L	UL50L	5`-long
LT934125.1	Torma_et_al_2022	-	2778	7758	0	0	UL52-53-54	UL52-53-54	Canonical;Polygenic
LT934125.1	Torma_et_al_2022	-	2778	4925	0	0	UL53-54	UL53-54	Canonical
LT934125.1	Torma_et_al_2022	-	2778	3910	0	0	UL54	UL54	Canonical
LT934125.1	Torma_et_al_2022	-	86133	89079	0	0	UL6-7	UL6-7	Canonical;Polygenic
LT934125.1	Torma_et_al_2022	-	86133	87161	0	0	UL7	UL7	Canonical
LT934125.1	Torma_et_al_2022	-	86133	87250	0	0	UL7-L2	UL7-L2	5`-long
LT934125.1	Torma_et_al_2022	-	126752	128731	0	0	US1_2	US1_2	Intron Retention
LT934125.1	Torma_et_al_2022	-	126752	128251	0	0	US1_2-splice	US1_2-splice	Canonical
LT934125.1	Torma_et_al_2022	-	128407	128459	0	0	US1_2-splice	US1_2-splice	Canonical
LT934125.1	Torma_et_al_2022	-	128577	128731	0	0	US1_2-splice	US1_2-splice	Canonical
LT934125.1	Torma_et_al_2022	-	92069	92622	0	0	nc-UL3.5	nc-UL3.5	NC

## Sheet: SuppTable S3B
seqnames	source	strand	start	end	phase	score	Name	ID	category
LT934125.1	Kakuk_et_al_2025	+	54742	55161	0	0	UL44.4-S20_Putative	UL44.4-S20_Putative	Putative
LT934125.1	Kakuk_et_al_2025	+	68601	71544	0	0	UL18-L16_5`-long_2	UL18-L16_5`-long_2	5`-long;Putative
LT934125.1	Kakuk_et_al_2025	+	68846	70521	0	0	UL19.27_Putative_1	UL19.27_Putative_1	Putative
LT934125.1	Kakuk_et_al_2025	+	69611	70521	0	0	UL19.35_Putative_2	UL19.35_Putative_2	Putative
LT934125.1	Kakuk_et_al_2025	+	79550	79996	0	0	UL-11-S_5`-short_1	UL-11-S_5`-short_1	5`-short
LT934125.1	Kakuk_et_al_2025	+	79614	79996	0	0	UL-11-S_5`-short_2	UL-11-S_5`-short_2	5`-short
LT934125.1	Kakuk_et_al_2025	+	90698	92059	0	0	UL4-L3_5`-long_2	UL4-L3_5`-long_2	5`-long;Putative
LT934125.1	Kakuk_et_al_2025	+	11845	16224	0	0	UL47-46_5`-long_1	UL47-46_5`-long_1	5`-long;Putative
LT934125.1	Kakuk_et_al_2025	+	114984	115218	0	0	nc-US1_NC_23	nc-US1_NC_23	3`-short;NC
LT934125.1	Kakuk_et_al_2025	+	12209	16224	0	0	UL46-L9_5`-long_2	UL46-L9_5`-long_2	5`-long;Putative
LT934125.1	Kakuk_et_al_2025	+	118203	120477	0	0	US3-4_5`-long_3	US3-4_5`-long_3	5`-long;5`-short;Putative
LT934125.1	Kakuk_et_al_2025	+	118666	120477	0	0	US4-L_5`-long_3	US4-L_5`-long_3	5`-long;Putative
LT934125.1	Kakuk_et_al_2025	+	124200	126151	0	0	US9-US2-L_5`-long_1	US9-US2-L_5`-long_1	5`-long;Polygenic;Putative
LT934125.1	Kakuk_et_al_2025	+	124402	125230	0	0	US9-L2_5`-long_3	US9-L2_5`-long_3	5`-long;Putative
LT934125.1	Kakuk_et_al_2025	+	124615	125230	0	0	US9-L1_5`-long_3	US9-L1_5`-long_3	5`-long;Putative
LT934125.1	Kakuk_et_al_2025	+	126006	126151	0	0	US2.3-S3_NC	US2.3-S3_NC	5`-short;NC
LT934125.1	Kakuk_et_al_2025	+	15270	16224	0	0	UL46.2_Putative_2	UL46.2_Putative_2	Putative
LT934125.1	Kakuk_et_al_2025	+	15531	16224	0	0	UL46.1_Putative	UL46.1_Putative	Putative
LT934125.1	Kakuk_et_al_2025	+	1911	2273	0	0	ORF-1.5-S_Putative_2	ORF-1.5-S_Putative_2	Putative
LT934125.1	Kakuk_et_al_2025	+	15846	16224	0	0	nc-UL46_Putative	nc-UL46_Putative	Putative
LT934125.1	Kakuk_et_al_2025	+	31605	32415	0	0	UL35-L3_5`-long_1	UL35-L3_5`-long_1	5`-long;Putative
LT934125.1	Kakuk_et_al_2025	+	45866	46038	0	0	UL38.6-S_Putative_2	UL38.6-S_Putative_2	Putative
LT934125.1	Kakuk_et_al_2025	+	48214	49647	0	0	UL40-L3_5`-long_1	UL40-L3_5`-long_1	5`-long;Putative
LT934125.1	Kakuk_et_al_2025	+	48346	49647	0	0	UL40-L3_5`-long_3	UL40-L3_5`-long_3	5`-long;Putative
LT934125.1	Kakuk_et_al_2025	+	48362	49647	0	0	UL40-L2_5`-long	UL40-L2_5`-long	5`-long;Putative
LT934125.1	Kakuk_et_al_2025	+	49223	49647	0	0	UL40.6_Putative	UL40.6_Putative	Putative
LT934125.1	Kakuk_et_al_2025	+	51687	52437	0	0	UL42.3_Putative_3	UL42.3_Putative_3	Putative
LT934125.1	Kakuk_et_al_2025	+	53311	53594	0	0	UL43.13_Putative_3	UL43.13_Putative_3	Putative
LT934125.1	Torma_et_al_2022	+	49115	49647	0	0	TRL40	TRL40	Putative
LT934125.1	Torma_et_al_2022	+	116552	116961	0	0	TRS1-L2	TRS1-L2	Putative
LT934125.1	Torma_et_al_2022	+	116541	116961	0	0	TRS1-L3	TRS1-L3	Putative
LT934125.1	Torma_et_al_2022	+	79062	79996	0	0	UL-11-L3	UL-11-L3	5`-long;Putative
LT934125.1	Torma_et_al_2022	+	74400	75645	0	0	UL16	UL16	5`-short;Canonical
LT934125.1	Torma_et_al_2022	+	69765	71544	0	0	UL18-L6	UL18-L6	5`-long;Putative
LT934125.1	Torma_et_al_2022	+	69765	70521	0	0	UL19.37	UL19.37	Putative
LT934125.1	Torma_et_al_2022	+	69947	70521	0	0	UL19.38-S	UL19.38-S	Putative
LT934125.1	Torma_et_al_2022	+	61078	62340	0	0	UL22.5	UL22.5	Putative
LT934125.1	Torma_et_al_2022	+	61621	62340	0	0	UL22.8	UL22.8	Putative
LT934125.1	Torma_et_al_2022	+	91548	92059	0	0	UL4.2	UL4.2	Putative
LT934125.1	Torma_et_al_2022	+	47567	49647	0	0	UL40-L12	UL40-L12	5`-long;Putative
LT934125.1	Torma_et_al_2022	+	47315	49647	0	0	UL40-L16	UL40-L16	5`-long;Putative
LT934125.1	Torma_et_al_2022	+	54475	55161	0	0	UL44.4-S16	UL44.4-S16	Putative
LT934125.1	Torma_et_al_2022	+	53910	55161	0	0	UL44.4-S2	UL44.4-S2	Putative
LT934125.1	Torma_et_al_2022	+	53996	55161	0	0	UL44.4-S5	UL44.4-S5	Putative
LT934125.1	Torma_et_al_2022	+	15597	16224	0	0	UL46.1	UL46.1	Putative
LT934125.1	Torma_et_al_2022	+	15646	16224	0	0	UL46.1-S2	UL46.1-S2	Putative
LT934125.1	Torma_et_al_2022	+	9548	10426	0	0	UL49-L	UL49-L	5`-long;Putative
LT934125.1	Torma_et_al_2022	+	9412	10426	0	0	UL49-L2	UL49-L2	5`-long;Putative
LT934125.1	Torma_et_al_2022	+	10159	10426	0	0	UL49.1-S5	UL49.1-S5	Putative
LT934125.1	Torma_et_al_2022	+	89133	92059	0	0	UL5-4-M	UL5-4-M	5`-long;Putative
LT934125.1	Torma_et_al_2022	+	90381	92059	0	0	UL5-4-S	UL5-4-S	5`-long;Putative
LT934125.1	Torma_et_al_2022	+	89883	91559	0	0	UL5.5	UL5.5	Putative
LT934125.1	Torma_et_al_2022	+	7811	8523	0	0	UL51.5	UL51.5	Putative
LT934125.1	Torma_et_al_2022	+	83975	86167	0	0	UL8	UL8	5`-short
LT934125.1	Torma_et_al_2022	+	120934	122915	0	0	US7-L	US7-L	5`-long;Putative
LT934125.1	Torma_et_al_2022	+	122463	122915	0	0	US7.3-S2	US7.3-S2	Putative
LT934125.1	Torma_et_al_2022	+	123824	126151	0	0	US9-US2-L2	US9-US2-L2	5`-long;Polygenic;Putative
LT934125.1	Torma_et_al_2022	-	95889	97175	0	0	EP0.5-S	EP0.5-S	Putative
LT934125.1	Torma_et_al_2022	-	71548	74345	0	0	FORF15-L	FORF15-L	5`-long;Putative
LT934125.1	Kakuk_et_al_2025	-	16581	17457	0	0	UL27.5_Putative	UL27.5_Putative	Putative
LT934125.1	Kakuk_et_al_2025	-	16581	18964	0	0	UL27.14_Putative_5	UL27.14_Putative_5	Putative
LT934125.1	Kakuk_et_al_2025	-	21477	21746	0	0	TRL29.2_Putative_1	TRL29.2_Putative_1	Putative
LT934125.1	Kakuk_et_al_2025	-	21477	22378	0	0	UL29.2_Putative_4	UL29.2_Putative_4	Putative
LT934125.1	Kakuk_et_al_2025	-	21477	22609	0	0	UL29.2_Putative_5	UL29.2_Putative_5	Putative
LT934125.1	Kakuk_et_al_2025	-	28429	28922	0	0	UL31.3_Putative_1	UL31.3_Putative_1	Putative
LT934125.1	Kakuk_et_al_2025	-	28429	29292	0	0	UL31_Putative	UL31_Putative	Putative
LT934125.1	Kakuk_et_al_2025	-	28429	30819	0	0	UL32-S-31_5`-short	UL32-S-31_5`-short	5`-short;Polygenic
LT934125.1	Kakuk_et_al_2025	-	42005	44758	0	0	UL37_Putative	UL37_Putative	Putative
LT934125.1	Kakuk_et_al_2025	-	64138	64368	0	0	UL21.5_NC	UL21.5_NC	5`-short;NC;Putative
LT934125.1	Kakuk_et_al_2025	-	64133	64864	0	0	UL21.5_Putative_3	UL21.5_Putative_3	Putative
LT934125.1	Kakuk_et_al_2025	-	71549	71775	0	0	FORF15-S2_Putative_1	FORF15-S2_Putative_1	Putative
LT934125.1	Kakuk_et_al_2025	-	71549	72316	0	0	FORF15-S-L3	FORF15-S-L3	5`-long;Putative
LT934125.1	Kakuk_et_al_2025	-	80352	80898	0	0	UL10.4_Putative_2	UL10.4_Putative_2	Putative
LT934125.1	Kakuk_et_al_2025	-	80352	81496	0	0	UL10-S_Putative	UL10-S_Putative	Putative
LT934125.1	Kakuk_et_al_2025	-	86130	86582	0	0	UL8.5-S2_NC_5	UL8.5-S2_NC_5	5`-short;NC
LT934125.1	Kakuk_et_al_2025	-	92069	92774	0	0	nc-UL3.5_5`-short	nc-UL3.5_5`-short	5`-short
LT934125.1	Kakuk_et_al_2025	-	92069	93188	0	0	UL3.5-L_5`-long_1	UL3.5-L_5`-long_1	5`-long;Putative
LT934125.1	Kakuk_et_al_2025	-	93245	93482	0	0	UL3_NC_1	UL3_NC_1	3`-short;5`-short;NC
LT934125.1	Kakuk_et_al_2025	-	92069	93482	0	0	UL3-3.5_5`-short	UL3-3.5_5`-short	5`-long;Putative
LT934125.1	Kakuk_et_al_2025	-	92069	94452	0	0	UL2-3-3.5_5`-long_1	UL2-3-3.5_5`-long_1	5`-long;5`-short;Polygenic
LT934125.1	Kakuk_et_al_2025	-	95889	96118	0	0	nc-EP0-3	nc-EP0-3	5`-short;NC
LT934125.1	Kakuk_et_al_2025	-	95898	96840	0	0	EP0.3	EP0.3	Putative
LT934125.1	Torma_et_al_2022	-	21477	21941	0	0	TRL29.2	TRL29.2	Putative
LT934125.1	Torma_et_al_2022	-	92069	92422	0	0	TRL3.5	TRL3.5	Putative
LT934125.1	Torma_et_al_2022	-	55270	56188	0	0	UL26.6	UL26.6	Putative
LT934125.1	Torma_et_al_2022	-	16583	17981	0	0	UL27.11-S3	UL27.11-S3	Putative
LT934125.1	Torma_et_al_2022	-	16583	17024	0	0	UL27.4-S4	UL27.4-S4	Putative
LT934125.1	Torma_et_al_2022	-	16583	17363	0	0	UL27.5-S2	UL27.5-S2	Putative
LT934125.1	Torma_et_al_2022	-	16583	17341	0	0	UL27.5-S3	UL27.5-S3	Putative
LT934125.1	Torma_et_al_2022	-	32686	33356	0	0	UL36.38	UL36.38	Putative
LT934125.1	Torma_et_al_2022	-	50041	51094	0	0	UL41.2	UL41.2	Putative
LT934125.1	Torma_et_al_2022	-	50041	50641	0	0	UL41.9	UL41.9	Putative
LT934125.1	Torma_et_al_2022	-	8487	9214	0	0	UL50S	UL50S	5`-short
LT934125.1	Torma_et_al_2022	-	2778	3351	0	0	UL54.4	UL54.4	Putative
