# Supplementary material for: Multi-platform profiling reveals host- and cell -type-specific pseudorabies virus gene expression
Source: Sci Rep. 2026 Apr 1;16:15297. doi: 10.1038/s41598-026-45990-4 (PMC13181115; doi:10.1038/s41598-026-45990-4)
Supplement: Supplementary file 19 — Supplementary Material 19 [file 41598_2026_45990_MOESM19_ESM.xlsx]

## Sheet: Sheet1
hpi	cell_line	Time	group	gene	gene_cluster	cluster	Kinetic_class	mean	sd
12h	C6	12	C6_dcDNA_12h	ORF-1	ORF-1	cluster_3	E	0.011781	0.00111316
12h	C6	12	C6_dcDNA_12h	UL52-53-54	UL52-53-54	cluster_3	E;L	0.00892691	0.00208851
12h	C6	12	C6_dcDNA_12h	UL51-UL49.5-49	UL51-UL49.5-49	cluster_5	L	0.0441859	0.00184487
12h	C6	12	C6_dcDNA_12h	UL50	UL50	cluster_3	L	0.00441704	0.000648828
12h	C6	12	C6_dcDNA_12h	UL48-47-46	UL48-47-46	cluster_5	L	0.0713645	0.00290495
12h	C6	12	C6_dcDNA_12h	UL29-28-27	UL29-28-27	cluster_1	E;L	0.0300616	0.00187047
12h	C6	12	C6_dcDNA_12h	UL30	UL30	cluster_3	E	0.000560065	0.000280406
12h	C6	12	C6_dcDNA_12h	UL32-31	UL32-31	cluster_1	L	0.0285819	0.00505969
12h	C6	12	C6_dcDNA_12h	UL33-34-35	UL33-34-35	cluster_5	E;L	0.0928489	0.0138254
12h	C6	12	C6_dcDNA_12h	UL36	UL36	cluster_4	L	0.0136441	0.00174389
12h	C6	12	C6_dcDNA_12h	UL37	UL37	cluster_5	L	0.00887187	0.000249386
12h	C6	12	C6_dcDNA_12h	UL38-39-40	UL38-39-40	cluster_3	E	0.042688	0.00254741
12h	C6	12	C6_dcDNA_12h	UL41	UL41	cluster_6	L	0.000131428	1.47323e-05
12h	C6	12	C6_dcDNA_12h	UL42-43-44	UL42-43-44	cluster_1	L	0.0244822	0.00157019
12h	C6	12	C6_dcDNA_12h	UL24-25-26-26.5	UL24-25-26-26.5	cluster_5	L	0.106861	0.00328077
12h	C6	12	C6_dcDNA_12h	UL23-22	UL23-22	cluster_5	L	0.0102381	0.000647689
12h	C6	12	C6_dcDNA_12h	CTO	CTO	cluster_1	L	0.0321073	0.0100618
12h	C6	12	C6_dcDNA_12h	UL21	UL21	cluster_5	L	0.00818452	0.000275977
12h	C6	12	C6_dcDNA_12h	UL20-19-18	UL20-19-18	cluster_5	L	0.0455471	0.00305869
12h	C6	12	C6_dcDNA_12h	UL15	UL15	cluster_5	L	0.00325337	0.000455565
12h	C6	12	C6_dcDNA_12h	UL17-16	UL17-16	cluster_5	L	0.0217524	0.00149124
12h	C6	12	C6_dcDNA_12h	UL14-13-12-11	UL14-13-12-11	cluster_5	L	0.0398309	0.00166518
12h	C6	12	C6_dcDNA_12h	UL10	UL10	cluster_1	L	0.0431595	0.00252612
12h	C6	12	C6_dcDNA_12h	UL9-8	UL9-8	cluster_3	E;L	0.00507823	0.000732056
12h	C6	12	C6_dcDNA_12h	UL7-6	UL7-6	cluster_5	E;L	0.00963762	0.000849794
12h	C6	12	C6_dcDNA_12h	UL5-4	UL5-4	cluster_5	E;L	0.00464399	0.000563431
12h	C6	12	C6_dcDNA_12h	UL1-2-3-3.5	UL1-2-3-3.5	cluster_5	E;L	0.0539708	0.00260127
12h	C6	12	C6_dcDNA_12h	EP0	EP0	cluster_3	E	0.0111301	0.00323443
12h	C6	12	C6_dcDNA_12h	ELIE	ELIE	cluster_2	E	6.75402e-05	2.83156e-05
12h	C6	12	C6_dcDNA_12h	IE180	IE180	cluster_4	IE	0.00945275	0.00193391
12h	C6	12	C6_dcDNA_12h	NOIR	NOIR	cluster_5	E	0.00249683	0.000523078
12h	C6	12	C6_dcDNA_12h	NOIR-2	NOIR-2	cluster_4	E	1.24713e-05	6.13127e-06
12h	C6	12	C6_dcDNA_12h	US1	US1	cluster_5	E	0.0556857	0.0104366
12h	C6	12	C6_dcDNA_12h	AZURE	AZURE	cluster_1	E	0.000267572	6.39603e-05
12h	C6	12	C6_dcDNA_12h	US3-4	US3-4	cluster_5	L	0.0768182	0.00908067
12h	C6	12	C6_dcDNA_12h	US6-7	US6-7	cluster_5	L	0.0179906	0.00203702
12h	C6	12	C6_dcDNA_12h	US8-9-2	US8-9-2	cluster_5	L	0.0592678	0.00267825
1h	C6	1	C6_dcDNA_1h	ORF-1	ORF-1	cluster_3	E	0.0287761	0.00716388
1h	C6	1	C6_dcDNA_1h	UL52-53-54	UL52-53-54	cluster_3	E;L	0.0412192	0.0103233
1h	C6	1	C6_dcDNA_1h	UL51-UL49.5-49	UL51-UL49.5-49	cluster_5	L	0.0418994	0.00929048
1h	C6	1	C6_dcDNA_1h	UL50	UL50	cluster_3	L	0.019918	0.00840981
1h	C6	1	C6_dcDNA_1h	UL48-47-46	UL48-47-46	cluster_5	L	0.0405147	0.0119038
1h	C6	1	C6_dcDNA_1h	UL29-28-27	UL29-28-27	cluster_1	E;L	0.0211624	0.00426558
1h	C6	1	C6_dcDNA_1h	UL30	UL30	cluster_3	E	0.00621347	0.00187219
1h	C6	1	C6_dcDNA_1h	UL32-31	UL32-31	cluster_1	L	0.0114565	0.00445382
1h	C6	1	C6_dcDNA_1h	UL33-34-35	UL33-34-35	cluster_5	E;L	0.032627	0.00481649
1h	C6	1	C6_dcDNA_1h	UL36	UL36	cluster_4	L	0.038756	0.0177341
1h	C6	1	C6_dcDNA_1h	UL37	UL37	cluster_5	L	0.00373925	0.00183919
1h	C6	1	C6_dcDNA_1h	UL38-39-40	UL38-39-40	cluster_3	E	0.0930054	0.0239352
1h	C6	1	C6_dcDNA_1h	UL41	UL41	cluster_6	L	0.00348432	0.00603502
1h	C6	1	C6_dcDNA_1h	UL42-43-44	UL42-43-44	cluster_1	L	0.00310673	0.000936097
1h	C6	1	C6_dcDNA_1h	UL24-25-26-26.5	UL24-25-26-26.5	cluster_5	L	0.0816318	0.0138475
1h	C6	1	C6_dcDNA_1h	UL23-22	UL23-22	cluster_5	L	0.00747043	0.00338259
1h	C6	1	C6_dcDNA_1h	CTO	CTO	cluster_1	L	0.0101996	0.0028309
1h	C6	1	C6_dcDNA_1h	UL21	UL21	cluster_5	L	0.0136839	0.00326536
1h	C6	1	C6_dcDNA_1h	UL20-19-18	UL20-19-18	cluster_5	L	0.0225913	0.0112448
1h	C6	1	C6_dcDNA_1h	UL15	UL15	cluster_5	L	0	0
1h	C6	1	C6_dcDNA_1h	UL17-16	UL17-16	cluster_5	L	0.014611	0.00549134
1h	C6	1	C6_dcDNA_1h	UL14-13-12-11	UL14-13-12-11	cluster_5	L	0.0530291	0.0190503
1h	C6	1	C6_dcDNA_1h	UL10	UL10	cluster_1	L	0.0108799	0.00368462
1h	C6	1	C6_dcDNA_1h	UL9-8	UL9-8	cluster_3	E;L	0.0130117	0.00647624
1h	C6	1	C6_dcDNA_1h	UL7-6	UL7-6	cluster_5	E;L	0.00630899	0.00225757
1h	C6	1	C6_dcDNA_1h	UL5-4	UL5-4	cluster_5	E;L	0.00815876	0.00282603
1h	C6	1	C6_dcDNA_1h	UL1-2-3-3.5	UL1-2-3-3.5	cluster_5	E;L	0.0151083	0.0082798
1h	C6	1	C6_dcDNA_1h	EP0	EP0	cluster_3	E	0.107618	0.0102451
1h	C6	1	C6_dcDNA_1h	ELIE	ELIE	cluster_2	E	0	0
1h	C6	1	C6_dcDNA_1h	IE180	IE180	cluster_4	IE	0.0131072	0.00258986
1h	C6	1	C6_dcDNA_1h	NOIR	NOIR	cluster_5	E	0	0
1h	C6	1	C6_dcDNA_1h	NOIR-2	NOIR-2	cluster_4	E	0	0
1h	C6	1	C6_dcDNA_1h	US1	US1	cluster_5	E	0.060119	0.0101384
1h	C6	1	C6_dcDNA_1h	AZURE	AZURE	cluster_1	E	0	0
1h	C6	1	C6_dcDNA_1h	US3-4	US3-4	cluster_5	L	0.0931472	0.013686
1h	C6	1	C6_dcDNA_1h	US6-7	US6-7	cluster_5	L	0.0181115	0.00624018
1h	C6	1	C6_dcDNA_1h	US8-9-2	US8-9-2	cluster_5	L	0.0653334	0.00728255
2h	C6	2	C6_dcDNA_2h	ORF-1	ORF-1	cluster_3	E	0.0233463	0.000910185
2h	C6	2	C6_dcDNA_2h	UL52-53-54	UL52-53-54	cluster_3	E;L	0.0327211	0.00193716
2h	C6	2	C6_dcDNA_2h	UL51-UL49.5-49	UL51-UL49.5-49	cluster_5	L	0.0479552	0.00360599
2h	C6	2	C6_dcDNA_2h	UL50	UL50	cluster_3	L	0.022356	0.00409632
2h	C6	2	C6_dcDNA_2h	UL48-47-46	UL48-47-46	cluster_5	L	0.0217206	0.00750444
2h	C6	2	C6_dcDNA_2h	UL29-28-27	UL29-28-27	cluster_1	E;L	0.0201897	0.00355387
2h	C6	2	C6_dcDNA_2h	UL30	UL30	cluster_3	E	0.00234371	0.000256744
2h	C6	2	C6_dcDNA_2h	UL32-31	UL32-31	cluster_1	L	0.0211841	0.00396794
2h	C6	2	C6_dcDNA_2h	UL33-34-35	UL33-34-35	cluster_5	E;L	0.03164	0.00346604
2h	C6	2	C6_dcDNA_2h	UL36	UL36	cluster_4	L	0.0105467	0.00115535
2h	C6	2	C6_dcDNA_2h	UL37	UL37	cluster_5	L	0.00360633	0.00204237
2h	C6	2	C6_dcDNA_2h	UL38-39-40	UL38-39-40	cluster_3	E	0.095271	0.0150967
2h	C6	2	C6_dcDNA_2h	UL41	UL41	cluster_6	L	0	0
2h	C6	2	C6_dcDNA_2h	UL42-43-44	UL42-43-44	cluster_1	L	0.011178	0.00204816
2h	C6	2	C6_dcDNA_2h	UL24-25-26-26.5	UL24-25-26-26.5	cluster_5	L	0.100334	0.0241696
2h	C6	2	C6_dcDNA_2h	UL23-22	UL23-22	cluster_5	L	0.014871	0.00496017
2h	C6	2	C6_dcDNA_2h	CTO	CTO	cluster_1	L	0.0346936	0.025851
2h	C6	2	C6_dcDNA_2h	UL21	UL21	cluster_5	L	0.00937483	0.00102697
2h	C6	2	C6_dcDNA_2h	UL20-19-18	UL20-19-18	cluster_5	L	0.0357828	0.00596398
2h	C6	2	C6_dcDNA_2h	UL15	UL15	cluster_5	L	0.00297502	0.00114956
2h	C6	2	C6_dcDNA_2h	UL17-16	UL17-16	cluster_5	L	0.0185681	0.00126055
2h	C6	2	C6_dcDNA_2h	UL14-13-12-11	UL14-13-12-11	cluster_5	L	0.0663418	0.000969063
2h	C6	2	C6_dcDNA_2h	UL10	UL10	cluster_1	L	0.0192902	0.00128951
2h	C6	2	C6_dcDNA_2h	UL9-8	UL9-8	cluster_3	E;L	0.0122591	0.000519279
2h	C6	2	C6_dcDNA_2h	UL7-6	UL7-6	cluster_5	E;L	0.00910251	0.00394478
2h	C6	2	C6_dcDNA_2h	UL5-4	UL5-4	cluster_5	E;L	0.0104559	0.000501905
2h	C6	2	C6_dcDNA_2h	UL1-2-3-3.5	UL1-2-3-3.5	cluster_5	E;L	0.0198307	0.00052507
2h	C6	2	C6_dcDNA_2h	EP0	EP0	cluster_3	E	0.0690486	0.00591669
2h	C6	2	C6_dcDNA_2h	ELIE	ELIE	cluster_2	E	0	0
2h	C6	2	C6_dcDNA_2h	IE180	IE180	cluster_4	IE	0.00351556	0.000385115
2h	C6	2	C6_dcDNA_2h	NOIR	NOIR	cluster_5	E	0.00333402	0.00292939
2h	C6	2	C6_dcDNA_2h	NOIR-2	NOIR-2	cluster_4	E	0	0
2h	C6	2	C6_dcDNA_2h	US1	US1	cluster_5	E	0.062917	0.000303073
2h	C6	2	C6_dcDNA_2h	AZURE	AZURE	cluster_1	E	0	0
2h	C6	2	C6_dcDNA_2h	US3-4	US3-4	cluster_5	L	0.0856361	0.0110284
2h	C6	2	C6_dcDNA_2h	US6-7	US6-7	cluster_5	L	0.014153	0.00319771
2h	C6	2	C6_dcDNA_2h	US8-9-2	US8-9-2	cluster_5	L	0.0634575	0.000461366
4h	C6	4	C6_dcDNA_4h	ORF-1	ORF-1	cluster_3	E	0.0313987	0.00430274
4h	C6	4	C6_dcDNA_4h	UL52-53-54	UL52-53-54	cluster_3	E;L	0.0156586	0.00279082
4h	C6	4	C6_dcDNA_4h	UL51-UL49.5-49	UL51-UL49.5-49	cluster_5	L	0.0309007	0.00491945
4h	C6	4	C6_dcDNA_4h	UL50	UL50	cluster_3	L	0.0128807	0.00327203
4h	C6	4	C6_dcDNA_4h	UL48-47-46	UL48-47-46	cluster_5	L	0.0334963	0.00336024
4h	C6	4	C6_dcDNA_4h	UL29-28-27	UL29-28-27	cluster_1	E;L	0.0324207	0.00752196
4h	C6	4	C6_dcDNA_4h	UL30	UL30	cluster_3	E	0.0010411	0.00119839
4h	C6	4	C6_dcDNA_4h	UL32-31	UL32-31	cluster_1	L	0.0402732	0.00501344
4h	C6	4	C6_dcDNA_4h	UL33-34-35	UL33-34-35	cluster_5	E;L	0.0498137	0.00430099
4h	C6	4	C6_dcDNA_4h	UL36	UL36	cluster_4	L	0.00922342	0.00340394
4h	C6	4	C6_dcDNA_4h	UL37	UL37	cluster_5	L	0.00258933	0.00236427
4h	C6	4	C6_dcDNA_4h	UL38-39-40	UL38-39-40	cluster_3	E	0.0681704	0.0128765
4h	C6	4	C6_dcDNA_4h	UL41	UL41	cluster_6	L	0.000261233	0.000452469
4h	C6	4	C6_dcDNA_4h	UL42-43-44	UL42-43-44	cluster_1	L	0.0204641	0.00499477
4h	C6	4	C6_dcDNA_4h	UL24-25-26-26.5	UL24-25-26-26.5	cluster_5	L	0.0742968	0.0094305
4h	C6	4	C6_dcDNA_4h	UL23-22	UL23-22	cluster_5	L	0.0111055	0.00265302
4h	C6	4	C6_dcDNA_4h	CTO	CTO	cluster_1	L	0.0796618	0.00619135
4h	C6	4	C6_dcDNA_4h	UL21	UL21	cluster_5	L	0.0110367	0.00281418
4h	C6	4	C6_dcDNA_4h	UL20-19-18	UL20-19-18	cluster_5	L	0.0362502	0.00494435
4h	C6	4	C6_dcDNA_4h	UL15	UL15	cluster_5	L	0.00406635	0.00235783
4h	C6	4	C6_dcDNA_4h	UL17-16	UL17-16	cluster_5	L	0.0173305	0.00134037
4h	C6	4	C6_dcDNA_4h	UL14-13-12-11	UL14-13-12-11	cluster_5	L	0.0400692	0.00278104
4h	C6	4	C6_dcDNA_4h	UL10	UL10	cluster_1	L	0.0237351	0.00544851
4h	C6	4	C6_dcDNA_4h	UL9-8	UL9-8	cluster_3	E;L	0.00619574	0.00406498
4h	C6	4	C6_dcDNA_4h	UL7-6	UL7-6	cluster_5	E;L	0.00995609	0.00175447
4h	C6	4	C6_dcDNA_4h	UL5-4	UL5-4	cluster_5	E;L	0.00791465	0.00531453
4h	C6	4	C6_dcDNA_4h	UL1-2-3-3.5	UL1-2-3-3.5	cluster_5	E;L	0.0327408	0.00864367
4h	C6	4	C6_dcDNA_4h	EP0	EP0	cluster_3	E	0.0223538	0.00195797
4h	C6	4	C6_dcDNA_4h	ELIE	ELIE	cluster_2	E	0	0
4h	C6	4	C6_dcDNA_4h	IE180	IE180	cluster_4	IE	0.00375408	0.00100584
4h	C6	4	C6_dcDNA_4h	NOIR	NOIR	cluster_5	E	0.00627463	0.00195659
4h	C6	4	C6_dcDNA_4h	NOIR-2	NOIR-2	cluster_4	E	0	0
4h	C6	4	C6_dcDNA_4h	US1	US1	cluster_5	E	0.0929693	0.00734488
4h	C6	4	C6_dcDNA_4h	AZURE	AZURE	cluster_1	E	0	0
4h	C6	4	C6_dcDNA_4h	US3-4	US3-4	cluster_5	L	0.0951048	0.0114075
4h	C6	4	C6_dcDNA_4h	US6-7	US6-7	cluster_5	L	0.0177307	0.00489878
4h	C6	4	C6_dcDNA_4h	US8-9-2	US8-9-2	cluster_5	L	0.0588612	0.00766766
6h	C6	6	C6_dcDNA_6h	ORF-1	ORF-1	cluster_3	E	0.0239211	0.00123905
6h	C6	6	C6_dcDNA_6h	UL52-53-54	UL52-53-54	cluster_3	E;L	0.0187761	0.00100711
6h	C6	6	C6_dcDNA_6h	UL51-UL49.5-49	UL51-UL49.5-49	cluster_5	L	0.0334741	0.00299167
6h	C6	6	C6_dcDNA_6h	UL50	UL50	cluster_3	L	0.0118447	0.000753052
6h	C6	6	C6_dcDNA_6h	UL48-47-46	UL48-47-46	cluster_5	L	0.0373575	0.00426438
6h	C6	6	C6_dcDNA_6h	UL29-28-27	UL29-28-27	cluster_1	E;L	0.0289121	0.00125687
6h	C6	6	C6_dcDNA_6h	UL30	UL30	cluster_3	E	0.00100932	0.000466301
6h	C6	6	C6_dcDNA_6h	UL32-31	UL32-31	cluster_1	L	0.0384963	0.00403367
6h	C6	6	C6_dcDNA_6h	UL33-34-35	UL33-34-35	cluster_5	E;L	0.052258	0.00432191
6h	C6	6	C6_dcDNA_6h	UL36	UL36	cluster_4	L	0.00961992	0.00130541
6h	C6	6	C6_dcDNA_6h	UL37	UL37	cluster_5	L	0.00485494	0.00151917
6h	C6	6	C6_dcDNA_6h	UL38-39-40	UL38-39-40	cluster_3	E	0.0496111	0.00381024
6h	C6	6	C6_dcDNA_6h	UL41	UL41	cluster_6	L	0.000295186	0.000310893
6h	C6	6	C6_dcDNA_6h	UL42-43-44	UL42-43-44	cluster_1	L	0.0196567	0.00183563
6h	C6	6	C6_dcDNA_6h	UL24-25-26-26.5	UL24-25-26-26.5	cluster_5	L	0.0661575	0.00350193
6h	C6	6	C6_dcDNA_6h	UL23-22	UL23-22	cluster_5	L	0.00812279	0.000143746
6h	C6	6	C6_dcDNA_6h	CTO	CTO	cluster_1	L	0.140197	0.0126004
6h	C6	6	C6_dcDNA_6h	UL21	UL21	cluster_5	L	0.00835867	0.000815877
6h	C6	6	C6_dcDNA_6h	UL20-19-18	UL20-19-18	cluster_5	L	0.0312507	0.00161898
6h	C6	6	C6_dcDNA_6h	UL15	UL15	cluster_5	L	0.00261407	0.000269458
6h	C6	6	C6_dcDNA_6h	UL17-16	UL17-16	cluster_5	L	0.0262695	0.00292561
6h	C6	6	C6_dcDNA_6h	UL14-13-12-11	UL14-13-12-11	cluster_5	L	0.0526429	0.00485589
6h	C6	6	C6_dcDNA_6h	UL10	UL10	cluster_1	L	0.034613	0.000270416
6h	C6	6	C6_dcDNA_6h	UL9-8	UL9-8	cluster_3	E;L	0.00367212	0.000628395
6h	C6	6	C6_dcDNA_6h	UL7-6	UL7-6	cluster_5	E;L	0.0074291	0.000937241
6h	C6	6	C6_dcDNA_6h	UL5-4	UL5-4	cluster_5	E;L	0.00767009	0.000760055
6h	C6	6	C6_dcDNA_6h	UL1-2-3-3.5	UL1-2-3-3.5	cluster_5	E;L	0.036096	0.0028955
6h	C6	6	C6_dcDNA_6h	EP0	EP0	cluster_3	E	0.0227002	0.000944108
6h	C6	6	C6_dcDNA_6h	ELIE	ELIE	cluster_2	E	4.43086e-05	7.67447e-05
6h	C6	6	C6_dcDNA_6h	IE180	IE180	cluster_4	IE	0.00387974	0.00086785
6h	C6	6	C6_dcDNA_6h	NOIR	NOIR	cluster_5	E	0.00602515	0.00133387
6h	C6	6	C6_dcDNA_6h	NOIR-2	NOIR-2	cluster_4	E	4.43086e-05	7.67447e-05
6h	C6	6	C6_dcDNA_6h	US1	US1	cluster_5	E	0.0709412	0.00988625
6h	C6	6	C6_dcDNA_6h	AZURE	AZURE	cluster_1	E	0.000895814	0.000594098
6h	C6	6	C6_dcDNA_6h	US3-4	US3-4	cluster_5	L	0.0627718	0.0075569
6h	C6	6	C6_dcDNA_6h	US6-7	US6-7	cluster_5	L	0.0219229	0.00269781
6h	C6	6	C6_dcDNA_6h	US8-9-2	US8-9-2	cluster_5	L	0.0555943	0.00121999
8h	C6	8	C6_dcDNA_8h	ORF-1	ORF-1	cluster_3	E	0.0177644	0.0015429
8h	C6	8	C6_dcDNA_8h	UL52-53-54	UL52-53-54	cluster_3	E;L	0.0177212	0.00141823
8h	C6	8	C6_dcDNA_8h	UL51-UL49.5-49	UL51-UL49.5-49	cluster_5	L	0.038144	0.00249283
8h	C6	8	C6_dcDNA_8h	UL50	UL50	cluster_3	L	0.00945745	0.000448705
8h	C6	8	C6_dcDNA_8h	UL48-47-46	UL48-47-46	cluster_5	L	0.0430885	0.00115285
8h	C6	8	C6_dcDNA_8h	UL29-28-27	UL29-28-27	cluster_1	E;L	0.0248827	0.000330245
8h	C6	8	C6_dcDNA_8h	UL30	UL30	cluster_3	E	0.000943457	0.000150518
8h	C6	8	C6_dcDNA_8h	UL32-31	UL32-31	cluster_1	L	0.0326995	0.00213126
8h	C6	8	C6_dcDNA_8h	UL33-34-35	UL33-34-35	cluster_5	E;L	0.0641444	0.00571213
8h	C6	8	C6_dcDNA_8h	UL36	UL36	cluster_4	L	0.0118307	0.000751553
8h	C6	8	C6_dcDNA_8h	UL37	UL37	cluster_5	L	0.00558956	0.000304869
8h	C6	8	C6_dcDNA_8h	UL38-39-40	UL38-39-40	cluster_3	E	0.0622165	0.00344646
8h	C6	8	C6_dcDNA_8h	UL41	UL41	cluster_6	L	0.000292144	0.000171821
8h	C6	8	C6_dcDNA_8h	UL42-43-44	UL42-43-44	cluster_1	L	0.0146065	0.000474002
8h	C6	8	C6_dcDNA_8h	UL24-25-26-26.5	UL24-25-26-26.5	cluster_5	L	0.0652077	0.00164548
8h	C6	8	C6_dcDNA_8h	UL23-22	UL23-22	cluster_5	L	0.00874798	0.000160469
8h	C6	8	C6_dcDNA_8h	CTO	CTO	cluster_1	L	0.099784	0.0111625
8h	C6	8	C6_dcDNA_8h	UL21	UL21	cluster_5	L	0.00972759	0.00138137
8h	C6	8	C6_dcDNA_8h	UL20-19-18	UL20-19-18	cluster_5	L	0.0309278	0.00371603
8h	C6	8	C6_dcDNA_8h	UL15	UL15	cluster_5	L	0.00347594	0.000472867
8h	C6	8	C6_dcDNA_8h	UL17-16	UL17-16	cluster_5	L	0.0237923	0.00307181
8h	C6	8	C6_dcDNA_8h	UL14-13-12-11	UL14-13-12-11	cluster_5	L	0.0554004	0.00235482
8h	C6	8	C6_dcDNA_8h	UL10	UL10	cluster_1	L	0.0341538	0.00168072
8h	C6	8	C6_dcDNA_8h	UL9-8	UL9-8	cluster_3	E;L	0.00652159	0.000241831
8h	C6	8	C6_dcDNA_8h	UL7-6	UL7-6	cluster_5	E;L	0.00931774	9.68678e-05
8h	C6	8	C6_dcDNA_8h	UL5-4	UL5-4	cluster_5	E;L	0.00667855	0.000345789
8h	C6	8	C6_dcDNA_8h	UL1-2-3-3.5	UL1-2-3-3.5	cluster_5	E;L	0.0457116	0.00258749
8h	C6	8	C6_dcDNA_8h	EP0	EP0	cluster_3	E	0.0229296	0.0010976
8h	C6	8	C6_dcDNA_8h	ELIE	ELIE	cluster_2	E	4.77241e-05	5.18159e-05
8h	C6	8	C6_dcDNA_8h	IE180	IE180	cluster_4	IE	0.00848485	0.000984836
8h	C6	8	C6_dcDNA_8h	NOIR	NOIR	cluster_5	E	0.00683988	0.00149093
8h	C6	8	C6_dcDNA_8h	NOIR-2	NOIR-2	cluster_4	E	9.59884e-05	6.77279e-05
8h	C6	8	C6_dcDNA_8h	US1	US1	cluster_5	E	0.0687906	0.00566329
8h	C6	8	C6_dcDNA_8h	AZURE	AZURE	cluster_1	E	0.000455896	0.000202239
8h	C6	8	C6_dcDNA_8h	US3-4	US3-4	cluster_5	L	0.0728225	0.00168662
8h	C6	8	C6_dcDNA_8h	US6-7	US6-7	cluster_5	L	0.0182353	0.00209608
8h	C6	8	C6_dcDNA_8h	US8-9-2	US8-9-2	cluster_5	L	0.0584696	0.00316785
12h	NRK	12	NRK_dcDNA_12h	ORF-1	ORF-1	cluster_3	E	0.0181731	0.00164643
12h	NRK	12	NRK_dcDNA_12h	UL52-53-54	UL52-53-54	cluster_3	E;L	0.00865818	0.00103064
12h	NRK	12	NRK_dcDNA_12h	UL51-UL49.5-49	UL51-UL49.5-49	cluster_5	L	0.0391815	0.00333907
12h	NRK	12	NRK_dcDNA_12h	UL50	UL50	cluster_3	L	0.00741891	0.000356536
12h	NRK	12	NRK_dcDNA_12h	UL48-47-46	UL48-47-46	cluster_5	L	0.03261	0.000406897
12h	NRK	12	NRK_dcDNA_12h	UL29-28-27	UL29-28-27	cluster_1	E;L	0.0245174	0.00339702
12h	NRK	12	NRK_dcDNA_12h	UL30	UL30	cluster_3	E	0.000676161	0.000201287
12h	NRK	12	NRK_dcDNA_12h	UL32-31	UL32-31	cluster_1	L	0.0402992	0.0051609
12h	NRK	12	NRK_dcDNA_12h	UL33-34-35	UL33-34-35	cluster_5	E;L	0.0985819	0.0148754
12h	NRK	12	NRK_dcDNA_12h	UL36	UL36	cluster_4	L	0.00842855	0.00222502
12h	NRK	12	NRK_dcDNA_12h	UL37	UL37	cluster_5	L	0.00524388	0.00175271
12h	NRK	12	NRK_dcDNA_12h	UL38-39-40	UL38-39-40	cluster_3	E	0.0369805	0.00315784
12h	NRK	12	NRK_dcDNA_12h	UL41	UL41	cluster_6	L	0.00026988	1.75223e-05
12h	NRK	12	NRK_dcDNA_12h	UL42-43-44	UL42-43-44	cluster_1	L	0.0323167	0.00211482
12h	NRK	12	NRK_dcDNA_12h	UL24-25-26-26.5	UL24-25-26-26.5	cluster_5	L	0.0949941	0.00584609
12h	NRK	12	NRK_dcDNA_12h	UL23-22	UL23-22	cluster_5	L	0.00877033	0.00158948
12h	NRK	12	NRK_dcDNA_12h	CTO	CTO	cluster_1	L	0.0974839	0.0189286
12h	NRK	12	NRK_dcDNA_12h	UL21	UL21	cluster_5	L	0.00744409	0.00144302
12h	NRK	12	NRK_dcDNA_12h	UL20-19-18	UL20-19-18	cluster_5	L	0.035436	0.00356838
12h	NRK	12	NRK_dcDNA_12h	UL15	UL15	cluster_5	L	0.00362802	0.00118233
12h	NRK	12	NRK_dcDNA_12h	UL17-16	UL17-16	cluster_5	L	0.0197748	0.00049945
12h	NRK	12	NRK_dcDNA_12h	UL14-13-12-11	UL14-13-12-11	cluster_5	L	0.0436858	0.00187439
12h	NRK	12	NRK_dcDNA_12h	UL10	UL10	cluster_1	L	0.0322716	0.00300653
12h	NRK	12	NRK_dcDNA_12h	UL9-8	UL9-8	cluster_3	E;L	0.0042	0.000240794
12h	NRK	12	NRK_dcDNA_12h	UL7-6	UL7-6	cluster_5	E;L	0.00955347	0.001654
12h	NRK	12	NRK_dcDNA_12h	UL5-4	UL5-4	cluster_5	E;L	0.00724621	0.000759109
12h	NRK	12	NRK_dcDNA_12h	UL1-2-3-3.5	UL1-2-3-3.5	cluster_5	E;L	0.0509843	0.0033883
12h	NRK	12	NRK_dcDNA_12h	EP0	EP0	cluster_3	E	0.0184244	0.000343468
12h	NRK	12	NRK_dcDNA_12h	ELIE	ELIE	cluster_2	E	4.3302e-05	3.13654e-05
12h	NRK	12	NRK_dcDNA_12h	IE180	IE180	cluster_4	IE	0.00662114	0.00148404
12h	NRK	12	NRK_dcDNA_12h	NOIR	NOIR	cluster_5	E	0.0101875	0.00470188
12h	NRK	12	NRK_dcDNA_12h	NOIR-2	NOIR-2	cluster_4	E	7.77019e-05	2.7727e-05
12h	NRK	12	NRK_dcDNA_12h	US1	US1	cluster_5	E	0.0446704	0.00787509
12h	NRK	12	NRK_dcDNA_12h	AZURE	AZURE	cluster_1	E	0.000479116	9.09397e-05
12h	NRK	12	NRK_dcDNA_12h	US3-4	US3-4	cluster_5	L	0.0694995	0.0116588
12h	NRK	12	NRK_dcDNA_12h	US6-7	US6-7	cluster_5	L	0.0202305	0.001541
12h	NRK	12	NRK_dcDNA_12h	US8-9-2	US8-9-2	cluster_5	L	0.0609376	0.00379499
1h	NRK	1	NRK_dcDNA_1h	ORF-1	ORF-1	cluster_3	E	0.0399703	0.00505756
1h	NRK	1	NRK_dcDNA_1h	UL52-53-54	UL52-53-54	cluster_3	E;L	0.0270984	0.00650373
1h	NRK	1	NRK_dcDNA_1h	UL51-UL49.5-49	UL51-UL49.5-49	cluster_5	L	0.0269707	0.00556812
1h	NRK	1	NRK_dcDNA_1h	UL50	UL50	cluster_3	L	0.040098	0.00636819
1h	NRK	1	NRK_dcDNA_1h	UL48-47-46	UL48-47-46	cluster_5	L	0.0222955	0.0108545
1h	NRK	1	NRK_dcDNA_1h	UL29-28-27	UL29-28-27	cluster_1	E;L	0.0184641	0.0124054
1h	NRK	1	NRK_dcDNA_1h	UL30	UL30	cluster_3	E	0	0
1h	NRK	1	NRK_dcDNA_1h	UL32-31	UL32-31	cluster_1	L	0.0129996	0.00294539
1h	NRK	1	NRK_dcDNA_1h	UL33-34-35	UL33-34-35	cluster_5	E;L	0.043674	0.0107909
1h	NRK	1	NRK_dcDNA_1h	UL36	UL36	cluster_4	L	0.0297029	0.00582126
1h	NRK	1	NRK_dcDNA_1h	UL37	UL37	cluster_5	L	0	0
1h	NRK	1	NRK_dcDNA_1h	UL38-39-40	UL38-39-40	cluster_3	E	0.0545066	0.0337198
1h	NRK	1	NRK_dcDNA_1h	UL41	UL41	cluster_6	L	0	0
1h	NRK	1	NRK_dcDNA_1h	UL42-43-44	UL42-43-44	cluster_1	L	0.00273224	0.00473238
1h	NRK	1	NRK_dcDNA_1h	UL24-25-26-26.5	UL24-25-26-26.5	cluster_5	L	0.0217616	0.0210217
1h	NRK	1	NRK_dcDNA_1h	UL23-22	UL23-22	cluster_5	L	0	0
1h	NRK	1	NRK_dcDNA_1h	CTO	CTO	cluster_1	L	0.00916818	0.00836764
1h	NRK	1	NRK_dcDNA_1h	UL21	UL21	cluster_5	L	0.00656366	0.00591858
1h	NRK	1	NRK_dcDNA_1h	UL20-19-18	UL20-19-18	cluster_5	L	0.0138434	0.0173693
1h	NRK	1	NRK_dcDNA_1h	UL15	UL15	cluster_5	L	0.00383142	0.00663621
1h	NRK	1	NRK_dcDNA_1h	UL17-16	UL17-16	cluster_5	L	0.0156041	0.0135653
1h	NRK	1	NRK_dcDNA_1h	UL14-13-12-11	UL14-13-12-11	cluster_5	L	0.0749136	0.036704
1h	NRK	1	NRK_dcDNA_1h	UL10	UL10	cluster_1	L	0	0
1h	NRK	1	NRK_dcDNA_1h	UL9-8	UL9-8	cluster_3	E;L	0.0113665	0.0114964
1h	NRK	1	NRK_dcDNA_1h	UL7-6	UL7-6	cluster_5	E;L	0	0
1h	NRK	1	NRK_dcDNA_1h	UL5-4	UL5-4	cluster_5	E;L	0.00753512	0.00652842
1h	NRK	1	NRK_dcDNA_1h	UL1-2-3-3.5	UL1-2-3-3.5	cluster_5	E;L	0.0092959	0.00841492
1h	NRK	1	NRK_dcDNA_1h	EP0	EP0	cluster_3	E	0.242372	0.0407531
1h	NRK	1	NRK_dcDNA_1h	ELIE	ELIE	cluster_2	E	0	0
1h	NRK	1	NRK_dcDNA_1h	IE180	IE180	cluster_4	IE	0.0512091	0.0136175
1h	NRK	1	NRK_dcDNA_1h	NOIR	NOIR	cluster_5	E	0	0
1h	NRK	1	NRK_dcDNA_1h	NOIR-2	NOIR-2	cluster_4	E	0	0
1h	NRK	1	NRK_dcDNA_1h	US1	US1	cluster_5	E	0.0287314	0.0106176
1h	NRK	1	NRK_dcDNA_1h	AZURE	AZURE	cluster_1	E	0	0
1h	NRK	1	NRK_dcDNA_1h	US3-4	US3-4	cluster_5	L	0.0845613	0.0202592
1h	NRK	1	NRK_dcDNA_1h	US6-7	US6-7	cluster_5	L	0.00819672	0.0141971
1h	NRK	1	NRK_dcDNA_1h	US8-9-2	US8-9-2	cluster_5	L	0.092534	0.0208266
2h	NRK	2	NRK_dcDNA_2h	ORF-1	ORF-1	cluster_3	E	0.0272569	0.00575661
2h	NRK	2	NRK_dcDNA_2h	UL52-53-54	UL52-53-54	cluster_3	E;L	0.0383547	0.00183779
2h	NRK	2	NRK_dcDNA_2h	UL51-UL49.5-49	UL51-UL49.5-49	cluster_5	L	0.0282596	0.00711834
2h	NRK	2	NRK_dcDNA_2h	UL50	UL50	cluster_3	L	0.0427681	0.0114024
2h	NRK	2	NRK_dcDNA_2h	UL48-47-46	UL48-47-46	cluster_5	L	0.0248391	0.0149957
2h	NRK	2	NRK_dcDNA_2h	UL29-28-27	UL29-28-27	cluster_1	E;L	0.0118784	0.00800507
2h	NRK	2	NRK_dcDNA_2h	UL30	UL30	cluster_3	E	0.00342417	0.00351624
2h	NRK	2	NRK_dcDNA_2h	UL32-31	UL32-31	cluster_1	L	0.0201069	0.00969829
2h	NRK	2	NRK_dcDNA_2h	UL33-34-35	UL33-34-35	cluster_5	E;L	0.027958	0.00840584
2h	NRK	2	NRK_dcDNA_2h	UL36	UL36	cluster_4	L	0.0190682	0.0135812
2h	NRK	2	NRK_dcDNA_2h	UL37	UL37	cluster_5	L	0.00754085	0.00811536
2h	NRK	2	NRK_dcDNA_2h	UL38-39-40	UL38-39-40	cluster_3	E	0.118804	0.0255456
2h	NRK	2	NRK_dcDNA_2h	UL41	UL41	cluster_6	L	0	0
2h	NRK	2	NRK_dcDNA_2h	UL42-43-44	UL42-43-44	cluster_1	L	0.00186289	0.00167555
2h	NRK	2	NRK_dcDNA_2h	UL24-25-26-26.5	UL24-25-26-26.5	cluster_5	L	0.0540831	0.00885961
2h	NRK	2	NRK_dcDNA_2h	UL23-22	UL23-22	cluster_5	L	0.00931932	0.00280195
2h	NRK	2	NRK_dcDNA_2h	CTO	CTO	cluster_1	L	0.0111424	0.00691631
2h	NRK	2	NRK_dcDNA_2h	UL21	UL21	cluster_5	L	0.00819243	0.00522122
2h	NRK	2	NRK_dcDNA_2h	UL20-19-18	UL20-19-18	cluster_5	L	0.0077134	0.0031934
2h	NRK	2	NRK_dcDNA_2h	UL15	UL15	cluster_5	L	0.00078064	0.00135211
2h	NRK	2	NRK_dcDNA_2h	UL17-16	UL17-16	cluster_5	L	0.0168553	0.00554463
2h	NRK	2	NRK_dcDNA_2h	UL14-13-12-11	UL14-13-12-11	cluster_5	L	0.0689029	0.0113155
2h	NRK	2	NRK_dcDNA_2h	UL10	UL10	cluster_1	L	0.00559354	0.00609948
2h	NRK	2	NRK_dcDNA_2h	UL9-8	UL9-8	cluster_3	E;L	0.0143445	0.00558065
2h	NRK	2	NRK_dcDNA_2h	UL7-6	UL7-6	cluster_5	E;L	0.00832149	0.00707299
2h	NRK	2	NRK_dcDNA_2h	UL5-4	UL5-4	cluster_5	E;L	0.00723437	0.00499258
2h	NRK	2	NRK_dcDNA_2h	UL1-2-3-3.5	UL1-2-3-3.5	cluster_5	E;L	0.0181198	0.00936292
2h	NRK	2	NRK_dcDNA_2h	EP0	EP0	cluster_3	E	0.180324	0.0238371
2h	NRK	2	NRK_dcDNA_2h	ELIE	ELIE	cluster_2	E	0.00108225	0.00187451
2h	NRK	2	NRK_dcDNA_2h	IE180	IE180	cluster_4	IE	0.00853868	0.00309287
2h	NRK	2	NRK_dcDNA_2h	NOIR	NOIR	cluster_5	E	0	0
2h	NRK	2	NRK_dcDNA_2h	NOIR-2	NOIR-2	cluster_4	E	0	0
2h	NRK	2	NRK_dcDNA_2h	US1	US1	cluster_5	E	0.058803	0.0135445
2h	NRK	2	NRK_dcDNA_2h	AZURE	AZURE	cluster_1	E	0.00078064	0.00135211
2h	NRK	2	NRK_dcDNA_2h	US3-4	US3-4	cluster_5	L	0.092141	0.00421049
2h	NRK	2	NRK_dcDNA_2h	US6-7	US6-7	cluster_5	L	0.00931932	0.00280195
2h	NRK	2	NRK_dcDNA_2h	US8-9-2	US8-9-2	cluster_5	L	0.0462853	0.0090326
4h	NRK	4	NRK_dcDNA_4h	ORF-1	ORF-1	cluster_3	E	0.0453061	0.00415003
4h	NRK	4	NRK_dcDNA_4h	UL52-53-54	UL52-53-54	cluster_3	E;L	0.0202343	0.00105568
4h	NRK	4	NRK_dcDNA_4h	UL51-UL49.5-49	UL51-UL49.5-49	cluster_5	L	0.0437864	0.00137493
4h	NRK	4	NRK_dcDNA_4h	UL50	UL50	cluster_3	L	0.0250523	0.00159944
4h	NRK	4	NRK_dcDNA_4h	UL48-47-46	UL48-47-46	cluster_5	L	0.0259869	0.00296037
4h	NRK	4	NRK_dcDNA_4h	UL29-28-27	UL29-28-27	cluster_1	E;L	0.0152181	0.00478068
4h	NRK	4	NRK_dcDNA_4h	UL30	UL30	cluster_3	E	0.000786793	0.000682
4h	NRK	4	NRK_dcDNA_4h	UL32-31	UL32-31	cluster_1	L	0.025645	0.00333425
4h	NRK	4	NRK_dcDNA_4h	UL33-34-35	UL33-34-35	cluster_5	E;L	0.0484567	0.00416024
4h	NRK	4	NRK_dcDNA_4h	UL36	UL36	cluster_4	L	0.00431022	0.002028
4h	NRK	4	NRK_dcDNA_4h	UL37	UL37	cluster_5	L	0.00139931	0.000455107
4h	NRK	4	NRK_dcDNA_4h	UL38-39-40	UL38-39-40	cluster_3	E	0.0721411	0.00300839
4h	NRK	4	NRK_dcDNA_4h	UL41	UL41	cluster_6	L	0.00012791	0.000221547
4h	NRK	4	NRK_dcDNA_4h	UL42-43-44	UL42-43-44	cluster_1	L	0.0123577	0.00151576
4h	NRK	4	NRK_dcDNA_4h	UL24-25-26-26.5	UL24-25-26-26.5	cluster_5	L	0.0634899	0.00399407
4h	NRK	4	NRK_dcDNA_4h	UL23-22	UL23-22	cluster_5	L	0.0181177	0.00106836
4h	NRK	4	NRK_dcDNA_4h	CTO	CTO	cluster_1	L	0.02772	0.00841818
4h	NRK	4	NRK_dcDNA_4h	UL21	UL21	cluster_5	L	0.013315	0.000623553
4h	NRK	4	NRK_dcDNA_4h	UL20-19-18	UL20-19-18	cluster_5	L	0.0224665	0.00281839
4h	NRK	4	NRK_dcDNA_4h	UL15	UL15	cluster_5	L	0.00190325	0.000665992
4h	NRK	4	NRK_dcDNA_4h	UL17-16	UL17-16	cluster_5	L	0.0150089	0.00301506
4h	NRK	4	NRK_dcDNA_4h	UL14-13-12-11	UL14-13-12-11	cluster_5	L	0.0482909	0.00727618
4h	NRK	4	NRK_dcDNA_4h	UL10	UL10	cluster_1	L	0.014276	0.00201014
4h	NRK	4	NRK_dcDNA_4h	UL9-8	UL9-8	cluster_3	E;L	0.00743443	0.00246598
4h	NRK	4	NRK_dcDNA_4h	UL7-6	UL7-6	cluster_5	E;L	0.00848904	6.30761e-05
4h	NRK	4	NRK_dcDNA_4h	UL5-4	UL5-4	cluster_5	E;L	0.00800443	0.000489078
4h	NRK	4	NRK_dcDNA_4h	UL1-2-3-3.5	UL1-2-3-3.5	cluster_5	E;L	0.0529503	0.00377463
4h	NRK	4	NRK_dcDNA_4h	EP0	EP0	cluster_3	E	0.0628298	0.00936884
4h	NRK	4	NRK_dcDNA_4h	ELIE	ELIE	cluster_2	E	0.000581412	0.000605927
4h	NRK	4	NRK_dcDNA_4h	IE180	IE180	cluster_4	IE	0.00865946	0.00141274
4h	NRK	4	NRK_dcDNA_4h	NOIR	NOIR	cluster_5	E	0.00772113	0.00298881
4h	NRK	4	NRK_dcDNA_4h	NOIR-2	NOIR-2	cluster_4	E	0.000178348	0.000308909
4h	NRK	4	NRK_dcDNA_4h	US1	US1	cluster_5	E	0.0859526	0.00935283
4h	NRK	4	NRK_dcDNA_4h	AZURE	AZURE	cluster_1	E	0.00190325	0.000665992
4h	NRK	4	NRK_dcDNA_4h	US3-4	US3-4	cluster_5	L	0.0871889	0.00262571
4h	NRK	4	NRK_dcDNA_4h	US6-7	US6-7	cluster_5	L	0.0197537	0.001962
4h	NRK	4	NRK_dcDNA_4h	US8-9-2	US8-9-2	cluster_5	L	0.0829561	0.0105854
6h	NRK	6	NRK_dcDNA_6h	ORF-1	ORF-1	cluster_3	E	0.037704	0.00567232
6h	NRK	6	NRK_dcDNA_6h	UL52-53-54	UL52-53-54	cluster_3	E;L	0.0163752	0.00143842
6h	NRK	6	NRK_dcDNA_6h	UL51-UL49.5-49	UL51-UL49.5-49	cluster_5	L	0.0408458	0.0027782
6h	NRK	6	NRK_dcDNA_6h	UL50	UL50	cluster_3	L	0.0127734	0.00140423
6h	NRK	6	NRK_dcDNA_6h	UL48-47-46	UL48-47-46	cluster_5	L	0.0253309	0.00566539
6h	NRK	6	NRK_dcDNA_6h	UL29-28-27	UL29-28-27	cluster_1	E;L	0.0145768	0.00479461
6h	NRK	6	NRK_dcDNA_6h	UL30	UL30	cluster_3	E	0.000604434	0.000511935
6h	NRK	6	NRK_dcDNA_6h	UL32-31	UL32-31	cluster_1	L	0.0231257	0.00348597
6h	NRK	6	NRK_dcDNA_6h	UL33-34-35	UL33-34-35	cluster_5	E;L	0.0606206	0.00244001
6h	NRK	6	NRK_dcDNA_6h	UL36	UL36	cluster_4	L	0.00631737	0.00067325
6h	NRK	6	NRK_dcDNA_6h	UL37	UL37	cluster_5	L	0.00322988	0.000520031
6h	NRK	6	NRK_dcDNA_6h	UL38-39-40	UL38-39-40	cluster_3	E	0.036105	0.00463889
6h	NRK	6	NRK_dcDNA_6h	UL41	UL41	cluster_6	L	0.000582933	0.000593351
6h	NRK	6	NRK_dcDNA_6h	UL42-43-44	UL42-43-44	cluster_1	L	0.0116821	0.00123493
6h	NRK	6	NRK_dcDNA_6h	UL24-25-26-26.5	UL24-25-26-26.5	cluster_5	L	0.0583182	0.00305677
6h	NRK	6	NRK_dcDNA_6h	UL23-22	UL23-22	cluster_5	L	0.0114051	0.000876161
6h	NRK	6	NRK_dcDNA_6h	CTO	CTO	cluster_1	L	0.0658908	0.0103371
6h	NRK	6	NRK_dcDNA_6h	UL21	UL21	cluster_5	L	0.00819654	0.000902984
6h	NRK	6	NRK_dcDNA_6h	UL20-19-18	UL20-19-18	cluster_5	L	0.0232671	0.000852853
6h	NRK	6	NRK_dcDNA_6h	UL15	UL15	cluster_5	L	0.00225049	0.000383638
6h	NRK	6	NRK_dcDNA_6h	UL17-16	UL17-16	cluster_5	L	0.0166355	0.00206784
6h	NRK	6	NRK_dcDNA_6h	UL14-13-12-11	UL14-13-12-11	cluster_5	L	0.044702	0.00105555
6h	NRK	6	NRK_dcDNA_6h	UL10	UL10	cluster_1	L	0.0173474	0.00295991
6h	NRK	6	NRK_dcDNA_6h	UL9-8	UL9-8	cluster_3	E;L	0.00471902	0.000558688
6h	NRK	6	NRK_dcDNA_6h	UL7-6	UL7-6	cluster_5	E;L	0.00784514	0.00135344
6h	NRK	6	NRK_dcDNA_6h	UL5-4	UL5-4	cluster_5	E;L	0.00565951	0.000573774
6h	NRK	6	NRK_dcDNA_6h	UL1-2-3-3.5	UL1-2-3-3.5	cluster_5	E;L	0.0549622	0.00360222
6h	NRK	6	NRK_dcDNA_6h	EP0	EP0	cluster_3	E	0.0329525	0.00269112
6h	NRK	6	NRK_dcDNA_6h	ELIE	ELIE	cluster_2	E	4.04482e-05	7.00583e-05
6h	NRK	6	NRK_dcDNA_6h	IE180	IE180	cluster_4	IE	0.0106135	0.00215924
6h	NRK	6	NRK_dcDNA_6h	NOIR	NOIR	cluster_5	E	0.00884867	0.00276896
6h	NRK	6	NRK_dcDNA_6h	NOIR-2	NOIR-2	cluster_4	E	0.000162838	6.92622e-05
6h	NRK	6	NRK_dcDNA_6h	US1	US1	cluster_5	E	0.115092	0.0168544
6h	NRK	6	NRK_dcDNA_6h	AZURE	AZURE	cluster_1	E	0.00102918	0.000466048
6h	NRK	6	NRK_dcDNA_6h	US3-4	US3-4	cluster_5	L	0.0900968	0.00655155
6h	NRK	6	NRK_dcDNA_6h	US6-7	US6-7	cluster_5	L	0.0245246	0.00173814
6h	NRK	6	NRK_dcDNA_6h	US8-9-2	US8-9-2	cluster_5	L	0.105566	0.00403026
8h	NRK	8	NRK_dcDNA_8h	ORF-1	ORF-1	cluster_3	E	0.0279342	0.00050156
8h	NRK	8	NRK_dcDNA_8h	UL52-53-54	UL52-53-54	cluster_3	E;L	0.0175316	0.00131344
8h	NRK	8	NRK_dcDNA_8h	UL51-UL49.5-49	UL51-UL49.5-49	cluster_5	L	0.0377954	0.00148835
8h	NRK	8	NRK_dcDNA_8h	UL50	UL50	cluster_3	L	0.0110253	0.000779562
8h	NRK	8	NRK_dcDNA_8h	UL48-47-46	UL48-47-46	cluster_5	L	0.0333754	0.00173171
8h	NRK	8	NRK_dcDNA_8h	UL29-28-27	UL29-28-27	cluster_1	E;L	0.0218406	0.00187477
8h	NRK	8	NRK_dcDNA_8h	UL30	UL30	cluster_3	E	0.00123055	0.000529067
8h	NRK	8	NRK_dcDNA_8h	UL32-31	UL32-31	cluster_1	L	0.0316217	0.00400264
8h	NRK	8	NRK_dcDNA_8h	UL33-34-35	UL33-34-35	cluster_5	E;L	0.0548756	0.00249603
8h	NRK	8	NRK_dcDNA_8h	UL36	UL36	cluster_4	L	0.0103222	0.000796933
8h	NRK	8	NRK_dcDNA_8h	UL37	UL37	cluster_5	L	0.00474193	0.000548879
8h	NRK	8	NRK_dcDNA_8h	UL38-39-40	UL38-39-40	cluster_3	E	0.0454219	0.0034474
8h	NRK	8	NRK_dcDNA_8h	UL41	UL41	cluster_6	L	0.000304012	0.00019819
8h	NRK	8	NRK_dcDNA_8h	UL42-43-44	UL42-43-44	cluster_1	L	0.0221066	0.00276884
8h	NRK	8	NRK_dcDNA_8h	UL24-25-26-26.5	UL24-25-26-26.5	cluster_5	L	0.0768001	0.00364979
8h	NRK	8	NRK_dcDNA_8h	UL23-22	UL23-22	cluster_5	L	0.0112439	0.00029955
8h	NRK	8	NRK_dcDNA_8h	CTO	CTO	cluster_1	L	0.0396554	0.00926499
8h	NRK	8	NRK_dcDNA_8h	UL21	UL21	cluster_5	L	0.00829125	0.000444786
8h	NRK	8	NRK_dcDNA_8h	UL20-19-18	UL20-19-18	cluster_5	L	0.0238819	0.00203493
8h	NRK	8	NRK_dcDNA_8h	UL15	UL15	cluster_5	L	0.00383044	0.000495026
8h	NRK	8	NRK_dcDNA_8h	UL17-16	UL17-16	cluster_5	L	0.0208881	0.000329638
8h	NRK	8	NRK_dcDNA_8h	UL14-13-12-11	UL14-13-12-11	cluster_5	L	0.0433105	0.00224662
8h	NRK	8	NRK_dcDNA_8h	UL10	UL10	cluster_1	L	0.0213759	0.00179263
8h	NRK	8	NRK_dcDNA_8h	UL9-8	UL9-8	cluster_3	E;L	0.00677244	0.000463945
8h	NRK	8	NRK_dcDNA_8h	UL7-6	UL7-6	cluster_5	E;L	0.0111232	0.000648424
8h	NRK	8	NRK_dcDNA_8h	UL5-4	UL5-4	cluster_5	E;L	0.00773547	0.000984274
8h	NRK	8	NRK_dcDNA_8h	UL1-2-3-3.5	UL1-2-3-3.5	cluster_5	E;L	0.0558044	0.00242412
8h	NRK	8	NRK_dcDNA_8h	EP0	EP0	cluster_3	E	0.0360427	0.00195632
8h	NRK	8	NRK_dcDNA_8h	ELIE	ELIE	cluster_2	E	0.000138707	8.38476e-05
8h	NRK	8	NRK_dcDNA_8h	IE180	IE180	cluster_4	IE	0.0112366	0.000413478
8h	NRK	8	NRK_dcDNA_8h	NOIR	NOIR	cluster_5	E	0.00979587	0.000944056
8h	NRK	8	NRK_dcDNA_8h	NOIR-2	NOIR-2	cluster_4	E	0.000136571	0.000121763
8h	NRK	8	NRK_dcDNA_8h	US1	US1	cluster_5	E	0.0810112	0.0190541
8h	NRK	8	NRK_dcDNA_8h	AZURE	AZURE	cluster_1	E	0.000630037	6.43613e-05
8h	NRK	8	NRK_dcDNA_8h	US3-4	US3-4	cluster_5	L	0.0910413	0.00225978
8h	NRK	8	NRK_dcDNA_8h	US6-7	US6-7	cluster_5	L	0.0284355	0.000214906
8h	NRK	8	NRK_dcDNA_8h	US8-9-2	US8-9-2	cluster_5	L	0.0906914	0.0068224
12h	PC_12	12	PC-12_dcDNA_12h	ORF-1	ORF-1	cluster_3	E	0.00936407	0.000832257
12h	PC_12	12	PC-12_dcDNA_12h	UL52-53-54	UL52-53-54	cluster_3	E;L	0.00658234	0.000966937
12h	PC_12	12	PC-12_dcDNA_12h	UL51-UL49.5-49	UL51-UL49.5-49	cluster_5	L	0.0430225	0.00493337
12h	PC_12	12	PC-12_dcDNA_12h	UL50	UL50	cluster_3	L	0.0034375	8.92103e-05
12h	PC_12	12	PC-12_dcDNA_12h	UL48-47-46	UL48-47-46	cluster_5	L	0.0572848	0.0030862
12h	PC_12	12	PC-12_dcDNA_12h	UL29-28-27	UL29-28-27	cluster_1	E;L	0.0273813	0.00352344
12h	PC_12	12	PC-12_dcDNA_12h	UL30	UL30	cluster_3	E	0.000487949	7.29272e-05
12h	PC_12	12	PC-12_dcDNA_12h	UL32-31	UL32-31	cluster_1	L	0.0411128	0.00343823
12h	PC_12	12	PC-12_dcDNA_12h	UL33-34-35	UL33-34-35	cluster_5	E;L	0.102899	0.0119765
12h	PC_12	12	PC-12_dcDNA_12h	UL36	UL36	cluster_4	L	0.0144794	0.000681273
12h	PC_12	12	PC-12_dcDNA_12h	UL37	UL37	cluster_5	L	0.00675078	0.000488208
12h	PC_12	12	PC-12_dcDNA_12h	UL38-39-40	UL38-39-40	cluster_3	E	0.0368613	0.00139474
12h	PC_12	12	PC-12_dcDNA_12h	UL41	UL41	cluster_6	L	8.06613e-05	1.0651e-05
12h	PC_12	12	PC-12_dcDNA_12h	UL42-43-44	UL42-43-44	cluster_1	L	0.0286826	0.00221354
12h	PC_12	12	PC-12_dcDNA_12h	UL24-25-26-26.5	UL24-25-26-26.5	cluster_5	L	0.0627938	0.00189698
12h	PC_12	12	PC-12_dcDNA_12h	UL23-22	UL23-22	cluster_5	L	0.0100228	0.00029884
12h	PC_12	12	PC-12_dcDNA_12h	CTO	CTO	cluster_1	L	0.174475	0.0216414
12h	PC_12	12	PC-12_dcDNA_12h	UL21	UL21	cluster_5	L	0.0088944	0.000390962
12h	PC_12	12	PC-12_dcDNA_12h	UL20-19-18	UL20-19-18	cluster_5	L	0.032507	0.00310581
12h	PC_12	12	PC-12_dcDNA_12h	UL15	UL15	cluster_5	L	0.00274918	0.00015823
12h	PC_12	12	PC-12_dcDNA_12h	UL17-16	UL17-16	cluster_5	L	0.0160625	0.00180955
12h	PC_12	12	PC-12_dcDNA_12h	UL14-13-12-11	UL14-13-12-11	cluster_5	L	0.0321841	0.00188445
12h	PC_12	12	PC-12_dcDNA_12h	UL10	UL10	cluster_1	L	0.0359072	0.00173287
12h	PC_12	12	PC-12_dcDNA_12h	UL9-8	UL9-8	cluster_3	E;L	0.00390405	0.000450299
12h	PC_12	12	PC-12_dcDNA_12h	UL7-6	UL7-6	cluster_5	E;L	0.00646849	0.000202639
12h	PC_12	12	PC-12_dcDNA_12h	UL5-4	UL5-4	cluster_5	E;L	0.00372261	0.000361157
12h	PC_12	12	PC-12_dcDNA_12h	UL1-2-3-3.5	UL1-2-3-3.5	cluster_5	E;L	0.0548491	0.00392883
12h	PC_12	12	PC-12_dcDNA_12h	EP0	EP0	cluster_3	E	0.00631518	0.00143623
12h	PC_12	12	PC-12_dcDNA_12h	ELIE	ELIE	cluster_2	E	0.000111855	3.7148e-05
12h	PC_12	12	PC-12_dcDNA_12h	IE180	IE180	cluster_4	IE	0.00732264	0.000770418
12h	PC_12	12	PC-12_dcDNA_12h	NOIR	NOIR	cluster_5	E	0.00779285	0.00111988
12h	PC_12	12	PC-12_dcDNA_12h	NOIR-2	NOIR-2	cluster_4	E	4.23943e-05	3.17089e-05
12h	PC_12	12	PC-12_dcDNA_12h	US1	US1	cluster_5	E	0.0318949	0.00545163
12h	PC_12	12	PC-12_dcDNA_12h	AZURE	AZURE	cluster_1	E	0.000143283	5.02425e-05
12h	PC_12	12	PC-12_dcDNA_12h	US3-4	US3-4	cluster_5	L	0.066837	0.00605565
12h	PC_12	12	PC-12_dcDNA_12h	US6-7	US6-7	cluster_5	L	0.0157935	0.00125034
12h	PC_12	12	PC-12_dcDNA_12h	US8-9-2	US8-9-2	cluster_5	L	0.0407785	0.00493941
1h	PC_12	1	PC-12_dcDNA_1h	ORF-1	ORF-1	cluster_3	E	0.0335716	0.00199752
1h	PC_12	1	PC-12_dcDNA_1h	UL52-53-54	UL52-53-54	cluster_3	E;L	0.0426771	0.00959578
1h	PC_12	1	PC-12_dcDNA_1h	UL51-UL49.5-49	UL51-UL49.5-49	cluster_5	L	0.0282679	0.00982486
1h	PC_12	1	PC-12_dcDNA_1h	UL50	UL50	cluster_3	L	0.0210876	0.0127825
1h	PC_12	1	PC-12_dcDNA_1h	UL48-47-46	UL48-47-46	cluster_5	L	0.0367417	0.00563835
1h	PC_12	1	PC-12_dcDNA_1h	UL29-28-27	UL29-28-27	cluster_1	E;L	0.0192859	0.00554102
1h	PC_12	1	PC-12_dcDNA_1h	UL30	UL30	cluster_3	E	0.00757889	0.00686165
1h	PC_12	1	PC-12_dcDNA_1h	UL32-31	UL32-31	cluster_1	L	0.00735764	0.00704924
1h	PC_12	1	PC-12_dcDNA_1h	UL33-34-35	UL33-34-35	cluster_5	E;L	0.0224715	0.00517633
1h	PC_12	1	PC-12_dcDNA_1h	UL36	UL36	cluster_4	L	0.0623926	0.0110643
1h	PC_12	1	PC-12_dcDNA_1h	UL37	UL37	cluster_5	L	0.00328075	0.00362257
1h	PC_12	1	PC-12_dcDNA_1h	UL38-39-40	UL38-39-40	cluster_3	E	0.0759669	0.0207654
1h	PC_12	1	PC-12_dcDNA_1h	UL41	UL41	cluster_6	L	0.00119474	0.00206936
1h	PC_12	1	PC-12_dcDNA_1h	UL42-43-44	UL42-43-44	cluster_1	L	0.00317013	0.00365529
1h	PC_12	1	PC-12_dcDNA_1h	UL24-25-26-26.5	UL24-25-26-26.5	cluster_5	L	0.0468115	0.0190002
1h	PC_12	1	PC-12_dcDNA_1h	UL23-22	UL23-22	cluster_5	L	0.0165299	0.00635745
1h	PC_12	1	PC-12_dcDNA_1h	CTO	CTO	cluster_1	L	0.0168835	0.0138852
1h	PC_12	1	PC-12_dcDNA_1h	UL21	UL21	cluster_5	L	0.00759806	0.00432039
1h	PC_12	1	PC-12_dcDNA_1h	UL20-19-18	UL20-19-18	cluster_5	L	0.0169595	0.00553673
1h	PC_12	1	PC-12_dcDNA_1h	UL15	UL15	cluster_5	L	0.00078064	0.00135211
1h	PC_12	1	PC-12_dcDNA_1h	UL17-16	UL17-16	cluster_5	L	0.00777174	0.00406843
1h	PC_12	1	PC-12_dcDNA_1h	UL14-13-12-11	UL14-13-12-11	cluster_5	L	0.0554361	0.00772607
1h	PC_12	1	PC-12_dcDNA_1h	UL10	UL10	cluster_1	L	0.00345444	0.0041248
1h	PC_12	1	PC-12_dcDNA_1h	UL9-8	UL9-8	cluster_3	E;L	0.0109703	0.00670888
1h	PC_12	1	PC-12_dcDNA_1h	UL7-6	UL7-6	cluster_5	E;L	0.00645088	0.00683153
1h	PC_12	1	PC-12_dcDNA_1h	UL5-4	UL5-4	cluster_5	E;L	0.00859995	0.00192965
1h	PC_12	1	PC-12_dcDNA_1h	UL1-2-3-3.5	UL1-2-3-3.5	cluster_5	E;L	0.0239697	0.00479239
1h	PC_12	1	PC-12_dcDNA_1h	EP0	EP0	cluster_3	E	0.126562	0.0180967
1h	PC_12	1	PC-12_dcDNA_1h	ELIE	ELIE	cluster_2	E	0	0
1h	PC_12	1	PC-12_dcDNA_1h	IE180	IE180	cluster_4	IE	0.030386	0.012167
1h	PC_12	1	PC-12_dcDNA_1h	NOIR	NOIR	cluster_5	E	0.00643171	0.00603988
1h	PC_12	1	PC-12_dcDNA_1h	NOIR-2	NOIR-2	cluster_4	E	0.00286665	0.000643216
1h	PC_12	1	PC-12_dcDNA_1h	US1	US1	cluster_5	E	0.0694183	0.0137648
1h	PC_12	1	PC-12_dcDNA_1h	AZURE	AZURE	cluster_1	E	0	0
1h	PC_12	1	PC-12_dcDNA_1h	US3-4	US3-4	cluster_5	L	0.0927026	0.00120063
1h	PC_12	1	PC-12_dcDNA_1h	US6-7	US6-7	cluster_5	L	0.0139667	0.00725829
1h	PC_12	1	PC-12_dcDNA_1h	US8-9-2	US8-9-2	cluster_5	L	0.0704047	0.00630721
2h	PC_12	2	PC-12_dcDNA_2h	ORF-1	ORF-1	cluster_3	E	0.0325181	0.00348283
2h	PC_12	2	PC-12_dcDNA_2h	UL52-53-54	UL52-53-54	cluster_3	E;L	0.0416257	0.0017047
2h	PC_12	2	PC-12_dcDNA_2h	UL51-UL49.5-49	UL51-UL49.5-49	cluster_5	L	0.0325773	0.00106328
2h	PC_12	2	PC-12_dcDNA_2h	UL50	UL50	cluster_3	L	0.0186513	0.00854064
2h	PC_12	2	PC-12_dcDNA_2h	UL48-47-46	UL48-47-46	cluster_5	L	0.0224103	0.00482755
2h	PC_12	2	PC-12_dcDNA_2h	UL29-28-27	UL29-28-27	cluster_1	E;L	0.0248005	0.00257472
2h	PC_12	2	PC-12_dcDNA_2h	UL30	UL30	cluster_3	E	0.004868	0.00257216
2h	PC_12	2	PC-12_dcDNA_2h	UL32-31	UL32-31	cluster_1	L	0.0167418	0.00223031
2h	PC_12	2	PC-12_dcDNA_2h	UL33-34-35	UL33-34-35	cluster_5	E;L	0.042309	0.00744018
2h	PC_12	2	PC-12_dcDNA_2h	UL36	UL36	cluster_4	L	0.0236461	0.00538971
2h	PC_12	2	PC-12_dcDNA_2h	UL37	UL37	cluster_5	L	0.00227505	0.00122756
2h	PC_12	2	PC-12_dcDNA_2h	UL38-39-40	UL38-39-40	cluster_3	E	0.0853987	0.00501228
2h	PC_12	2	PC-12_dcDNA_2h	UL41	UL41	cluster_6	L	0	0
2h	PC_12	2	PC-12_dcDNA_2h	UL42-43-44	UL42-43-44	cluster_1	L	0.00732261	0.00304985
2h	PC_12	2	PC-12_dcDNA_2h	UL24-25-26-26.5	UL24-25-26-26.5	cluster_5	L	0.067326	0.00697283
2h	PC_12	2	PC-12_dcDNA_2h	UL23-22	UL23-22	cluster_5	L	0.012818	0.00449159
2h	PC_12	2	PC-12_dcDNA_2h	CTO	CTO	cluster_1	L	0.0240031	0.00953711
2h	PC_12	2	PC-12_dcDNA_2h	UL21	UL21	cluster_5	L	0.0100771	0.00224269
2h	PC_12	2	PC-12_dcDNA_2h	UL20-19-18	UL20-19-18	cluster_5	L	0.0176194	0.00217123
2h	PC_12	2	PC-12_dcDNA_2h	UL15	UL15	cluster_5	L	0.00195924	0.00248386
2h	PC_12	2	PC-12_dcDNA_2h	UL17-16	UL17-16	cluster_5	L	0.0101352	0.00120967
2h	PC_12	2	PC-12_dcDNA_2h	UL14-13-12-11	UL14-13-12-11	cluster_5	L	0.0569828	0.0048985
2h	PC_12	2	PC-12_dcDNA_2h	UL10	UL10	cluster_1	L	0.0127852	0.000621639
2h	PC_12	2	PC-12_dcDNA_2h	UL9-8	UL9-8	cluster_3	E;L	0.0107742	0.003749
2h	PC_12	2	PC-12_dcDNA_2h	UL7-6	UL7-6	cluster_5	E;L	0.00491235	0.00234213
2h	PC_12	2	PC-12_dcDNA_2h	UL5-4	UL5-4	cluster_5	E;L	0.00623683	0.00186718
2h	PC_12	2	PC-12_dcDNA_2h	UL1-2-3-3.5	UL1-2-3-3.5	cluster_5	E;L	0.0270122	0.00292795
2h	PC_12	2	PC-12_dcDNA_2h	EP0	EP0	cluster_3	E	0.0836401	0.0039545
2h	PC_12	2	PC-12_dcDNA_2h	ELIE	ELIE	cluster_2	E	0.000749906	0.00129888
2h	PC_12	2	PC-12_dcDNA_2h	IE180	IE180	cluster_4	IE	0.00763946	0.00250129
2h	PC_12	2	PC-12_dcDNA_2h	NOIR	NOIR	cluster_5	E	0.00358682	0.00236162
2h	PC_12	2	PC-12_dcDNA_2h	NOIR-2	NOIR-2	cluster_4	E	0.000652731	0.000583772
2h	PC_12	2	PC-12_dcDNA_2h	US1	US1	cluster_5	E	0.0804071	0.0146282
2h	PC_12	2	PC-12_dcDNA_2h	AZURE	AZURE	cluster_1	E	0	0
2h	PC_12	2	PC-12_dcDNA_2h	US3-4	US3-4	cluster_5	L	0.120869	0.0119647
2h	PC_12	2	PC-12_dcDNA_2h	US6-7	US6-7	cluster_5	L	0.0198501	0.00132054
2h	PC_12	2	PC-12_dcDNA_2h	US8-9-2	US8-9-2	cluster_5	L	0.0648187	0.00204531
4h	PC_12	4	PC-12_dcDNA_4h	ORF-1	ORF-1	cluster_3	E	0.0255887	0.000732497
4h	PC_12	4	PC-12_dcDNA_4h	UL52-53-54	UL52-53-54	cluster_3	E;L	0.0146216	0.00262951
4h	PC_12	4	PC-12_dcDNA_4h	UL51-UL49.5-49	UL51-UL49.5-49	cluster_5	L	0.0381294	0.00377372
4h	PC_12	4	PC-12_dcDNA_4h	UL50	UL50	cluster_3	L	0.0130813	0.0012898
4h	PC_12	4	PC-12_dcDNA_4h	UL48-47-46	UL48-47-46	cluster_5	L	0.0282156	0.000895195
4h	PC_12	4	PC-12_dcDNA_4h	UL29-28-27	UL29-28-27	cluster_1	E;L	0.0197092	0.0014986
4h	PC_12	4	PC-12_dcDNA_4h	UL30	UL30	cluster_3	E	0.000705525	4.86314e-05
4h	PC_12	4	PC-12_dcDNA_4h	UL32-31	UL32-31	cluster_1	L	0.031177	0.00255886
4h	PC_12	4	PC-12_dcDNA_4h	UL33-34-35	UL33-34-35	cluster_5	E;L	0.0636209	0.00237934
4h	PC_12	4	PC-12_dcDNA_4h	UL36	UL36	cluster_4	L	0.0109868	0.00106851
4h	PC_12	4	PC-12_dcDNA_4h	UL37	UL37	cluster_5	L	0.00590326	0.00121847
4h	PC_12	4	PC-12_dcDNA_4h	UL38-39-40	UL38-39-40	cluster_3	E	0.0503216	0.00370373
4h	PC_12	4	PC-12_dcDNA_4h	UL41	UL41	cluster_6	L	0.00020943	0.000181862
4h	PC_12	4	PC-12_dcDNA_4h	UL42-43-44	UL42-43-44	cluster_1	L	0.0143162	0.00271793
4h	PC_12	4	PC-12_dcDNA_4h	UL24-25-26-26.5	UL24-25-26-26.5	cluster_5	L	0.0640073	0.00596836
4h	PC_12	4	PC-12_dcDNA_4h	UL23-22	UL23-22	cluster_5	L	0.0119399	0.0015139
4h	PC_12	4	PC-12_dcDNA_4h	CTO	CTO	cluster_1	L	0.13917	0.0236585
4h	PC_12	4	PC-12_dcDNA_4h	UL21	UL21	cluster_5	L	0.0180735	0.0015489
4h	PC_12	4	PC-12_dcDNA_4h	UL20-19-18	UL20-19-18	cluster_5	L	0.0335148	0.00202395
4h	PC_12	4	PC-12_dcDNA_4h	UL15	UL15	cluster_5	L	0.00236666	0.000731793
4h	PC_12	4	PC-12_dcDNA_4h	UL17-16	UL17-16	cluster_5	L	0.0205261	0.00398149
4h	PC_12	4	PC-12_dcDNA_4h	UL14-13-12-11	UL14-13-12-11	cluster_5	L	0.0398178	0.000841449
4h	PC_12	4	PC-12_dcDNA_4h	UL10	UL10	cluster_1	L	0.0158585	0.00155822
4h	PC_12	4	PC-12_dcDNA_4h	UL9-8	UL9-8	cluster_3	E;L	0.00513486	0.00103637
4h	PC_12	4	PC-12_dcDNA_4h	UL7-6	UL7-6	cluster_5	E;L	0.00818983	0.00224181
4h	PC_12	4	PC-12_dcDNA_4h	UL5-4	UL5-4	cluster_5	E;L	0.00673992	0.00133407
4h	PC_12	4	PC-12_dcDNA_4h	UL1-2-3-3.5	UL1-2-3-3.5	cluster_5	E;L	0.0403715	0.00314746
4h	PC_12	4	PC-12_dcDNA_4h	EP0	EP0	cluster_3	E	0.0219816	0.00314288
4h	PC_12	4	PC-12_dcDNA_4h	ELIE	ELIE	cluster_2	E	0	0
4h	PC_12	4	PC-12_dcDNA_4h	IE180	IE180	cluster_4	IE	0.0100466	0.00223358
4h	PC_12	4	PC-12_dcDNA_4h	NOIR	NOIR	cluster_5	E	0.0121195	0.00319769
4h	PC_12	4	PC-12_dcDNA_4h	NOIR-2	NOIR-2	cluster_4	E	0.000113715	9.87166e-05
4h	PC_12	4	PC-12_dcDNA_4h	US1	US1	cluster_5	E	0.086511	0.00698872
4h	PC_12	4	PC-12_dcDNA_4h	AZURE	AZURE	cluster_1	E	0.000646392	0.000110149
4h	PC_12	4	PC-12_dcDNA_4h	US3-4	US3-4	cluster_5	L	0.0826748	0.00331208
4h	PC_12	4	PC-12_dcDNA_4h	US6-7	US6-7	cluster_5	L	0.0226038	0.00131951
4h	PC_12	4	PC-12_dcDNA_4h	US8-9-2	US8-9-2	cluster_5	L	0.0410059	0.00217903
6h	PC_12	6	PC-12_dcDNA_6h	ORF-1	ORF-1	cluster_3	E	0.0220046	0.00143816
6h	PC_12	6	PC-12_dcDNA_6h	UL52-53-54	UL52-53-54	cluster_3	E;L	0.0142267	0.000942594
6h	PC_12	6	PC-12_dcDNA_6h	UL51-UL49.5-49	UL51-UL49.5-49	cluster_5	L	0.0365114	0.00118679
6h	PC_12	6	PC-12_dcDNA_6h	UL50	UL50	cluster_3	L	0.00796635	0.000219088
6h	PC_12	6	PC-12_dcDNA_6h	UL48-47-46	UL48-47-46	cluster_5	L	0.033877	0.00364658
6h	PC_12	6	PC-12_dcDNA_6h	UL29-28-27	UL29-28-27	cluster_1	E;L	0.0197288	0.00180973
6h	PC_12	6	PC-12_dcDNA_6h	UL30	UL30	cluster_3	E	0.00100184	0.000124136
6h	PC_12	6	PC-12_dcDNA_6h	UL32-31	UL32-31	cluster_1	L	0.0296339	0.00340097
6h	PC_12	6	PC-12_dcDNA_6h	UL33-34-35	UL33-34-35	cluster_5	E;L	0.0686116	0.0030664
6h	PC_12	6	PC-12_dcDNA_6h	UL36	UL36	cluster_4	L	0.014805	0.00175476
6h	PC_12	6	PC-12_dcDNA_6h	UL37	UL37	cluster_5	L	0.00634062	0.000183365
6h	PC_12	6	PC-12_dcDNA_6h	UL38-39-40	UL38-39-40	cluster_3	E	0.0402177	0.00246576
6h	PC_12	6	PC-12_dcDNA_6h	UL41	UL41	cluster_6	L	0.000217843	1.46363e-05
6h	PC_12	6	PC-12_dcDNA_6h	UL42-43-44	UL42-43-44	cluster_1	L	0.0189291	0.0013129
6h	PC_12	6	PC-12_dcDNA_6h	UL24-25-26-26.5	UL24-25-26-26.5	cluster_5	L	0.0653569	0.00460166
6h	PC_12	6	PC-12_dcDNA_6h	UL23-22	UL23-22	cluster_5	L	0.0097301	0.00130433
6h	PC_12	6	PC-12_dcDNA_6h	CTO	CTO	cluster_1	L	0.144235	0.0258571
6h	PC_12	6	PC-12_dcDNA_6h	UL21	UL21	cluster_5	L	0.0158889	0.000409317
6h	PC_12	6	PC-12_dcDNA_6h	UL20-19-18	UL20-19-18	cluster_5	L	0.034374	0.00278584
6h	PC_12	6	PC-12_dcDNA_6h	UL15	UL15	cluster_5	L	0.0035107	0.000297578
6h	PC_12	6	PC-12_dcDNA_6h	UL17-16	UL17-16	cluster_5	L	0.0214101	0.000942723
6h	PC_12	6	PC-12_dcDNA_6h	UL14-13-12-11	UL14-13-12-11	cluster_5	L	0.0383164	0.00193181
6h	PC_12	6	PC-12_dcDNA_6h	UL10	UL10	cluster_1	L	0.0238016	0.00154088
6h	PC_12	6	PC-12_dcDNA_6h	UL9-8	UL9-8	cluster_3	E;L	0.00497365	0.000776057
6h	PC_12	6	PC-12_dcDNA_6h	UL7-6	UL7-6	cluster_5	E;L	0.00820629	0.000848006
6h	PC_12	6	PC-12_dcDNA_6h	UL5-4	UL5-4	cluster_5	E;L	0.00596288	0.000343727
6h	PC_12	6	PC-12_dcDNA_6h	UL1-2-3-3.5	UL1-2-3-3.5	cluster_5	E;L	0.0487672	0.00337604
6h	PC_12	6	PC-12_dcDNA_6h	EP0	EP0	cluster_3	E	0.0175739	0.00303813
6h	PC_12	6	PC-12_dcDNA_6h	ELIE	ELIE	cluster_2	E	0.000177561	2.14638e-05
6h	PC_12	6	PC-12_dcDNA_6h	IE180	IE180	cluster_4	IE	0.0104216	0.00153692
6h	PC_12	6	PC-12_dcDNA_6h	NOIR	NOIR	cluster_5	E	0.00980912	0.00231354
6h	PC_12	6	PC-12_dcDNA_6h	NOIR-2	NOIR-2	cluster_4	E	0.000105897	9.84485e-05
6h	PC_12	6	PC-12_dcDNA_6h	US1	US1	cluster_5	E	0.073106	0.00479219
6h	PC_12	6	PC-12_dcDNA_6h	AZURE	AZURE	cluster_1	E	0.000322991	4.48228e-05
6h	PC_12	6	PC-12_dcDNA_6h	US3-4	US3-4	cluster_5	L	0.0806829	0.00709656
6h	PC_12	6	PC-12_dcDNA_6h	US6-7	US6-7	cluster_5	L	0.0251272	0.000816292
6h	PC_12	6	PC-12_dcDNA_6h	US8-9-2	US8-9-2	cluster_5	L	0.0440663	0.00231755
8h	PC_12	8	PC-12_dcDNA_8h	ORF-1	ORF-1	cluster_3	E	0.0158418	0.001449
8h	PC_12	8	PC-12_dcDNA_8h	UL52-53-54	UL52-53-54	cluster_3	E;L	0.014973	0.00145179
8h	PC_12	8	PC-12_dcDNA_8h	UL51-UL49.5-49	UL51-UL49.5-49	cluster_5	L	0.039777	0.000433178
8h	PC_12	8	PC-12_dcDNA_8h	UL50	UL50	cluster_3	L	0.00553259	0.000287253
8h	PC_12	8	PC-12_dcDNA_8h	UL48-47-46	UL48-47-46	cluster_5	L	0.0415741	0.00251212
8h	PC_12	8	PC-12_dcDNA_8h	UL29-28-27	UL29-28-27	cluster_1	E;L	0.0305716	0.0103618
8h	PC_12	8	PC-12_dcDNA_8h	UL30	UL30	cluster_3	E	0.00126412	0.000435821
8h	PC_12	8	PC-12_dcDNA_8h	UL32-31	UL32-31	cluster_1	L	0.0438889	0.00475405
8h	PC_12	8	PC-12_dcDNA_8h	UL33-34-35	UL33-34-35	cluster_5	E;L	0.0846237	0.00124964
8h	PC_12	8	PC-12_dcDNA_8h	UL36	UL36	cluster_4	L	0.0134456	0.000621717
8h	PC_12	8	PC-12_dcDNA_8h	UL37	UL37	cluster_5	L	0.00739941	7.59144e-05
8h	PC_12	8	PC-12_dcDNA_8h	UL38-39-40	UL38-39-40	cluster_3	E	0.0559203	0.00483449
8h	PC_12	8	PC-12_dcDNA_8h	UL41	UL41	cluster_6	L	0.000159516	2.34479e-05
8h	PC_12	8	PC-12_dcDNA_8h	UL42-43-44	UL42-43-44	cluster_1	L	0.0241	0.00839611
8h	PC_12	8	PC-12_dcDNA_8h	UL24-25-26-26.5	UL24-25-26-26.5	cluster_5	L	0.0590791	0.0179825
8h	PC_12	8	PC-12_dcDNA_8h	UL23-22	UL23-22	cluster_5	L	0.0119091	0.00143732
8h	PC_12	8	PC-12_dcDNA_8h	CTO	CTO	cluster_1	L	0.138145	0.0609999
8h	PC_12	8	PC-12_dcDNA_8h	UL21	UL21	cluster_5	L	0.0109273	0.00176564
8h	PC_12	8	PC-12_dcDNA_8h	UL20-19-18	UL20-19-18	cluster_5	L	0.0248563	0.0007137
8h	PC_12	8	PC-12_dcDNA_8h	UL15	UL15	cluster_5	L	0.00357102	0.000638663
8h	PC_12	8	PC-12_dcDNA_8h	UL17-16	UL17-16	cluster_5	L	0.0153066	0.00261658
8h	PC_12	8	PC-12_dcDNA_8h	UL14-13-12-11	UL14-13-12-11	cluster_5	L	0.0403764	0.00128075
8h	PC_12	8	PC-12_dcDNA_8h	UL10	UL10	cluster_1	L	0.0299487	0.00304146
8h	PC_12	8	PC-12_dcDNA_8h	UL9-8	UL9-8	cluster_3	E;L	0.00627512	0.000268885
8h	PC_12	8	PC-12_dcDNA_8h	UL7-6	UL7-6	cluster_5	E;L	0.0082335	0.00114877
8h	PC_12	8	PC-12_dcDNA_8h	UL5-4	UL5-4	cluster_5	E;L	0.00548848	6.14038e-06
8h	PC_12	8	PC-12_dcDNA_8h	UL1-2-3-3.5	UL1-2-3-3.5	cluster_5	E;L	0.0429289	0.00258045
8h	PC_12	8	PC-12_dcDNA_8h	EP0	EP0	cluster_3	E	0.0162059	0.000789792
8h	PC_12	8	PC-12_dcDNA_8h	ELIE	ELIE	cluster_2	E	0.00015241	7.32335e-05
8h	PC_12	8	PC-12_dcDNA_8h	IE180	IE180	cluster_4	IE	0.00927064	0.00129917
8h	PC_12	8	PC-12_dcDNA_8h	NOIR	NOIR	cluster_5	E	0.00781841	0.00173579
8h	PC_12	8	PC-12_dcDNA_8h	NOIR-2	NOIR-2	cluster_4	E	5.81543e-05	2.44878e-05
8h	PC_12	8	PC-12_dcDNA_8h	US1	US1	cluster_5	E	0.0427082	0.00954544
8h	PC_12	8	PC-12_dcDNA_8h	AZURE	AZURE	cluster_1	E	0.000271823	0.000135378
8h	PC_12	8	PC-12_dcDNA_8h	US3-4	US3-4	cluster_5	L	0.0861871	0.023944
8h	PC_12	8	PC-12_dcDNA_8h	US6-7	US6-7	cluster_5	L	0.0185615	0.00135764
8h	PC_12	8	PC-12_dcDNA_8h	US8-9-2	US8-9-2	cluster_5	L	0.0426487	0.00336811
12h	PK_15	12	PK-15_dcDNA_12h	ORF-1	ORF-1	cluster_3	E	0.00429986	0.000420302
12h	PK_15	12	PK-15_dcDNA_12h	UL52-53-54	UL52-53-54	cluster_3	E;L	0.00351169	0.000223748
12h	PK_15	12	PK-15_dcDNA_12h	UL51-UL49.5-49	UL51-UL49.5-49	cluster_5	L	0.0492866	0.00392527
12h	PK_15	12	PK-15_dcDNA_12h	UL50	UL50	cluster_3	L	0.00196979	0.000129761
12h	PK_15	12	PK-15_dcDNA_12h	UL48-47-46	UL48-47-46	cluster_5	L	0.0652157	0.00906428
12h	PK_15	12	PK-15_dcDNA_12h	UL29-28-27	UL29-28-27	cluster_1	E;L	0.0295291	0.00887413
12h	PK_15	12	PK-15_dcDNA_12h	UL30	UL30	cluster_3	E	0.000111028	5.69773e-05
12h	PK_15	12	PK-15_dcDNA_12h	UL32-31	UL32-31	cluster_1	L	0.0350074	0.00990135
12h	PK_15	12	PK-15_dcDNA_12h	UL33-34-35	UL33-34-35	cluster_5	E;L	0.0959264	0.00608538
12h	PK_15	12	PK-15_dcDNA_12h	UL36	UL36	cluster_4	L	0.00872369	0.000607235
12h	PK_15	12	PK-15_dcDNA_12h	UL37	UL37	cluster_5	L	0.00413661	0.00104451
12h	PK_15	12	PK-15_dcDNA_12h	UL38-39-40	UL38-39-40	cluster_3	E	0.0129814	0.00358355
12h	PK_15	12	PK-15_dcDNA_12h	UL41	UL41	cluster_6	L	9.9281e-05	2.80473e-05
12h	PK_15	12	PK-15_dcDNA_12h	UL42-43-44	UL42-43-44	cluster_1	L	0.0500077	0.0157347
12h	PK_15	12	PK-15_dcDNA_12h	UL24-25-26-26.5	UL24-25-26-26.5	cluster_5	L	0.0705168	0.0125454
12h	PK_15	12	PK-15_dcDNA_12h	UL23-22	UL23-22	cluster_5	L	0.00414848	0.000521064
12h	PK_15	12	PK-15_dcDNA_12h	CTO	CTO	cluster_1	L	0.230049	0.045716
12h	PK_15	12	PK-15_dcDNA_12h	UL21	UL21	cluster_5	L	0.0056139	0.00231042
12h	PK_15	12	PK-15_dcDNA_12h	UL20-19-18	UL20-19-18	cluster_5	L	0.029264	0.00295203
12h	PK_15	12	PK-15_dcDNA_12h	UL15	UL15	cluster_5	L	0.00128607	0.000150713
12h	PK_15	12	PK-15_dcDNA_12h	UL17-16	UL17-16	cluster_5	L	0.0224894	0.00775466
12h	PK_15	12	PK-15_dcDNA_12h	UL14-13-12-11	UL14-13-12-11	cluster_5	L	0.026922	0.000725207
12h	PK_15	12	PK-15_dcDNA_12h	UL10	UL10	cluster_1	L	0.0590362	0.00499685
12h	PK_15	12	PK-15_dcDNA_12h	UL9-8	UL9-8	cluster_3	E;L	0.000884724	0.00023515
12h	PK_15	12	PK-15_dcDNA_12h	UL7-6	UL7-6	cluster_5	E;L	0.00293086	0.000163463
12h	PK_15	12	PK-15_dcDNA_12h	UL5-4	UL5-4	cluster_5	E;L	0.00156663	4.2224e-05
12h	PK_15	12	PK-15_dcDNA_12h	UL1-2-3-3.5	UL1-2-3-3.5	cluster_5	E;L	0.048324	0.0110002
12h	PK_15	12	PK-15_dcDNA_12h	EP0	EP0	cluster_3	E	0.00122302	0.00034205
12h	PK_15	12	PK-15_dcDNA_12h	ELIE	ELIE	cluster_2	E	1.4801e-05	6.63006e-06
12h	PK_15	12	PK-15_dcDNA_12h	IE180	IE180	cluster_4	IE	0.00187506	0.000242914
12h	PK_15	12	PK-15_dcDNA_12h	NOIR	NOIR	cluster_5	E	0.00715459	0.00127075
12h	PK_15	12	PK-15_dcDNA_12h	NOIR-2	NOIR-2	cluster_4	E	5.26915e-06	5.69921e-06
12h	PK_15	12	PK-15_dcDNA_12h	US1	US1	cluster_5	E	0.0180741	0.00738315
12h	PK_15	12	PK-15_dcDNA_12h	AZURE	AZURE	cluster_1	E	1.92025e-05	6.59484e-06
12h	PK_15	12	PK-15_dcDNA_12h	US3-4	US3-4	cluster_5	L	0.0629878	0.017244
12h	PK_15	12	PK-15_dcDNA_12h	US6-7	US6-7	cluster_5	L	0.0171806	0.00262939
12h	PK_15	12	PK-15_dcDNA_12h	US8-9-2	US8-9-2	cluster_5	L	0.0276278	0.00187825
1h	PK_15	1	PK-15_dcDNA_1h	ORF-1	ORF-1	cluster_3	E	0.0195931	0.00941482
1h	PK_15	1	PK-15_dcDNA_1h	UL52-53-54	UL52-53-54	cluster_3	E;L	0.0239935	0.0122265
1h	PK_15	1	PK-15_dcDNA_1h	UL51-UL49.5-49	UL51-UL49.5-49	cluster_5	L	0.0235567	0.00645484
1h	PK_15	1	PK-15_dcDNA_1h	UL50	UL50	cluster_3	L	0.00413996	0.00514571
1h	PK_15	1	PK-15_dcDNA_1h	UL48-47-46	UL48-47-46	cluster_5	L	0.0116255	0.00542593
1h	PK_15	1	PK-15_dcDNA_1h	UL29-28-27	UL29-28-27	cluster_1	E;L	0.00497959	0.00495075
1h	PK_15	1	PK-15_dcDNA_1h	UL30	UL30	cluster_3	E	0.00193974	0.0017247
1h	PK_15	1	PK-15_dcDNA_1h	UL32-31	UL32-31	cluster_1	L	0.000839631	0.00145428
1h	PK_15	1	PK-15_dcDNA_1h	UL33-34-35	UL33-34-35	cluster_5	E;L	0.0218645	0.00180036
1h	PK_15	1	PK-15_dcDNA_1h	UL36	UL36	cluster_4	L	0.0488978	0.0123704
1h	PK_15	1	PK-15_dcDNA_1h	UL37	UL37	cluster_5	L	0.00192678	0.00333728
1h	PK_15	1	PK-15_dcDNA_1h	UL38-39-40	UL38-39-40	cluster_3	E	0.04535	0.00466585
1h	PK_15	1	PK-15_dcDNA_1h	UL41	UL41	cluster_6	L	0.00110011	0.00190545
1h	PK_15	1	PK-15_dcDNA_1h	UL42-43-44	UL42-43-44	cluster_1	L	0.00110011	0.00190545
1h	PK_15	1	PK-15_dcDNA_1h	UL24-25-26-26.5	UL24-25-26-26.5	cluster_5	L	0.0284522	0.00808563
1h	PK_15	1	PK-15_dcDNA_1h	UL23-22	UL23-22	cluster_5	L	0.00192678	0.00333728
1h	PK_15	1	PK-15_dcDNA_1h	CTO	CTO	cluster_1	L	0.0237783	0.00961765
1h	PK_15	1	PK-15_dcDNA_1h	UL21	UL21	cluster_5	L	0.00193974	0.0017247
1h	PK_15	1	PK-15_dcDNA_1h	UL20-19-18	UL20-19-18	cluster_5	L	0.00277937	0.00255898
1h	PK_15	1	PK-15_dcDNA_1h	UL15	UL15	cluster_5	L	0	0
1h	PK_15	1	PK-15_dcDNA_1h	UL17-16	UL17-16	cluster_5	L	0.00302689	0.00289986
1h	PK_15	1	PK-15_dcDNA_1h	UL14-13-12-11	UL14-13-12-11	cluster_5	L	0.0268441	0.00337474
1h	PK_15	1	PK-15_dcDNA_1h	UL10	UL10	cluster_1	L	0.00387948	0.00344941
1h	PK_15	1	PK-15_dcDNA_1h	UL9-8	UL9-8	cluster_3	E;L	0.00440044	0.00762179
1h	PK_15	1	PK-15_dcDNA_1h	UL7-6	UL7-6	cluster_5	E;L	0.000839631	0.00145428
1h	PK_15	1	PK-15_dcDNA_1h	UL5-4	UL5-4	cluster_5	E;L	0.00110011	0.00190545
1h	PK_15	1	PK-15_dcDNA_1h	UL1-2-3-3.5	UL1-2-3-3.5	cluster_5	E;L	0.0129731	0.00624364
1h	PK_15	1	PK-15_dcDNA_1h	EP0	EP0	cluster_3	E	0.0921851	0.0388472
1h	PK_15	1	PK-15_dcDNA_1h	ELIE	ELIE	cluster_2	E	0	0
1h	PK_15	1	PK-15_dcDNA_1h	IE180	IE180	cluster_4	IE	0.46191	0.10017
1h	PK_15	1	PK-15_dcDNA_1h	NOIR	NOIR	cluster_5	E	0.00193974	0.0017247
1h	PK_15	1	PK-15_dcDNA_1h	NOIR-2	NOIR-2	cluster_4	E	0.000839631	0.00145428
1h	PK_15	1	PK-15_dcDNA_1h	US1	US1	cluster_5	E	0.0249495	0.0103542
1h	PK_15	1	PK-15_dcDNA_1h	AZURE	AZURE	cluster_1	E	0	0
1h	PK_15	1	PK-15_dcDNA_1h	US3-4	US3-4	cluster_5	L	0.0574316	0.0228591
1h	PK_15	1	PK-15_dcDNA_1h	US6-7	US6-7	cluster_5	L	0.00967279	0.00201174
1h	PK_15	1	PK-15_dcDNA_1h	US8-9-2	US8-9-2	cluster_5	L	0.028224	0.0119887
2h	PK_15	2	PK-15_dcDNA_2h	ORF-1	ORF-1	cluster_3	E	0.0344949	0.00913906
2h	PK_15	2	PK-15_dcDNA_2h	UL52-53-54	UL52-53-54	cluster_3	E;L	0.0400767	0.00189604
2h	PK_15	2	PK-15_dcDNA_2h	UL51-UL49.5-49	UL51-UL49.5-49	cluster_5	L	0.0505647	0.00057087
2h	PK_15	2	PK-15_dcDNA_2h	UL50	UL50	cluster_3	L	0.0189447	0.00444705
2h	PK_15	2	PK-15_dcDNA_2h	UL48-47-46	UL48-47-46	cluster_5	L	0.0390821	0.00265184
2h	PK_15	2	PK-15_dcDNA_2h	UL29-28-27	UL29-28-27	cluster_1	E;L	0.00857303	0.00301274
2h	PK_15	2	PK-15_dcDNA_2h	UL30	UL30	cluster_3	E	0.00622997	0.00160248
2h	PK_15	2	PK-15_dcDNA_2h	UL32-31	UL32-31	cluster_1	L	0.00581926	0.000419943
2h	PK_15	2	PK-15_dcDNA_2h	UL33-34-35	UL33-34-35	cluster_5	E;L	0.021847	0.00226059
2h	PK_15	2	PK-15_dcDNA_2h	UL36	UL36	cluster_4	L	0.0459875	0.00776479
2h	PK_15	2	PK-15_dcDNA_2h	UL37	UL37	cluster_5	L	0.00119997	0.000255415
2h	PK_15	2	PK-15_dcDNA_2h	UL38-39-40	UL38-39-40	cluster_3	E	0.0948426	0.00787028
2h	PK_15	2	PK-15_dcDNA_2h	UL41	UL41	cluster_6	L	0	0
2h	PK_15	2	PK-15_dcDNA_2h	UL42-43-44	UL42-43-44	cluster_1	L	0.0023752	0.00119664
2h	PK_15	2	PK-15_dcDNA_2h	UL24-25-26-26.5	UL24-25-26-26.5	cluster_5	L	0.0700934	0.00109795
2h	PK_15	2	PK-15_dcDNA_2h	UL23-22	UL23-22	cluster_5	L	0.00738045	0.00322951
2h	PK_15	2	PK-15_dcDNA_2h	CTO	CTO	cluster_1	L	0.00339457	0.000244967
2h	PK_15	2	PK-15_dcDNA_2h	UL21	UL21	cluster_5	L	0.00212036	0.00155704
2h	PK_15	2	PK-15_dcDNA_2h	UL20-19-18	UL20-19-18	cluster_5	L	0.00426547	0.00242827
2h	PK_15	2	PK-15_dcDNA_2h	UL15	UL15	cluster_5	L	0.00166017	0.000906227
2h	PK_15	2	PK-15_dcDNA_2h	UL17-16	UL17-16	cluster_5	L	0.00502999	0.00134707
2h	PK_15	2	PK-15_dcDNA_2h	UL14-13-12-11	UL14-13-12-11	cluster_5	L	0.0261125	0.000167679
2h	PK_15	2	PK-15_dcDNA_2h	UL10	UL10	cluster_1	L	0.00124946	0.0011162
2h	PK_15	2	PK-15_dcDNA_2h	UL9-8	UL9-8	cluster_3	E;L	0.0174083	0.000111786
2h	PK_15	2	PK-15_dcDNA_2h	UL7-6	UL7-6	cluster_5	E;L	0.00147956	0.000790792
2h	PK_15	2	PK-15_dcDNA_2h	UL5-4	UL5-4	cluster_5	E;L	0.0026053	0.00152204
2h	PK_15	2	PK-15_dcDNA_2h	UL1-2-3-3.5	UL1-2-3-3.5	cluster_5	E;L	0.013989	0.00104256
2h	PK_15	2	PK-15_dcDNA_2h	EP0	EP0	cluster_3	E	0.215654	0.0152184
2h	PK_15	2	PK-15_dcDNA_2h	ELIE	ELIE	cluster_2	E	0	0
2h	PK_15	2	PK-15_dcDNA_2h	IE180	IE180	cluster_4	IE	0.0575666	0.00644808
2h	PK_15	2	PK-15_dcDNA_2h	NOIR	NOIR	cluster_5	E	0.000994623	0.000755797
2h	PK_15	2	PK-15_dcDNA_2h	NOIR-2	NOIR-2	cluster_4	E	0.00193975	0.000139981
2h	PK_15	2	PK-15_dcDNA_2h	US1	US1	cluster_5	E	0.0678345	0.0100254
2h	PK_15	2	PK-15_dcDNA_2h	AZURE	AZURE	cluster_1	E	0	0
2h	PK_15	2	PK-15_dcDNA_2h	US3-4	US3-4	cluster_5	L	0.0580368	0.00658225
2h	PK_15	2	PK-15_dcDNA_2h	US6-7	US6-7	cluster_5	L	0.00923858	0.00135072
2h	PK_15	2	PK-15_dcDNA_2h	US8-9-2	US8-9-2	cluster_5	L	0.0619089	0.0133599
4h	PK_15	4	PK-15_dcDNA_4h	ORF-1	ORF-1	cluster_3	E	0.021752	0.0015123
4h	PK_15	4	PK-15_dcDNA_4h	UL52-53-54	UL52-53-54	cluster_3	E;L	0.0218772	0.00119975
4h	PK_15	4	PK-15_dcDNA_4h	UL51-UL49.5-49	UL51-UL49.5-49	cluster_5	L	0.0484257	0.00249616
4h	PK_15	4	PK-15_dcDNA_4h	UL50	UL50	cluster_3	L	0.0154355	0.00348064
4h	PK_15	4	PK-15_dcDNA_4h	UL48-47-46	UL48-47-46	cluster_5	L	0.0422352	0.00495474
4h	PK_15	4	PK-15_dcDNA_4h	UL29-28-27	UL29-28-27	cluster_1	E;L	0.0137112	0.000901564
4h	PK_15	4	PK-15_dcDNA_4h	UL30	UL30	cluster_3	E	0.000885865	3.74853e-05
4h	PK_15	4	PK-15_dcDNA_4h	UL32-31	UL32-31	cluster_1	L	0.0338595	0.00367429
4h	PK_15	4	PK-15_dcDNA_4h	UL33-34-35	UL33-34-35	cluster_5	E;L	0.0529273	0.00422931
4h	PK_15	4	PK-15_dcDNA_4h	UL36	UL36	cluster_4	L	0.0059453	0.000648502
4h	PK_15	4	PK-15_dcDNA_4h	UL37	UL37	cluster_5	L	0.00366112	0.00103853
4h	PK_15	4	PK-15_dcDNA_4h	UL38-39-40	UL38-39-40	cluster_3	E	0.0675317	0.00346574
4h	PK_15	4	PK-15_dcDNA_4h	UL41	UL41	cluster_6	L	0.000226883	0.000204706
4h	PK_15	4	PK-15_dcDNA_4h	UL42-43-44	UL42-43-44	cluster_1	L	0.00836307	0.00128021
4h	PK_15	4	PK-15_dcDNA_4h	UL24-25-26-26.5	UL24-25-26-26.5	cluster_5	L	0.0606693	0.00871591
4h	PK_15	4	PK-15_dcDNA_4h	UL23-22	UL23-22	cluster_5	L	0.00689901	0.00187978
4h	PK_15	4	PK-15_dcDNA_4h	CTO	CTO	cluster_1	L	0.102883	0.0408558
4h	PK_15	4	PK-15_dcDNA_4h	UL21	UL21	cluster_5	L	0.00759363	0.000557867
4h	PK_15	4	PK-15_dcDNA_4h	UL20-19-18	UL20-19-18	cluster_5	L	0.0213022	0.000886583
4h	PK_15	4	PK-15_dcDNA_4h	UL15	UL15	cluster_5	L	0.00261765	0.000534631
4h	PK_15	4	PK-15_dcDNA_4h	UL17-16	UL17-16	cluster_5	L	0.0306023	0.00304812
4h	PK_15	4	PK-15_dcDNA_4h	UL14-13-12-11	UL14-13-12-11	cluster_5	L	0.050647	0.0062519
4h	PK_15	4	PK-15_dcDNA_4h	UL10	UL10	cluster_1	L	0.021253	0.00230344
4h	PK_15	4	PK-15_dcDNA_4h	UL9-8	UL9-8	cluster_3	E;L	0.0078436	0.000587584
4h	PK_15	4	PK-15_dcDNA_4h	UL7-6	UL7-6	cluster_5	E;L	0.00744197	0.00199232
4h	PK_15	4	PK-15_dcDNA_4h	UL5-4	UL5-4	cluster_5	E;L	0.00442571	0.000657064
4h	PK_15	4	PK-15_dcDNA_4h	UL1-2-3-3.5	UL1-2-3-3.5	cluster_5	E;L	0.0383615	0.00380048
4h	PK_15	4	PK-15_dcDNA_4h	EP0	EP0	cluster_3	E	0.0512632	0.0102924
4h	PK_15	4	PK-15_dcDNA_4h	ELIE	ELIE	cluster_2	E	2.3006e-05	3.98475e-05
4h	PK_15	4	PK-15_dcDNA_4h	IE180	IE180	cluster_4	IE	0.0129888	0.00335011
4h	PK_15	4	PK-15_dcDNA_4h	NOIR	NOIR	cluster_5	E	0.0151224	0.000664039
4h	PK_15	4	PK-15_dcDNA_4h	NOIR-2	NOIR-2	cluster_4	E	0.000161236	0.000103074
4h	PK_15	4	PK-15_dcDNA_4h	US1	US1	cluster_5	E	0.0870171	0.00774307
4h	PK_15	4	PK-15_dcDNA_4h	AZURE	AZURE	cluster_1	E	2.18179e-05	3.77896e-05
4h	PK_15	4	PK-15_dcDNA_4h	US3-4	US3-4	cluster_5	L	0.0680938	0.012794
4h	PK_15	4	PK-15_dcDNA_4h	US6-7	US6-7	cluster_5	L	0.0239095	0.00146057
4h	PK_15	4	PK-15_dcDNA_4h	US8-9-2	US8-9-2	cluster_5	L	0.0420215	0.00403464
6h	PK_15	6	PK-15_dcDNA_6h	ORF-1	ORF-1	cluster_3	E	0.0129581	0.000853671
6h	PK_15	6	PK-15_dcDNA_6h	UL52-53-54	UL52-53-54	cluster_3	E;L	0.0137966	0.000490219
6h	PK_15	6	PK-15_dcDNA_6h	UL51-UL49.5-49	UL51-UL49.5-49	cluster_5	L	0.0366842	0.00413379
6h	PK_15	6	PK-15_dcDNA_6h	UL50	UL50	cluster_3	L	0.00738233	0.000848889
6h	PK_15	6	PK-15_dcDNA_6h	UL48-47-46	UL48-47-46	cluster_5	L	0.042028	0.00949978
6h	PK_15	6	PK-15_dcDNA_6h	UL29-28-27	UL29-28-27	cluster_1	E;L	0.0188393	0.00457503
6h	PK_15	6	PK-15_dcDNA_6h	UL30	UL30	cluster_3	E	0.000529907	0.000239277
6h	PK_15	6	PK-15_dcDNA_6h	UL32-31	UL32-31	cluster_1	L	0.0364951	0.00766794
6h	PK_15	6	PK-15_dcDNA_6h	UL33-34-35	UL33-34-35	cluster_5	E;L	0.0706912	0.00916847
6h	PK_15	6	PK-15_dcDNA_6h	UL36	UL36	cluster_4	L	0.00893044	0.0023982
6h	PK_15	6	PK-15_dcDNA_6h	UL37	UL37	cluster_5	L	0.00501902	0.000894492
6h	PK_15	6	PK-15_dcDNA_6h	UL38-39-40	UL38-39-40	cluster_3	E	0.0364944	0.000221742
6h	PK_15	6	PK-15_dcDNA_6h	UL41	UL41	cluster_6	L	0.000181423	6.968e-05
6h	PK_15	6	PK-15_dcDNA_6h	UL42-43-44	UL42-43-44	cluster_1	L	0.0158396	0.00199349
6h	PK_15	6	PK-15_dcDNA_6h	UL24-25-26-26.5	UL24-25-26-26.5	cluster_5	L	0.0629103	0.0133225
6h	PK_15	6	PK-15_dcDNA_6h	UL23-22	UL23-22	cluster_5	L	0.0063227	0.00104996
6h	PK_15	6	PK-15_dcDNA_6h	CTO	CTO	cluster_1	L	0.193829	0.083064
6h	PK_15	6	PK-15_dcDNA_6h	UL21	UL21	cluster_5	L	0.0083387	0.000941267
6h	PK_15	6	PK-15_dcDNA_6h	UL20-19-18	UL20-19-18	cluster_5	L	0.0240359	0.00495292
6h	PK_15	6	PK-15_dcDNA_6h	UL15	UL15	cluster_5	L	0.0023091	0.000236139
6h	PK_15	6	PK-15_dcDNA_6h	UL17-16	UL17-16	cluster_5	L	0.0263342	0.00501254
6h	PK_15	6	PK-15_dcDNA_6h	UL14-13-12-11	UL14-13-12-11	cluster_5	L	0.0381802	0.000279345
6h	PK_15	6	PK-15_dcDNA_6h	UL10	UL10	cluster_1	L	0.0277976	0.00231956
6h	PK_15	6	PK-15_dcDNA_6h	UL9-8	UL9-8	cluster_3	E;L	0.00362576	0.000443729
6h	PK_15	6	PK-15_dcDNA_6h	UL7-6	UL7-6	cluster_5	E;L	0.00493059	0.000525771
6h	PK_15	6	PK-15_dcDNA_6h	UL5-4	UL5-4	cluster_5	E;L	0.00312027	0.000101432
6h	PK_15	6	PK-15_dcDNA_6h	UL1-2-3-3.5	UL1-2-3-3.5	cluster_5	E;L	0.0379328	0.0106747
6h	PK_15	6	PK-15_dcDNA_6h	EP0	EP0	cluster_3	E	0.0212823	0.00367921
6h	PK_15	6	PK-15_dcDNA_6h	ELIE	ELIE	cluster_2	E	2.66545e-05	2.56239e-05
6h	PK_15	6	PK-15_dcDNA_6h	IE180	IE180	cluster_4	IE	0.010292	0.00318513
6h	PK_15	6	PK-15_dcDNA_6h	NOIR	NOIR	cluster_5	E	0.0159758	0.0038217
6h	PK_15	6	PK-15_dcDNA_6h	NOIR-2	NOIR-2	cluster_4	E	6.91338e-05	4.59901e-05
6h	PK_15	6	PK-15_dcDNA_6h	US1	US1	cluster_5	E	0.0822082	0.0139343
6h	PK_15	6	PK-15_dcDNA_6h	AZURE	AZURE	cluster_1	E	3.02537e-05	2.5186e-05
6h	PK_15	6	PK-15_dcDNA_6h	US3-4	US3-4	cluster_5	L	0.0714516	0.00986384
6h	PK_15	6	PK-15_dcDNA_6h	US6-7	US6-7	cluster_5	L	0.0225754	0.00503603
6h	PK_15	6	PK-15_dcDNA_6h	US8-9-2	US8-9-2	cluster_5	L	0.0305523	0.00616278
8h	PK_15	8	PK-15_dcDNA_8h	ORF-1	ORF-1	cluster_3	E	0.00790617	0.000224706
8h	PK_15	8	PK-15_dcDNA_8h	UL52-53-54	UL52-53-54	cluster_3	E;L	0.00983091	0.00050651
8h	PK_15	8	PK-15_dcDNA_8h	UL51-UL49.5-49	UL51-UL49.5-49	cluster_5	L	0.0413643	0.00350097
8h	PK_15	8	PK-15_dcDNA_8h	UL50	UL50	cluster_3	L	0.00421902	0.000463854
8h	PK_15	8	PK-15_dcDNA_8h	UL48-47-46	UL48-47-46	cluster_5	L	0.0463547	0.0042354
8h	PK_15	8	PK-15_dcDNA_8h	UL29-28-27	UL29-28-27	cluster_1	E;L	0.0319755	0.00474124
8h	PK_15	8	PK-15_dcDNA_8h	UL30	UL30	cluster_3	E	0.000604579	0.000130017
8h	PK_15	8	PK-15_dcDNA_8h	UL32-31	UL32-31	cluster_1	L	0.0407977	0.00250328
8h	PK_15	8	PK-15_dcDNA_8h	UL33-34-35	UL33-34-35	cluster_5	E;L	0.0822077	0.00373617
8h	PK_15	8	PK-15_dcDNA_8h	UL36	UL36	cluster_4	L	0.0087968	0.0010271
8h	PK_15	8	PK-15_dcDNA_8h	UL37	UL37	cluster_5	L	0.00472607	0.000500099
8h	PK_15	8	PK-15_dcDNA_8h	UL38-39-40	UL38-39-40	cluster_3	E	0.033389	0.000859975
8h	PK_15	8	PK-15_dcDNA_8h	UL41	UL41	cluster_6	L	0.000127898	3.1973e-05
8h	PK_15	8	PK-15_dcDNA_8h	UL42-43-44	UL42-43-44	cluster_1	L	0.0273459	0.00405614
8h	PK_15	8	PK-15_dcDNA_8h	UL24-25-26-26.5	UL24-25-26-26.5	cluster_5	L	0.0644044	0.00672868
8h	PK_15	8	PK-15_dcDNA_8h	UL23-22	UL23-22	cluster_5	L	0.00704721	0.000753344
8h	PK_15	8	PK-15_dcDNA_8h	CTO	CTO	cluster_1	L	0.166173	0.0409218
8h	PK_15	8	PK-15_dcDNA_8h	UL21	UL21	cluster_5	L	0.00582403	0.000223384
8h	PK_15	8	PK-15_dcDNA_8h	UL20-19-18	UL20-19-18	cluster_5	L	0.0226299	0.0028644
8h	PK_15	8	PK-15_dcDNA_8h	UL15	UL15	cluster_5	L	0.0026403	0.000413845
8h	PK_15	8	PK-15_dcDNA_8h	UL17-16	UL17-16	cluster_5	L	0.0184085	0.00144458
8h	PK_15	8	PK-15_dcDNA_8h	UL14-13-12-11	UL14-13-12-11	cluster_5	L	0.0376273	0.00308524
8h	PK_15	8	PK-15_dcDNA_8h	UL10	UL10	cluster_1	L	0.0386499	0.00396567
8h	PK_15	8	PK-15_dcDNA_8h	UL9-8	UL9-8	cluster_3	E;L	0.00313969	0.000304251
8h	PK_15	8	PK-15_dcDNA_8h	UL7-6	UL7-6	cluster_5	E;L	0.00491573	0.000449125
8h	PK_15	8	PK-15_dcDNA_8h	UL5-4	UL5-4	cluster_5	E;L	0.00285893	0.000190881
8h	PK_15	8	PK-15_dcDNA_8h	UL1-2-3-3.5	UL1-2-3-3.5	cluster_5	E;L	0.0396086	0.00470081
8h	PK_15	8	PK-15_dcDNA_8h	EP0	EP0	cluster_3	E	0.0126703	0.00117387
8h	PK_15	8	PK-15_dcDNA_8h	ELIE	ELIE	cluster_2	E	3.57058e-05	1.89906e-05
8h	PK_15	8	PK-15_dcDNA_8h	IE180	IE180	cluster_4	IE	0.00906603	0.00104824
8h	PK_15	8	PK-15_dcDNA_8h	NOIR	NOIR	cluster_5	E	0.0118834	0.00107169
8h	PK_15	8	PK-15_dcDNA_8h	NOIR-2	NOIR-2	cluster_4	E	4.08124e-05	1.88657e-05
8h	PK_15	8	PK-15_dcDNA_8h	US1	US1	cluster_5	E	0.055205	0.00509347
8h	PK_15	8	PK-15_dcDNA_8h	AZURE	AZURE	cluster_1	E	3.07709e-05	2.04628e-05
8h	PK_15	8	PK-15_dcDNA_8h	US3-4	US3-4	cluster_5	L	0.104495	0.0187637
8h	PK_15	8	PK-15_dcDNA_8h	US6-7	US6-7	cluster_5	L	0.0242033	0.00231691
8h	PK_15	8	PK-15_dcDNA_8h	US8-9-2	US8-9-2	cluster_5	L	0.0287952	0.00247236
