# Supplementary material for: Multi-platform profiling reveals host- and cell -type-specific pseudorabies virus gene expression
Source: Sci Rep. 2026 Apr 1;16:15297. doi: 10.1038/s41598-026-45990-4 (PMC13181115; doi:10.1038/s41598-026-45990-4)
Supplement: Supplementary file 21 — Supplementary Material 21 [file 41598_2026_45990_MOESM21_ESM.xlsx]

## Sheet: Sheet1
model	comparison	phase	group	model_group	model_type	time_type	test	ref	ref_time	test_time	ref_group	test_group	feature_id	gene_id	lr	df	pvalue	adj_pvalue	FDR adjusted p-value	withinPhase_model	stage-wise adjusted p-value	dPSI	category	gene_cluster	TX_is.poly_complete_CDS
cell_line_additive	cell_line_PK_15_vs_C6		cell_line_PK_15_vs_C6	cell_line_additive	cell_line_additive	Time	C6	cell_line_PK_15	cell	C6	cell_line_PK_15	C6	EP0	EP0	144.414	12	7.6805e-25	1.4977e-23	7.6805e-25		4.97229e-05	0.0970013	Intron Retention	EP0	FALSE
cell_line_additive	cell_line_PK_15_vs_C6		cell_line_PK_15_vs_C6	cell_line_additive	cell_line_additive	Time	C6	cell_line_PK_15	cell	C6	cell_line_PK_15	C6	EP0-sp1	EP0	144.414	12	7.6805e-25	1.4977e-23	7.6805e-25		3.26462e-20	-0.188213	Canonical	EP0	FALSE
cell_line_additive	cell_line_PK_15_vs_C6		cell_line_PK_15_vs_C6	cell_line_additive	cell_line_additive	Time	C6	cell_line_PK_15	cell	C6	cell_line_PK_15	C6	EP0.3	EP0	144.414	12	7.6805e-25	1.4977e-23	7.6805e-25		2.4881e-06	0.194517	Putative	EP0	FALSE
cell_line_additive	cell_line_PK_15_vs_C6		cell_line_PK_15_vs_C6	cell_line_additive	cell_line_additive	Time	C6	cell_line_PK_15	cell	C6	cell_line_PK_15	C6	EP0.5-S	EP0	144.414	12	7.6805e-25	1.4977e-23	7.6805e-25			-0.0210159	Putative	EP0	FALSE
cell_line_additive	cell_line_PK_15_vs_C6		cell_line_PK_15_vs_C6	cell_line_additive	cell_line_additive	Time	C6	cell_line_PK_15	cell	C6	cell_line_PK_15	C6	NOIR-1M	NOIR	34.2747	3	1.7335e-07	5.20049e-07	1.7335e-07		0	0.0566848	Canonical	NOIR	FALSE
cell_line_additive	cell_line_PK_15_vs_C6		cell_line_PK_15_vs_C6	cell_line_additive	cell_line_additive	Time	C6	cell_line_PK_15	cell	C6	cell_line_PK_15	C6	NOIR-1M_5`-long_3	NOIR	34.2747	3	1.7335e-07	5.20049e-07	1.7335e-07		0	0.152378	5`-long	NOIR	FALSE
cell_line_additive	cell_line_PK_15_vs_C6		cell_line_PK_15_vs_C6	cell_line_additive	cell_line_additive	Time	C6	cell_line_PK_15	cell	C6	cell_line_PK_15	C6	NOIR_2-1L-2	NOIR_2	31.2145	3	7.66064e-07	2.13404e-06	7.66064e-07		0	0.0745266	5`-long	NOIR_2	FALSE
cell_line_additive	cell_line_PK_15_vs_C6		cell_line_PK_15_vs_C6	cell_line_additive	cell_line_additive	Time	C6	cell_line_PK_15	cell	C6	cell_line_PK_15	C6	NOIR_2-1M-2	NOIR_2	31.2145	3	7.66064e-07	2.13404e-06	7.66064e-07		0	0.0261668	Canonical	NOIR_2	FALSE
cell_line_additive	cell_line_PK_15_vs_C6		cell_line_PK_15_vs_C6	cell_line_additive	cell_line_additive	Time	C6	cell_line_PK_15	cell	C6	cell_line_PK_15	C6	ORF-1	ORF-1	35.6575	18	0.00780375	0.0104947	0.00780375		0.0011199	-0.0271058	Canonical	ORF-1	FALSE
cell_line_additive	cell_line_PK_15_vs_C6		cell_line_PK_15_vs_C6	cell_line_additive	cell_line_additive	Time	C6	cell_line_PK_15	cell	C6	cell_line_PK_15	C6	ORF-1.5-S_Putative_2	ORF-1	35.6575	18	0.00780375	0.0104947	0.00780375			-0.0406525	Putative	ORF-1	FALSE
cell_line_additive	cell_line_PK_15_vs_C6		cell_line_PK_15_vs_C6	cell_line_additive	cell_line_additive	Time	C6	cell_line_PK_15	cell	C6	cell_line_PK_15	C6	ORF-1L1-S	ORF-1	35.6575	18	0.00780375	0.0104947	0.00780375			0.0203026	5`-long	ORF-1	FALSE
cell_line_additive	cell_line_PK_15_vs_C6		cell_line_PK_15_vs_C6	cell_line_additive	cell_line_additive	Time	C6	cell_line_PK_15	cell	C6	cell_line_PK_15	C6	ORF-1M1	ORF-1	35.6575	18	0.00780375	0.0104947	0.00780375			-0.0805903	5`-long	ORF-1	FALSE
cell_line_additive	cell_line_PK_15_vs_C6		cell_line_PK_15_vs_C6	cell_line_additive	cell_line_additive	Time	C6	cell_line_PK_15	cell	C6	cell_line_PK_15	C6	ORF-1M1-S	ORF-1	35.6575	18	0.00780375	0.0104947	0.00780375			0.00682842	5`-long	ORF-1	FALSE
cell_line_additive	cell_line_PK_15_vs_C6		cell_line_PK_15_vs_C6	cell_line_additive	cell_line_additive	Time	C6	cell_line_PK_15	cell	C6	cell_line_PK_15	C6	ORF-1M1-S_5`-long_1	ORF-1	35.6575	18	0.00780375	0.0104947	0.00780375			0.00206883	5`-long	ORF-1	FALSE
cell_line_additive	cell_line_PK_15_vs_C6		cell_line_PK_15_vs_C6	cell_line_additive	cell_line_additive	Time	C6	cell_line_PK_15	cell	C6	cell_line_PK_15	C6	ORF-1M2	ORF-1	35.6575	18	0.00780375	0.0104947	0.00780375		0.000367806	0.0682166	5`-long	ORF-1	FALSE
cell_line_additive	cell_line_PK_15_vs_C6		cell_line_PK_15_vs_C6	cell_line_additive	cell_line_additive	Time	C6	cell_line_PK_15	cell	C6	cell_line_PK_15	C6	TRL29.2	UL29	111.079	9	8.86718e-20	6.9164e-19	8.86718e-20		2.05373e-12	-0.00599066	Putative	UL29-28-27	FALSE
cell_line_additive	cell_line_PK_15_vs_C6		cell_line_PK_15_vs_C6	cell_line_additive	cell_line_additive	Time	C6	cell_line_PK_15	cell	C6	cell_line_PK_15	C6	TRL29.2_Putative_1	UL29	111.079	9	8.86718e-20	6.9164e-19	8.86718e-20		2.98111e-05	0.102824	Putative	UL29-28-27	FALSE
cell_line_additive	cell_line_PK_15_vs_C6		cell_line_PK_15_vs_C6	cell_line_additive	cell_line_additive	Time	C6	cell_line_PK_15	cell	C6	cell_line_PK_15	C6	TRL3.5	UL3.5		24						-0.0341946	Putative	UL1-2-3-3.5	FALSE
cell_line_additive	cell_line_PK_15_vs_C6		cell_line_PK_15_vs_C6	cell_line_additive	cell_line_additive	Time	C6	cell_line_PK_15	cell	C6	cell_line_PK_15	C6	TRL3.5_NC_1	UL3.5		24						-0.0214017	NC	UL1-2-3-3.5	FALSE
cell_line_additive	cell_line_PK_15_vs_C6		cell_line_PK_15_vs_C6	cell_line_additive	cell_line_additive	Time	C6	cell_line_PK_15	cell	C6	cell_line_PK_15	C6	TRL3.5_NC_2	UL3.5		24						0.00471037	NC	UL1-2-3-3.5	FALSE
cell_line_additive	cell_line_PK_15_vs_C6		cell_line_PK_15_vs_C6	cell_line_additive	cell_line_additive	Time	C6	cell_line_PK_15	cell	C6	cell_line_PK_15	C6	TRL3.5_NC_3	UL3.5		24						-0.0750618	NC	UL1-2-3-3.5	FALSE
cell_line_additive	cell_line_PK_15_vs_C6		cell_line_PK_15_vs_C6	cell_line_additive	cell_line_additive	Time	C6	cell_line_PK_15	cell	C6	cell_line_PK_15	C6	TRL3.5_NC_4	UL3.5		24						-0.00794659	NC	UL1-2-3-3.5	FALSE
cell_line_additive	cell_line_PK_15_vs_C6		cell_line_PK_15_vs_C6	cell_line_additive	cell_line_additive	Time	C6	cell_line_PK_15	cell	C6	cell_line_PK_15	C6	TRL40	UL40	43.0155	9	2.14154e-06	5.22e-06	2.14154e-06		0.000609312	-0.0146697	Putative	UL38-39-40	FALSE
cell_line_additive	cell_line_PK_15_vs_C6		cell_line_PK_15_vs_C6	cell_line_additive	cell_line_additive	Time	C6	cell_line_PK_15	cell	C6	cell_line_PK_15	C6	TRS1-L2	US1	38.4456	9	1.44977e-05	3.14116e-05	1.44977e-05		0.0060007	-0.0186634	Putative	US1	FALSE
cell_line_additive	cell_line_PK_15_vs_C6		cell_line_PK_15_vs_C6	cell_line_additive	cell_line_additive	Time	C6	cell_line_PK_15	cell	C6	cell_line_PK_15	C6	TRS1-L3	US1	38.4456	9	1.44977e-05	3.14116e-05	1.44977e-05			-0.0554501	Putative	US1	FALSE
cell_line_additive	cell_line_PK_15_vs_C6		cell_line_PK_15_vs_C6	cell_line_additive	cell_line_additive	Time	C6	cell_line_PK_15	cell	C6	cell_line_PK_15	C6	UL-11-L3	UL12	14.5603	6	0.0239666	0.0301516	0.0239666		0.00580731	0.327729	5`-long;Putative	UL14-13-12-11	FALSE
cell_line_additive	cell_line_PK_15_vs_C6		cell_line_PK_15_vs_C6	cell_line_additive	cell_line_additive	Time	C6	cell_line_PK_15	cell	C6	cell_line_PK_15	C6	UL-11-S_5`-short_1	UL12	14.5603	6	0.0239666	0.0301516	0.0239666			-0.00948605	5`-short	UL14-13-12-11	FALSE
cell_line_additive	cell_line_PK_15_vs_C6		cell_line_PK_15_vs_C6	cell_line_additive	cell_line_additive	Time	C6	cell_line_PK_15	cell	C6	cell_line_PK_15	C6	UL-11-S_5`-short_2	UL12	14.5603	6	0.0239666	0.0301516	0.0239666			0.0351109	5`-short	UL14-13-12-11	FALSE
cell_line_additive	cell_line_PK_15_vs_C6		cell_line_PK_15_vs_C6	cell_line_additive	cell_line_additive	Time	C6	cell_line_PK_15	cell	C6	cell_line_PK_15	C6	UL1-2-3-3.5	UL1		3						0.00954494	Canonical;Polygenic	UL1-2-3-3.5	TRUE
cell_line_additive	cell_line_PK_15_vs_C6		cell_line_PK_15_vs_C6	cell_line_additive	cell_line_additive	Time	C6	cell_line_PK_15	cell	C6	cell_line_PK_15	C6	UL10	UL10	17.2275	12	0.141237	0.153007				-0.0977275	Canonical	UL10	FALSE
cell_line_additive	cell_line_PK_15_vs_C6		cell_line_PK_15_vs_C6	cell_line_additive	cell_line_additive	Time	C6	cell_line_PK_15	cell	C6	cell_line_PK_15	C6	UL10-L1	UL10	17.2275	12	0.141237	0.153007				0.0448745	5`-long	UL10	FALSE
cell_line_additive	cell_line_PK_15_vs_C6		cell_line_PK_15_vs_C6	cell_line_additive	cell_line_additive	Time	C6	cell_line_PK_15	cell	C6	cell_line_PK_15	C6	UL10-L3	UL10	17.2275	12	0.141237	0.153007				0.139295	5`-long	UL10	FALSE
cell_line_additive	cell_line_PK_15_vs_C6		cell_line_PK_15_vs_C6	cell_line_additive	cell_line_additive	Time	C6	cell_line_PK_15	cell	C6	cell_line_PK_15	C6	UL10-S_Putative	UL10	17.2275	12	0.141237	0.153007				0.0514363	Putative	UL10	FALSE
cell_line_additive	cell_line_PK_15_vs_C6		cell_line_PK_15_vs_C6	cell_line_additive	cell_line_additive	Time	C6	cell_line_PK_15	cell	C6	cell_line_PK_15	C6	UL10.4_Putative_2	UL10	17.2275	12	0.141237	0.153007				0.0202455	Putative	UL10	FALSE
cell_line_additive	cell_line_PK_15_vs_C6		cell_line_PK_15_vs_C6	cell_line_additive	cell_line_additive	Time	C6	cell_line_PK_15	cell	C6	cell_line_PK_15	C6	UL12-11	UL13	16.5423	3	0.000877645	0.00155582	0.000877645		0	0.118963	Canonical	UL14-13-12-11	TRUE
cell_line_additive	cell_line_PK_15_vs_C6		cell_line_PK_15_vs_C6	cell_line_additive	cell_line_additive	Time	C6	cell_line_PK_15	cell	C6	cell_line_PK_15	C6	UL13-12-11	UL13	16.5423	3	0.000877645	0.00155582	0.000877645		0	-0.102234	Canonical	UL14-13-12-11	TRUE
cell_line_additive	cell_line_PK_15_vs_C6		cell_line_PK_15_vs_C6	cell_line_additive	cell_line_additive	Time	C6	cell_line_PK_15	cell	C6	cell_line_PK_15	C6	UL18	UL18	28.0513	6	9.1895e-05	0.000188627	9.1895e-05		1.25262e-05	-0.0210099	Canonical	UL20-19-18	FALSE
cell_line_additive	cell_line_PK_15_vs_C6		cell_line_PK_15_vs_C6	cell_line_additive	cell_line_additive	Time	C6	cell_line_PK_15	cell	C6	cell_line_PK_15	C6	UL18-AT	UL18	28.0513	6	9.1895e-05	0.000188627	9.1895e-05		0.0096047	-0.00333039	3`-long	UL20-19-18	FALSE
cell_line_additive	cell_line_PK_15_vs_C6		cell_line_PK_15_vs_C6	cell_line_additive	cell_line_additive	Time	C6	cell_line_PK_15	cell	C6	cell_line_PK_15	C6	UL18.5	UL18	28.0513	6	9.1895e-05	0.000188627	9.1895e-05		0.00189708	0.0336495	Polygenic	UL20-19-18	FALSE
cell_line_additive	cell_line_PK_15_vs_C6		cell_line_PK_15_vs_C6	cell_line_additive	cell_line_additive	Time	C6	cell_line_PK_15	cell	C6	cell_line_PK_15	C6	UL19	UL19		15						0.113776	Canonical	UL20-19-18	FALSE
cell_line_additive	cell_line_PK_15_vs_C6		cell_line_PK_15_vs_C6	cell_line_additive	cell_line_additive	Time	C6	cell_line_PK_15	cell	C6	cell_line_PK_15	C6	UL19-18	UL19		15						0.242781	Canonical	UL20-19-18	TRUE
cell_line_additive	cell_line_PK_15_vs_C6		cell_line_PK_15_vs_C6	cell_line_additive	cell_line_additive	Time	C6	cell_line_PK_15	cell	C6	cell_line_PK_15	C6	UL19.35_Putative_2	UL19		15						0.158178	Putative	UL20-19-18	FALSE
cell_line_additive	cell_line_PK_15_vs_C6		cell_line_PK_15_vs_C6	cell_line_additive	cell_line_additive	Time	C6	cell_line_PK_15	cell	C6	cell_line_PK_15	C6	UL19.37	UL19		15						-0.0249592	Putative	UL20-19-18	FALSE
cell_line_additive	cell_line_PK_15_vs_C6		cell_line_PK_15_vs_C6	cell_line_additive	cell_line_additive	Time	C6	cell_line_PK_15	cell	C6	cell_line_PK_15	C6	UL19.38-S	UL19		15						-0.075851	Putative	UL20-19-18	FALSE
cell_line_additive	cell_line_PK_15_vs_C6		cell_line_PK_15_vs_C6	cell_line_additive	cell_line_additive	Time	C6	cell_line_PK_15	cell	C6	cell_line_PK_15	C6	UL21	UL21	19.7223	6	0.00310276	0.0048403	0.00310276		0.00128682	0.0336096	Canonical	UL21	FALSE
cell_line_additive	cell_line_PK_15_vs_C6		cell_line_PK_15_vs_C6	cell_line_additive	cell_line_additive	Time	C6	cell_line_PK_15	cell	C6	cell_line_PK_15	C6	UL21.5_NC	UL21	19.7223	6	0.00310276	0.0048403	0.00310276		0.000255729	-0.00460139	5`-short;NC;Putative	UL21	FALSE
cell_line_additive	cell_line_PK_15_vs_C6		cell_line_PK_15_vs_C6	cell_line_additive	cell_line_additive	Time	C6	cell_line_PK_15	cell	C6	cell_line_PK_15	C6	UL21.5_Putative_3	UL21	19.7223	6	0.00310276	0.0048403	0.00310276			0.0320575	Putative	UL21	FALSE
cell_line_additive	cell_line_PK_15_vs_C6		cell_line_PK_15_vs_C6	cell_line_additive	cell_line_additive	Time	C6	cell_line_PK_15	cell	C6	cell_line_PK_15	C6	UL22	UL22	8.35575	6	0.213181	0.224705				-0.00314322	Canonical	UL23-22	FALSE
cell_line_additive	cell_line_PK_15_vs_C6		cell_line_PK_15_vs_C6	cell_line_additive	cell_line_additive	Time	C6	cell_line_PK_15	cell	C6	cell_line_PK_15	C6	UL22.5	UL22	8.35575	6	0.213181	0.224705				0.11724	Putative	UL23-22	FALSE
cell_line_additive	cell_line_PK_15_vs_C6		cell_line_PK_15_vs_C6	cell_line_additive	cell_line_additive	Time	C6	cell_line_PK_15	cell	C6	cell_line_PK_15	C6	UL22.8	UL22	8.35575	6	0.213181	0.224705				0.0319333	Putative	UL23-22	FALSE
cell_line_additive	cell_line_PK_15_vs_C6		cell_line_PK_15_vs_C6	cell_line_additive	cell_line_additive	Time	C6	cell_line_PK_15	cell	C6	cell_line_PK_15	C6	UL23	UL23	71.9069	6	1.66044e-13	7.19523e-13	1.66044e-13		3.45053e-06	0.0423953	Canonical	UL23-22	FALSE
cell_line_additive	cell_line_PK_15_vs_C6		cell_line_PK_15_vs_C6	cell_line_additive	cell_line_additive	Time	C6	cell_line_PK_15	cell	C6	cell_line_PK_15	C6	UL23-22	UL23	71.9069	6	1.66044e-13	7.19523e-13	1.66044e-13		3.81011e-08	0.0248802	Canonical	UL23-22	TRUE
cell_line_additive	cell_line_PK_15_vs_C6		cell_line_PK_15_vs_C6	cell_line_additive	cell_line_additive	Time	C6	cell_line_PK_15	cell	C6	cell_line_PK_15	C6	UL23-L1	UL23	71.9069	6	1.66044e-13	7.19523e-13	1.66044e-13		5.53818e-08	-0.0849375	5`-long	UL23-22	FALSE
cell_line_additive	cell_line_PK_15_vs_C6		cell_line_PK_15_vs_C6	cell_line_additive	cell_line_additive	Time	C6	cell_line_PK_15	cell	C6	cell_line_PK_15	C6	UL26-26.5	UL26	5.8378	3	0.119774	0.133462				-0.00307565	Canonical;Polygenic	UL24-25-26-26.5	TRUE
cell_line_additive	cell_line_PK_15_vs_C6		cell_line_PK_15_vs_C6	cell_line_additive	cell_line_additive	Time	C6	cell_line_PK_15	cell	C6	cell_line_PK_15	C6	UL26.6	UL26	5.8378	3	0.119774	0.133462				-0.00631646	Putative	UL24-25-26-26.5	FALSE
cell_line_additive	cell_line_PK_15_vs_C6		cell_line_PK_15_vs_C6	cell_line_additive	cell_line_additive	Time	C6	cell_line_PK_15	cell	C6	cell_line_PK_15	C6	UL27	UL27	28.1989	15	0.0203567	0.0264636	0.0203567		0.0255044	0.131047	Canonical	UL29-28-27	FALSE
cell_line_additive	cell_line_PK_15_vs_C6		cell_line_PK_15_vs_C6	cell_line_additive	cell_line_additive	Time	C6	cell_line_PK_15	cell	C6	cell_line_PK_15	C6	UL27.11-S3	UL27	28.1989	15	0.0203567	0.0264636	0.0203567			0.0772443	Putative	UL29-28-27	FALSE
cell_line_additive	cell_line_PK_15_vs_C6		cell_line_PK_15_vs_C6	cell_line_additive	cell_line_additive	Time	C6	cell_line_PK_15	cell	C6	cell_line_PK_15	C6	UL27.4-S4	UL27	28.1989	15	0.0203567	0.0264636	0.0203567		0.0330418	-0.0322313	Putative	UL29-28-27	FALSE
cell_line_additive	cell_line_PK_15_vs_C6		cell_line_PK_15_vs_C6	cell_line_additive	cell_line_additive	Time	C6	cell_line_PK_15	cell	C6	cell_line_PK_15	C6	UL27.5-S2	UL27	28.1989	15	0.0203567	0.0264636	0.0203567			-0.0646441	Putative	UL29-28-27	FALSE
cell_line_additive	cell_line_PK_15_vs_C6		cell_line_PK_15_vs_C6	cell_line_additive	cell_line_additive	Time	C6	cell_line_PK_15	cell	C6	cell_line_PK_15	C6	UL27.5-S3	UL27	28.1989	15	0.0203567	0.0264636	0.0203567			0.00355429	Putative	UL29-28-27	FALSE
cell_line_additive	cell_line_PK_15_vs_C6		cell_line_PK_15_vs_C6	cell_line_additive	cell_line_additive	Time	C6	cell_line_PK_15	cell	C6	cell_line_PK_15	C6	UL27.5_Putative	UL27	28.1989	15	0.0203567	0.0264636	0.0203567			0.00481288	Putative	UL29-28-27	FALSE
cell_line_additive	cell_line_PK_15_vs_C6		cell_line_PK_15_vs_C6	cell_line_additive	cell_line_additive	Time	C6	cell_line_PK_15	cell	C6	cell_line_PK_15	C6	UL29	UL29	111.079	9	8.86718e-20	6.9164e-19	8.86718e-20		8.96695e-14	0.108391	Canonical	UL29-28-27	FALSE
cell_line_additive	cell_line_PK_15_vs_C6		cell_line_PK_15_vs_C6	cell_line_additive	cell_line_additive	Time	C6	cell_line_PK_15	cell	C6	cell_line_PK_15	C6	UL29.2_Putative_4	UL29	111.079	9	8.86718e-20	6.9164e-19	8.86718e-20		0.00995832	0.131025	Putative	UL29-28-27	FALSE
cell_line_additive	cell_line_PK_15_vs_C6		cell_line_PK_15_vs_C6	cell_line_additive	cell_line_additive	Time	C6	cell_line_PK_15	cell	C6	cell_line_PK_15	C6	UL2_Polycistronic	UL1		3						0.242127	Polygenic	UL1-2-3-3.5	TRUE
cell_line_additive	cell_line_PK_15_vs_C6		cell_line_PK_15_vs_C6	cell_line_additive	cell_line_additive	Time	C6	cell_line_PK_15	cell	C6	cell_line_PK_15	C6	UL3-3.5	UL3	11.7322	6	0.0682178	0.0782498				0.169676	Canonical;Polygenic	UL1-2-3-3.5	TRUE
cell_line_additive	cell_line_PK_15_vs_C6		cell_line_PK_15_vs_C6	cell_line_additive	cell_line_additive	Time	C6	cell_line_PK_15	cell	C6	cell_line_PK_15	C6	UL3-3.5_5`-short	UL3	11.7322	6	0.0682178	0.0782498				0.0996907	5`-long;Putative	UL1-2-3-3.5	TRUE
cell_line_additive	cell_line_PK_15_vs_C6		cell_line_PK_15_vs_C6	cell_line_additive	cell_line_additive	Time	C6	cell_line_PK_15	cell	C6	cell_line_PK_15	C6	UL3.5	UL3.5		24						0.153166	Canonical	UL1-2-3-3.5	FALSE
cell_line_additive	cell_line_PK_15_vs_C6		cell_line_PK_15_vs_C6	cell_line_additive	cell_line_additive	Time	C6	cell_line_PK_15	cell	C6	cell_line_PK_15	C6	UL3.5-L_5`-long_1	UL3	11.7322	6	0.0682178	0.0782498				-0.0511893	5`-long;Putative	UL1-2-3-3.5	FALSE
cell_line_additive	cell_line_PK_15_vs_C6		cell_line_PK_15_vs_C6	cell_line_additive	cell_line_additive	Time	C6	cell_line_PK_15	cell	C6	cell_line_PK_15	C6	UL31	UL31	19.4571	6	0.00345749	0.00518624	0.00345749		0.000373262	-0.0241985	Canonical	UL32-31	FALSE
cell_line_additive	cell_line_PK_15_vs_C6		cell_line_PK_15_vs_C6	cell_line_additive	cell_line_additive	Time	C6	cell_line_PK_15	cell	C6	cell_line_PK_15	C6	UL31.3_Putative_1	UL31	19.4571	6	0.00345749	0.00518624	0.00345749		0.0302892	0.0287815	Putative	UL32-31	FALSE
cell_line_additive	cell_line_PK_15_vs_C6		cell_line_PK_15_vs_C6	cell_line_additive	cell_line_additive	Time	C6	cell_line_PK_15	cell	C6	cell_line_PK_15	C6	UL31_Putative	UL31	19.4571	6	0.00345749	0.00518624	0.00345749		0.0230573	0.0124434	Putative	UL32-31	FALSE
cell_line_additive	cell_line_PK_15_vs_C6		cell_line_PK_15_vs_C6	cell_line_additive	cell_line_additive	Time	C6	cell_line_PK_15	cell	C6	cell_line_PK_15	C6	UL34-35	UL34	12.9733	6	0.0434618	0.051364	0.0434618		0.0353124	0.0140162	Canonical;Polygenic	UL33-34-35	TRUE
cell_line_additive	cell_line_PK_15_vs_C6		cell_line_PK_15_vs_C6	cell_line_additive	cell_line_additive	Time	C6	cell_line_PK_15	cell	C6	cell_line_PK_15	C6	UL34L2-35	UL34	12.9733	6	0.0434618	0.051364	0.0434618			0.0219578	5`-long;Polygenic	UL33-34-35	TRUE
cell_line_additive	cell_line_PK_15_vs_C6		cell_line_PK_15_vs_C6	cell_line_additive	cell_line_additive	Time	C6	cell_line_PK_15	cell	C6	cell_line_PK_15	C6	UL35-L3_5`-long_1	UL34	12.9733	6	0.0434618	0.051364	0.0434618			-0.0139618	5`-long;Putative	UL33-34-35	FALSE
cell_line_additive	cell_line_PK_15_vs_C6		cell_line_PK_15_vs_C6	cell_line_additive	cell_line_additive	Time	C6	cell_line_PK_15	cell	C6	cell_line_PK_15	C6	UL37	UL37		3						-0.0116325	Canonical	UL37-36	FALSE
cell_line_additive	cell_line_PK_15_vs_C6		cell_line_PK_15_vs_C6	cell_line_additive	cell_line_additive	Time	C6	cell_line_PK_15	cell	C6	cell_line_PK_15	C6	UL37_Putative	UL37		3						0.048554	Putative	UL37-36	FALSE
cell_line_additive	cell_line_PK_15_vs_C6		cell_line_PK_15_vs_C6	cell_line_additive	cell_line_additive	Time	C6	cell_line_PK_15	cell	C6	cell_line_PK_15	C6	UL38	UL38	73.608	6	7.42288e-14	3.61865e-13	7.42288e-14		0.00320512	-0.0152486	Canonical	UL38-39-40	FALSE
cell_line_additive	cell_line_PK_15_vs_C6		cell_line_PK_15_vs_C6	cell_line_additive	cell_line_additive	Time	C6	cell_line_PK_15	cell	C6	cell_line_PK_15	C6	UL38-39-40	UL38	73.608	6	7.42288e-14	3.61865e-13	7.42288e-14		1.46444e-09	0.0353138	Canonical;Polygenic	UL38-39-40	TRUE
cell_line_additive	cell_line_PK_15_vs_C6		cell_line_PK_15_vs_C6	cell_line_additive	cell_line_additive	Time	C6	cell_line_PK_15	cell	C6	cell_line_PK_15	C6	UL38.6-S_Putative_2	UL38	73.608	6	7.42288e-14	3.61865e-13	7.42288e-14		1.72536e-06	0.0149624	Putative	UL38-39-40	FALSE
cell_line_additive	cell_line_PK_15_vs_C6		cell_line_PK_15_vs_C6	cell_line_additive	cell_line_additive	Time	C6	cell_line_PK_15	cell	C6	cell_line_PK_15	C6	UL39-40	UL39		18						0.158739	Canonical;Polygenic	UL38-39-40	TRUE
cell_line_additive	cell_line_PK_15_vs_C6		cell_line_PK_15_vs_C6	cell_line_additive	cell_line_additive	Time	C6	cell_line_PK_15	cell	C6	cell_line_PK_15	C6	UL39-40-L	UL39		18						0.0225236	5`-long;Polygenic	UL38-39-40	TRUE
cell_line_additive	cell_line_PK_15_vs_C6		cell_line_PK_15_vs_C6	cell_line_additive	cell_line_additive	Time	C6	cell_line_PK_15	cell	C6	cell_line_PK_15	C6	UL4	UL4	50.3486	6	4.00213e-09	1.41894e-08	4.00213e-09		2.31653e-06	-0.0216586	Canonical	UL5-4	FALSE
cell_line_additive	cell_line_PK_15_vs_C6		cell_line_PK_15_vs_C6	cell_line_additive	cell_line_additive	Time	C6	cell_line_PK_15	cell	C6	cell_line_PK_15	C6	UL4-L	UL4	50.3486	6	4.00213e-09	1.41894e-08	4.00213e-09		1.42382e-08	0.0580721	5`-long	UL5-4	FALSE
cell_line_additive	cell_line_PK_15_vs_C6		cell_line_PK_15_vs_C6	cell_line_additive	cell_line_additive	Time	C6	cell_line_PK_15	cell	C6	cell_line_PK_15	C6	UL4.2	UL4	50.3486	6	4.00213e-09	1.41894e-08	4.00213e-09			0.0164043	Putative	UL5-4	FALSE
cell_line_additive	cell_line_PK_15_vs_C6		cell_line_PK_15_vs_C6	cell_line_additive	cell_line_additive	Time	C6	cell_line_PK_15	cell	C6	cell_line_PK_15	C6	UL40	UL40	43.0155	9	2.14154e-06	5.22e-06	2.14154e-06		1.79485e-08	0.0322033	Canonical	UL38-39-40	FALSE
cell_line_additive	cell_line_PK_15_vs_C6		cell_line_PK_15_vs_C6	cell_line_additive	cell_line_additive	Time	C6	cell_line_PK_15	cell	C6	cell_line_PK_15	C6	UL40-L12	UL39		18						-0.100404	5`-long;Putative	UL38-39-40	FALSE
cell_line_additive	cell_line_PK_15_vs_C6		cell_line_PK_15_vs_C6	cell_line_additive	cell_line_additive	Time	C6	cell_line_PK_15	cell	C6	cell_line_PK_15	C6	UL40-L16	UL39		18						-0.00384656	5`-long;Putative	UL38-39-40	FALSE
cell_line_additive	cell_line_PK_15_vs_C6		cell_line_PK_15_vs_C6	cell_line_additive	cell_line_additive	Time	C6	cell_line_PK_15	cell	C6	cell_line_PK_15	C6	UL40-L2_5`-long	UL39		18						-0.000601903	5`-long;Putative	UL38-39-40	FALSE
cell_line_additive	cell_line_PK_15_vs_C6		cell_line_PK_15_vs_C6	cell_line_additive	cell_line_additive	Time	C6	cell_line_PK_15	cell	C6	cell_line_PK_15	C6	UL40-L3_5`-long_1	UL39		18						-0.00180894	5`-long;Putative	UL38-39-40	FALSE
cell_line_additive	cell_line_PK_15_vs_C6		cell_line_PK_15_vs_C6	cell_line_additive	cell_line_additive	Time	C6	cell_line_PK_15	cell	C6	cell_line_PK_15	C6	UL40-L3_5`-long_3	UL39		18						-0.0464528	5`-long;Putative	UL38-39-40	FALSE
cell_line_additive	cell_line_PK_15_vs_C6		cell_line_PK_15_vs_C6	cell_line_additive	cell_line_additive	Time	C6	cell_line_PK_15	cell	C6	cell_line_PK_15	C6	UL40-S	UL40	43.0155	9	2.14154e-06	5.22e-06	2.14154e-06			0.0188545	5`-long	UL38-39-40	FALSE
cell_line_additive	cell_line_PK_15_vs_C6		cell_line_PK_15_vs_C6	cell_line_additive	cell_line_additive	Time	C6	cell_line_PK_15	cell	C6	cell_line_PK_15	C6	UL40.6_Putative	UL40	43.0155	9	2.14154e-06	5.22e-06	2.14154e-06		0.00128695	-0.00789583	Putative	UL38-39-40	FALSE
cell_line_additive	cell_line_PK_15_vs_C6		cell_line_PK_15_vs_C6	cell_line_additive	cell_line_additive	Time	C6	cell_line_PK_15	cell	C6	cell_line_PK_15	C6	UL41	UL41	64.3122	6	5.96045e-12	2.32458e-11	5.96045e-12		1.52094e-09	-0.00027947	Canonical	UL41	FALSE
cell_line_additive	cell_line_PK_15_vs_C6		cell_line_PK_15_vs_C6	cell_line_additive	cell_line_additive	Time	C6	cell_line_PK_15	cell	C6	cell_line_PK_15	C6	UL41.2	UL41	64.3122	6	5.96045e-12	2.32458e-11	5.96045e-12		0.00988727	0.0111125	Putative	UL41	FALSE
cell_line_additive	cell_line_PK_15_vs_C6		cell_line_PK_15_vs_C6	cell_line_additive	cell_line_additive	Time	C6	cell_line_PK_15	cell	C6	cell_line_PK_15	C6	UL41.9	UL41	64.3122	6	5.96045e-12	2.32458e-11	5.96045e-12		9.57204e-11	0.0405969	Putative	UL41	FALSE
cell_line_additive	cell_line_PK_15_vs_C6		cell_line_PK_15_vs_C6	cell_line_additive	cell_line_additive	Time	C6	cell_line_PK_15	cell	C6	cell_line_PK_15	C6	UL42	UL42	111.519	6	9.79702e-22	9.55209e-21	9.79702e-22		6.40398e-13	-0.0512199	Canonical	UL42-43-44	FALSE
cell_line_additive	cell_line_PK_15_vs_C6		cell_line_PK_15_vs_C6	cell_line_additive	cell_line_additive	Time	C6	cell_line_PK_15	cell	C6	cell_line_PK_15	C6	UL42-43-44	UL42	111.519	6	9.79702e-22	9.55209e-21	9.79702e-22		1.36036e-23	0.0411298	Canonical;Polygenic	UL42-43-44	TRUE
cell_line_additive	cell_line_PK_15_vs_C6		cell_line_PK_15_vs_C6	cell_line_additive	cell_line_additive	Time	C6	cell_line_PK_15	cell	C6	cell_line_PK_15	C6	UL42.3_Putative_3	UL42	111.519	6	9.79702e-22	9.55209e-21	9.79702e-22			0.0378592	Putative	UL42-43-44	FALSE
cell_line_additive	cell_line_PK_15_vs_C6		cell_line_PK_15_vs_C6	cell_line_additive	cell_line_additive	Time	C6	cell_line_PK_15	cell	C6	cell_line_PK_15	C6	UL43	UL43	31.4103	9	0.000251679	0.000467404	0.000251679			0.00393972	5`-long	UL42-43-44	FALSE
cell_line_additive	cell_line_PK_15_vs_C6		cell_line_PK_15_vs_C6	cell_line_additive	cell_line_additive	Time	C6	cell_line_PK_15	cell	C6	cell_line_PK_15	C6	UL43-44	UL43	31.4103	9	0.000251679	0.000467404	0.000251679		3.5581e-05	0.0993953	Canonical;Polygenic	UL42-43-44	TRUE
cell_line_additive	cell_line_PK_15_vs_C6		cell_line_PK_15_vs_C6	cell_line_additive	cell_line_additive	Time	C6	cell_line_PK_15	cell	C6	cell_line_PK_15	C6	UL43-S	UL43	31.4103	9	0.000251679	0.000467404	0.000251679			-0.0614681	Canonical	UL42-43-44	FALSE
cell_line_additive	cell_line_PK_15_vs_C6		cell_line_PK_15_vs_C6	cell_line_additive	cell_line_additive	Time	C6	cell_line_PK_15	cell	C6	cell_line_PK_15	C6	UL43.13_Putative_3	UL43	31.4103	9	0.000251679	0.000467404	0.000251679			0.000848792	Putative	UL42-43-44	FALSE
cell_line_additive	cell_line_PK_15_vs_C6		cell_line_PK_15_vs_C6	cell_line_additive	cell_line_additive	Time	C6	cell_line_PK_15	cell	C6	cell_line_PK_15	C6	UL44	UL44	21.7125	12	0.0408711	0.0498117	0.0408711		0.0062571	-0.0328623	Canonical	UL42-43-44	FALSE
cell_line_additive	cell_line_PK_15_vs_C6		cell_line_PK_15_vs_C6	cell_line_additive	cell_line_additive	Time	C6	cell_line_PK_15	cell	C6	cell_line_PK_15	C6	UL44.4-S16	UL44	21.7125	12	0.0408711	0.0498117	0.0408711		0.0214381	0.0716217	Putative	UL42-43-44	FALSE
cell_line_additive	cell_line_PK_15_vs_C6		cell_line_PK_15_vs_C6	cell_line_additive	cell_line_additive	Time	C6	cell_line_PK_15	cell	C6	cell_line_PK_15	C6	UL44.4-S2	UL44	21.7125	12	0.0408711	0.0498117	0.0408711			-0.0806806	Putative	UL42-43-44	FALSE
cell_line_additive	cell_line_PK_15_vs_C6		cell_line_PK_15_vs_C6	cell_line_additive	cell_line_additive	Time	C6	cell_line_PK_15	cell	C6	cell_line_PK_15	C6	UL44.4-S20_Putative	UL44	21.7125	12	0.0408711	0.0498117	0.0408711			0.100096	Putative	UL42-43-44	FALSE
cell_line_additive	cell_line_PK_15_vs_C6		cell_line_PK_15_vs_C6	cell_line_additive	cell_line_additive	Time	C6	cell_line_PK_15	cell	C6	cell_line_PK_15	C6	UL44.4-S5	UL44	21.7125	12	0.0408711	0.0498117	0.0408711			0.163988	Putative	UL42-43-44	FALSE
cell_line_additive	cell_line_PK_15_vs_C6		cell_line_PK_15_vs_C6	cell_line_additive	cell_line_additive	Time	C6	cell_line_PK_15	cell	C6	cell_line_PK_15	C6	UL46	UL46	103.052	15	3.43445e-15	1.91348e-14	3.43445e-15		2.25515e-19	0.0916558	Canonical	UL48-47-46	FALSE
cell_line_additive	cell_line_PK_15_vs_C6		cell_line_PK_15_vs_C6	cell_line_additive	cell_line_additive	Time	C6	cell_line_PK_15	cell	C6	cell_line_PK_15	C6	UL46-L9_5`-long_2	UL47		3						0.176623	5`-long;Putative	UL48-47-46	FALSE
cell_line_additive	cell_line_PK_15_vs_C6		cell_line_PK_15_vs_C6	cell_line_additive	cell_line_additive	Time	C6	cell_line_PK_15	cell	C6	cell_line_PK_15	C6	UL46.1	UL46	103.052	15	3.43445e-15	1.91348e-14	3.43445e-15		1.39393e-07	-0.0340186	Putative	UL48-47-46	FALSE
cell_line_additive	cell_line_PK_15_vs_C6		cell_line_PK_15_vs_C6	cell_line_additive	cell_line_additive	Time	C6	cell_line_PK_15	cell	C6	cell_line_PK_15	C6	UL46.1-S2	UL46	103.052	15	3.43445e-15	1.91348e-14	3.43445e-15		0.0182812	0.0253425	Putative	UL48-47-46	FALSE
cell_line_additive	cell_line_PK_15_vs_C6		cell_line_PK_15_vs_C6	cell_line_additive	cell_line_additive	Time	C6	cell_line_PK_15	cell	C6	cell_line_PK_15	C6	UL46.1_Putative	UL46	103.052	15	3.43445e-15	1.91348e-14	3.43445e-15			0.0256573	Putative	UL48-47-46	FALSE
cell_line_additive	cell_line_PK_15_vs_C6		cell_line_PK_15_vs_C6	cell_line_additive	cell_line_additive	Time	C6	cell_line_PK_15	cell	C6	cell_line_PK_15	C6	UL46.2_Putative_2	UL46	103.052	15	3.43445e-15	1.91348e-14	3.43445e-15			-0.00623525	Putative	UL48-47-46	FALSE
cell_line_additive	cell_line_PK_15_vs_C6		cell_line_PK_15_vs_C6	cell_line_additive	cell_line_additive	Time	C6	cell_line_PK_15	cell	C6	cell_line_PK_15	C6	UL47-46	UL47		3						0.0457231	Canonical;Polygenic	UL48-47-46	TRUE
cell_line_additive	cell_line_PK_15_vs_C6		cell_line_PK_15_vs_C6	cell_line_additive	cell_line_additive	Time	C6	cell_line_PK_15	cell	C6	cell_line_PK_15	C6	UL49	UL49	12.4916	3	0.0058756	0.00818387	0.0058756		0	0.0328648	Canonical	UL51-UL49.5-49	FALSE
cell_line_additive	cell_line_PK_15_vs_C6		cell_line_PK_15_vs_C6	cell_line_additive	cell_line_additive	Time	C6	cell_line_PK_15	cell	C6	cell_line_PK_15	C6	UL49-L	UL49.5	29.2242	12	0.00364881	0.0052705	0.00364881			0.0491788	5`-long;Putative	UL51-UL49.5-49	FALSE
cell_line_additive	cell_line_PK_15_vs_C6		cell_line_PK_15_vs_C6	cell_line_additive	cell_line_additive	Time	C6	cell_line_PK_15	cell	C6	cell_line_PK_15	C6	UL49-L2	UL49.5	29.2242	12	0.00364881	0.0052705	0.00364881			0.0114879	5`-long;Putative	UL51-UL49.5-49	FALSE
cell_line_additive	cell_line_PK_15_vs_C6		cell_line_PK_15_vs_C6	cell_line_additive	cell_line_additive	Time	C6	cell_line_PK_15	cell	C6	cell_line_PK_15	C6	UL49-L3_Polycistronic	UL49.5	29.2242	12	0.00364881	0.0052705	0.00364881			0.0218267	Polygenic	UL51-UL49.5-49	TRUE
cell_line_additive	cell_line_PK_15_vs_C6		cell_line_PK_15_vs_C6	cell_line_additive	cell_line_additive	Time	C6	cell_line_PK_15	cell	C6	cell_line_PK_15	C6	UL49.1-S5	UL49	12.4916	3	0.0058756	0.00818387	0.0058756		0	0.00581723	Putative	UL51-UL49.5-49	FALSE
cell_line_additive	cell_line_PK_15_vs_C6		cell_line_PK_15_vs_C6	cell_line_additive	cell_line_additive	Time	C6	cell_line_PK_15	cell	C6	cell_line_PK_15	C6	UL49.5-49_Polycistronic	UL49.5	29.2242	12	0.00364881	0.0052705	0.00364881			-0.00303298	Polygenic	UL51-UL49.5-49	TRUE
cell_line_additive	cell_line_PK_15_vs_C6		cell_line_PK_15_vs_C6	cell_line_additive	cell_line_additive	Time	C6	cell_line_PK_15	cell	C6	cell_line_PK_15	C6	UL49.5-S-49	UL49.5	29.2242	12	0.00364881	0.0052705	0.00364881			-0.0684883	Polygenic	UL51-UL49.5-49	TRUE
cell_line_additive	cell_line_PK_15_vs_C6		cell_line_PK_15_vs_C6	cell_line_additive	cell_line_additive	Time	C6	cell_line_PK_15	cell	C6	cell_line_PK_15	C6	UL50	UL50	26.4839	6	0.00018086	0.000352677	0.00018086		0.000121102	0.0548948	Canonical	UL50	FALSE
cell_line_additive	cell_line_PK_15_vs_C6		cell_line_PK_15_vs_C6	cell_line_additive	cell_line_additive	Time	C6	cell_line_PK_15	cell	C6	cell_line_PK_15	C6	UL50L	UL50	26.4839	6	0.00018086	0.000352677	0.00018086			0.00149444	5`-long	UL50	FALSE
cell_line_additive	cell_line_PK_15_vs_C6		cell_line_PK_15_vs_C6	cell_line_additive	cell_line_additive	Time	C6	cell_line_PK_15	cell	C6	cell_line_PK_15	C6	UL50S	UL50	26.4839	6	0.00018086	0.000352677	0.00018086		2.39531e-05	-0.0484167	5`-short	UL50	FALSE
cell_line_additive	cell_line_PK_15_vs_C6		cell_line_PK_15_vs_C6	cell_line_additive	cell_line_additive	Time	C6	cell_line_PK_15	cell	C6	cell_line_PK_15	C6	UL51	UL51	32.724	6	1.18488e-05	2.71827e-05	1.18488e-05		0.024397	0.0275377	Canonical	UL51-UL49.5-49	FALSE
cell_line_additive	cell_line_PK_15_vs_C6		cell_line_PK_15_vs_C6	cell_line_additive	cell_line_additive	Time	C6	cell_line_PK_15	cell	C6	cell_line_PK_15	C6	UL51-50-49.5-49	UL51	32.724	6	1.18488e-05	2.71827e-05	1.18488e-05		0.0262062	0.0359563	Canonical;Polygenic	UL51-UL49.5-49	TRUE
cell_line_additive	cell_line_PK_15_vs_C6		cell_line_PK_15_vs_C6	cell_line_additive	cell_line_additive	Time	C6	cell_line_PK_15	cell	C6	cell_line_PK_15	C6	UL51.5	UL51	32.724	6	1.18488e-05	2.71827e-05	1.18488e-05		1.94594e-05	-0.00405245	Putative	UL51-UL49.5-49	FALSE
cell_line_additive	cell_line_PK_15_vs_C6		cell_line_PK_15_vs_C6	cell_line_additive	cell_line_additive	Time	C6	cell_line_PK_15	cell	C6	cell_line_PK_15	C6	UL54	UL54	29.8213	3	1.50483e-06	3.91255e-06	1.50483e-06		0	0.065057	Canonical	UL52-53-54	FALSE
cell_line_additive	cell_line_PK_15_vs_C6		cell_line_PK_15_vs_C6	cell_line_additive	cell_line_additive	Time	C6	cell_line_PK_15	cell	C6	cell_line_PK_15	C6	UL54.4	UL54	29.8213	3	1.50483e-06	3.91255e-06	1.50483e-06		0	-0.0506296	Putative	UL52-53-54	FALSE
cell_line_additive	cell_line_PK_15_vs_C6		cell_line_PK_15_vs_C6	cell_line_additive	cell_line_additive	Time	C6	cell_line_PK_15	cell	C6	cell_line_PK_15	C6	UL7	UL7	4.04435	3	0.256715	0.263471				0.0388702	Canonical	UL7-6	FALSE
cell_line_additive	cell_line_PK_15_vs_C6		cell_line_PK_15_vs_C6	cell_line_additive	cell_line_additive	Time	C6	cell_line_PK_15	cell	C6	cell_line_PK_15	C6	UL8.5-S2_NC_5	UL7	4.04435	3	0.256715	0.263471				-0.00528655	5`-short;NC	UL7-6	FALSE
cell_line_additive	cell_line_PK_15_vs_C6		cell_line_PK_15_vs_C6	cell_line_additive	cell_line_additive	Time	C6	cell_line_PK_15	cell	C6	cell_line_PK_15	C6	US1-splice	US1	38.4456	9	1.44977e-05	3.14116e-05	1.44977e-05		0.00872474	0.0691561	Canonical	US1	FALSE
cell_line_additive	cell_line_PK_15_vs_C6		cell_line_PK_15_vs_C6	cell_line_additive	cell_line_additive	Time	C6	cell_line_PK_15	cell	C6	cell_line_PK_15	C6	US1_2	US1_2	39.8266	3	1.15961e-08	3.76872e-08	1.15961e-08		0	-0.00520375	Intron Retention	US1_2	FALSE
cell_line_additive	cell_line_PK_15_vs_C6		cell_line_PK_15_vs_C6	cell_line_additive	cell_line_additive	Time	C6	cell_line_PK_15	cell	C6	cell_line_PK_15	C6	US1_2-splice	US1_2	39.8266	3	1.15961e-08	3.76872e-08	1.15961e-08		0	0.00755277	Canonical	US1_2	FALSE
cell_line_additive	cell_line_PK_15_vs_C6		cell_line_PK_15_vs_C6	cell_line_additive	cell_line_additive	Time	C6	cell_line_PK_15	cell	C6	cell_line_PK_15	C6	US2	US2	123.924	6	2.44037e-24	3.17248e-23	2.44037e-24		3.41632e-09	0.0448383	Canonical	US8-9-2	FALSE
cell_line_additive	cell_line_PK_15_vs_C6		cell_line_PK_15_vs_C6	cell_line_additive	cell_line_additive	Time	C6	cell_line_PK_15	cell	C6	cell_line_PK_15	C6	US2-L	US2	123.924	6	2.44037e-24	3.17248e-23	2.44037e-24		0.0187811	-0.00263057	5`-long	US8-9-2	FALSE
cell_line_additive	cell_line_PK_15_vs_C6		cell_line_PK_15_vs_C6	cell_line_additive	cell_line_additive	Time	C6	cell_line_PK_15	cell	C6	cell_line_PK_15	C6	US2.3-S3_NC	US2	123.924	6	2.44037e-24	3.17248e-23	2.44037e-24		6.68752e-25	-0.0278842	5`-short;NC	US8-9-2	FALSE
cell_line_additive	cell_line_PK_15_vs_C6		cell_line_PK_15_vs_C6	cell_line_additive	cell_line_additive	Time	C6	cell_line_PK_15	cell	C6	cell_line_PK_15	C6	US3-4	US3	2.89466	3	0.408154	0.408154				0.00628872	Canonical	US3-4	TRUE
cell_line_additive	cell_line_PK_15_vs_C6		cell_line_PK_15_vs_C6	cell_line_additive	cell_line_additive	Time	C6	cell_line_PK_15	cell	C6	cell_line_PK_15	C6	US3-L-4	US3	2.89466	3	0.408154	0.408154				0.0414192	5`-long	US3-4	TRUE
cell_line_additive	cell_line_PK_15_vs_C6		cell_line_PK_15_vs_C6	cell_line_additive	cell_line_additive	Time	C6	cell_line_PK_15	cell	C6	cell_line_PK_15	C6	US6-7	US6	14.9766	3	0.00183679	0.00311456	0.00183679		0	-0.0467527	Canonical;Polygenic	US6-7	TRUE
cell_line_additive	cell_line_PK_15_vs_C6		cell_line_PK_15_vs_C6	cell_line_additive	cell_line_additive	Time	C6	cell_line_PK_15	cell	C6	cell_line_PK_15	C6	US7	US7	25.8727	9	0.00214329	0.00348284	0.00214329		0.0126791	-0.0226387	Canonical	US6-7	FALSE
cell_line_additive	cell_line_PK_15_vs_C6		cell_line_PK_15_vs_C6	cell_line_additive	cell_line_additive	Time	C6	cell_line_PK_15	cell	C6	cell_line_PK_15	C6	US7-8-9-2	US7	25.8727	9	0.00214329	0.00348284	0.00214329		0.00475159	0.057775	Canonical;Polygenic	US6-7	TRUE
cell_line_additive	cell_line_PK_15_vs_C6		cell_line_PK_15_vs_C6	cell_line_additive	cell_line_additive	Time	C6	cell_line_PK_15	cell	C6	cell_line_PK_15	C6	US7-L	US6	14.9766	3	0.00183679	0.00311456	0.00183679		0	-0.0240652	5`-long;Putative	US6-7	FALSE
cell_line_additive	cell_line_PK_15_vs_C6		cell_line_PK_15_vs_C6	cell_line_additive	cell_line_additive	Time	C6	cell_line_PK_15	cell	C6	cell_line_PK_15	C6	US7-L3	US7	25.8727	9	0.00214329	0.00348284	0.00214329			-0.0139681	5`-long	US6-7	FALSE
cell_line_additive	cell_line_PK_15_vs_C6		cell_line_PK_15_vs_C6	cell_line_additive	cell_line_additive	Time	C6	cell_line_PK_15	cell	C6	cell_line_PK_15	C6	US7.3-S2	US7	25.8727	9	0.00214329	0.00348284	0.00214329			-0.00210041	Putative	US6-7	FALSE
cell_line_additive	cell_line_PK_15_vs_C6		cell_line_PK_15_vs_C6	cell_line_additive	cell_line_additive	Time	C6	cell_line_PK_15	cell	C6	cell_line_PK_15	C6	US8-9	US8	150.346	9	7.47599e-28	2.91564e-26	7.47599e-28		1.27651e-14	-0.119666	Canonical;Polygenic	US8-9-2	TRUE
cell_line_additive	cell_line_PK_15_vs_C6		cell_line_PK_15_vs_C6	cell_line_additive	cell_line_additive	Time	C6	cell_line_PK_15	cell	C6	cell_line_PK_15	C6	US8-9-2	US8	150.346	9	7.47599e-28	2.91564e-26	7.47599e-28		1.62661e-21	0.190921	Canonical;Polygenic	US8-9-2	TRUE
cell_line_additive	cell_line_PK_15_vs_C6		cell_line_PK_15_vs_C6	cell_line_additive	cell_line_additive	Time	C6	cell_line_PK_15	cell	C6	cell_line_PK_15	C6	US8-9_5`-long	US8	150.346	9	7.47599e-28	2.91564e-26	7.47599e-28			0.0167087	5`-long;Polygenic	US8-9-2	TRUE
cell_line_additive	cell_line_PK_15_vs_C6		cell_line_PK_15_vs_C6	cell_line_additive	cell_line_additive	Time	C6	cell_line_PK_15	cell	C6	cell_line_PK_15	C6	US9	US9	96.7654	6	1.18567e-18	7.70686e-18	1.18567e-18		2.82986e-17	-0.195133	Canonical	US8-9-2	FALSE
cell_line_additive	cell_line_PK_15_vs_C6		cell_line_PK_15_vs_C6	cell_line_additive	cell_line_additive	Time	C6	cell_line_PK_15	cell	C6	cell_line_PK_15	C6	US9-2	US9	96.7654	6	1.18567e-18	7.70686e-18	1.18567e-18		1.41968e-18	0.275872	Canonical;Polygenic	US8-9-2	TRUE
cell_line_additive	cell_line_PK_15_vs_C6		cell_line_PK_15_vs_C6	cell_line_additive	cell_line_additive	Time	C6	cell_line_PK_15	cell	C6	cell_line_PK_15	C6	US9-L1_5`-long_3	US9	96.7654	6	1.18567e-18	7.70686e-18	1.18567e-18		0.0153548	-0.00273585	5`-long;Putative	US8-9-2	FALSE
cell_line_additive	cell_line_PK_15_vs_C6		cell_line_PK_15_vs_C6	cell_line_additive	cell_line_additive	Time	C6	cell_line_PK_15	cell	C6	cell_line_PK_15	C6	US9-L2_5`-long_3	US8	150.346	9	7.47599e-28	2.91564e-26	7.47599e-28		1.78925e-12	0.0816961	5`-long;Putative	US8-9-2	FALSE
cell_line_additive	cell_line_PK_15_vs_C6		cell_line_PK_15_vs_C6	cell_line_additive	cell_line_additive	Time	C6	cell_line_PK_15	cell	C6	cell_line_PK_15	C6	nc-EP0-3	EP0	144.414	12	7.6805e-25	1.4977e-23	7.6805e-25		5.88154e-06	0.0477692	5`-short;NC	EP0	FALSE
cell_line_additive	cell_line_PK_15_vs_C6		cell_line_PK_15_vs_C6	cell_line_additive	cell_line_additive	Time	C6	cell_line_PK_15	cell	C6	cell_line_PK_15	C6	nc-UL19_AS	UL19		15						0.0261726	AS	UL20-19-18
cell_line_additive	cell_line_PK_15_vs_C6		cell_line_PK_15_vs_C6	cell_line_additive	cell_line_additive	Time	C6	cell_line_PK_15	cell	C6	cell_line_PK_15	C6	nc-UL3.5	UL3.5		24						-0.0180764	NC	UL1-2-3-3.5	FALSE
cell_line_additive	cell_line_PK_15_vs_C6		cell_line_PK_15_vs_C6	cell_line_additive	cell_line_additive	Time	C6	cell_line_PK_15	cell	C6	cell_line_PK_15	C6	nc-UL3.5_5`-short	UL3.5		24						-0.00146218	5`-short	UL1-2-3-3.5	FALSE
cell_line_additive	cell_line_PK_15_vs_C6		cell_line_PK_15_vs_C6	cell_line_additive	cell_line_additive	Time	C6	cell_line_PK_15	cell	C6	cell_line_PK_15	C6	nc-UL3.5_NC	UL3.5		24						0.0542886	NC	UL1-2-3-3.5	FALSE
cell_line_additive	cell_line_PK_15_vs_C6		cell_line_PK_15_vs_C6	cell_line_additive	cell_line_additive	Time	C6	cell_line_PK_15	cell	C6	cell_line_PK_15	C6	nc-UL46_Putative	UL46	103.052	15	3.43445e-15	1.91348e-14	3.43445e-15		0.00243755	0.00519154	Putative	UL48-47-46	FALSE
cell_line_additive	cell_line_PK_15_vs_C6		cell_line_PK_15_vs_C6	cell_line_additive	cell_line_additive	Time	C6	cell_line_PK_15	cell	C6	cell_line_PK_15	C6	nc-US1_NC_23	US1	38.4456	9	1.44977e-05	3.14116e-05	1.44977e-05		0.00242733	0.0114674	3`-short;NC	US1
cell_line_additive	cell_line_PK_15_vs_NRK		cell_line_PK_15_vs_NRK	cell_line_additive	cell_line_additive	Time	NRK	cell_line_PK_15	cell	NRK	cell_line_PK_15	NRK	EP0	EP0	144.414	12	7.6805e-25	1.4977e-23	7.6805e-25		4.97229e-05	0.163058	Intron Retention	EP0	FALSE
cell_line_additive	cell_line_PK_15_vs_NRK		cell_line_PK_15_vs_NRK	cell_line_additive	cell_line_additive	Time	NRK	cell_line_PK_15	cell	NRK	cell_line_PK_15	NRK	EP0-sp1	EP0	144.414	12	7.6805e-25	1.4977e-23	7.6805e-25		3.26462e-20	-0.181181	Canonical	EP0	FALSE
cell_line_additive	cell_line_PK_15_vs_NRK		cell_line_PK_15_vs_NRK	cell_line_additive	cell_line_additive	Time	NRK	cell_line_PK_15	cell	NRK	cell_line_PK_15	NRK	EP0.3	EP0	144.414	12	7.6805e-25	1.4977e-23	7.6805e-25		2.4881e-06	0.114426	Putative	EP0	FALSE
cell_line_additive	cell_line_PK_15_vs_NRK		cell_line_PK_15_vs_NRK	cell_line_additive	cell_line_additive	Time	NRK	cell_line_PK_15	cell	NRK	cell_line_PK_15	NRK	EP0.5-S	EP0	144.414	12	7.6805e-25	1.4977e-23	7.6805e-25			-0.0322512	Putative	EP0	FALSE
cell_line_additive	cell_line_PK_15_vs_NRK		cell_line_PK_15_vs_NRK	cell_line_additive	cell_line_additive	Time	NRK	cell_line_PK_15	cell	NRK	cell_line_PK_15	NRK	NOIR-1M	NOIR	34.2747	3	1.7335e-07	5.20049e-07	1.7335e-07		0	0.0888898	Canonical	NOIR	FALSE
cell_line_additive	cell_line_PK_15_vs_NRK		cell_line_PK_15_vs_NRK	cell_line_additive	cell_line_additive	Time	NRK	cell_line_PK_15	cell	NRK	cell_line_PK_15	NRK	NOIR-1M_5`-long_3	NOIR	34.2747	3	1.7335e-07	5.20049e-07	1.7335e-07		0	-0.0847492	5`-long	NOIR	FALSE
cell_line_additive	cell_line_PK_15_vs_NRK		cell_line_PK_15_vs_NRK	cell_line_additive	cell_line_additive	Time	NRK	cell_line_PK_15	cell	NRK	cell_line_PK_15	NRK	NOIR_2-1L-2	NOIR_2	31.2145	3	7.66064e-07	2.13404e-06	7.66064e-07		0	-0.0790706	5`-long	NOIR_2	FALSE
cell_line_additive	cell_line_PK_15_vs_NRK		cell_line_PK_15_vs_NRK	cell_line_additive	cell_line_additive	Time	NRK	cell_line_PK_15	cell	NRK	cell_line_PK_15	NRK	NOIR_2-1M-2	NOIR_2	31.2145	3	7.66064e-07	2.13404e-06	7.66064e-07		0	0.0827549	Canonical	NOIR_2	FALSE
cell_line_additive	cell_line_PK_15_vs_NRK		cell_line_PK_15_vs_NRK	cell_line_additive	cell_line_additive	Time	NRK	cell_line_PK_15	cell	NRK	cell_line_PK_15	NRK	ORF-1	ORF-1	35.6575	18	0.00780375	0.0104947	0.00780375		0.0011199	-0.00864844	Canonical	ORF-1	FALSE
cell_line_additive	cell_line_PK_15_vs_NRK		cell_line_PK_15_vs_NRK	cell_line_additive	cell_line_additive	Time	NRK	cell_line_PK_15	cell	NRK	cell_line_PK_15	NRK	ORF-1.5-S_Putative_2	ORF-1	35.6575	18	0.00780375	0.0104947	0.00780375			-0.0267303	Putative	ORF-1	FALSE
cell_line_additive	cell_line_PK_15_vs_NRK		cell_line_PK_15_vs_NRK	cell_line_additive	cell_line_additive	Time	NRK	cell_line_PK_15	cell	NRK	cell_line_PK_15	NRK	ORF-1L1-S	ORF-1	35.6575	18	0.00780375	0.0104947	0.00780375			0.00271879	5`-long	ORF-1	FALSE
cell_line_additive	cell_line_PK_15_vs_NRK		cell_line_PK_15_vs_NRK	cell_line_additive	cell_line_additive	Time	NRK	cell_line_PK_15	cell	NRK	cell_line_PK_15	NRK	ORF-1M1	ORF-1	35.6575	18	0.00780375	0.0104947	0.00780375			0.00520703	5`-long	ORF-1	FALSE
cell_line_additive	cell_line_PK_15_vs_NRK		cell_line_PK_15_vs_NRK	cell_line_additive	cell_line_additive	Time	NRK	cell_line_PK_15	cell	NRK	cell_line_PK_15	NRK	ORF-1M1-S	ORF-1	35.6575	18	0.00780375	0.0104947	0.00780375			-0.00373227	5`-long	ORF-1	FALSE
cell_line_additive	cell_line_PK_15_vs_NRK		cell_line_PK_15_vs_NRK	cell_line_additive	cell_line_additive	Time	NRK	cell_line_PK_15	cell	NRK	cell_line_PK_15	NRK	ORF-1M1-S_5`-long_1	ORF-1	35.6575	18	0.00780375	0.0104947	0.00780375			-0.000156152	5`-long	ORF-1	FALSE
cell_line_additive	cell_line_PK_15_vs_NRK		cell_line_PK_15_vs_NRK	cell_line_additive	cell_line_additive	Time	NRK	cell_line_PK_15	cell	NRK	cell_line_PK_15	NRK	ORF-1M2	ORF-1	35.6575	18	0.00780375	0.0104947	0.00780375		0.000367806	0.0524159	5`-long	ORF-1	FALSE
cell_line_additive	cell_line_PK_15_vs_NRK		cell_line_PK_15_vs_NRK	cell_line_additive	cell_line_additive	Time	NRK	cell_line_PK_15	cell	NRK	cell_line_PK_15	NRK	TRL29.2	UL29	111.079	9	8.86718e-20	6.9164e-19	8.86718e-20		2.05373e-12	0.149188	Putative	UL29-28-27	FALSE
cell_line_additive	cell_line_PK_15_vs_NRK		cell_line_PK_15_vs_NRK	cell_line_additive	cell_line_additive	Time	NRK	cell_line_PK_15	cell	NRK	cell_line_PK_15	NRK	TRL29.2_Putative_1	UL29	111.079	9	8.86718e-20	6.9164e-19	8.86718e-20		2.98111e-05	-0.0793672	Putative	UL29-28-27	FALSE
cell_line_additive	cell_line_PK_15_vs_NRK		cell_line_PK_15_vs_NRK	cell_line_additive	cell_line_additive	Time	NRK	cell_line_PK_15	cell	NRK	cell_line_PK_15	NRK	TRL3.5	UL3.5		24						0.102219	Putative	UL1-2-3-3.5	FALSE
cell_line_additive	cell_line_PK_15_vs_NRK		cell_line_PK_15_vs_NRK	cell_line_additive	cell_line_additive	Time	NRK	cell_line_PK_15	cell	NRK	cell_line_PK_15	NRK	TRL3.5_NC_1	UL3.5		24						-0.0540247	NC	UL1-2-3-3.5	FALSE
cell_line_additive	cell_line_PK_15_vs_NRK		cell_line_PK_15_vs_NRK	cell_line_additive	cell_line_additive	Time	NRK	cell_line_PK_15	cell	NRK	cell_line_PK_15	NRK	TRL3.5_NC_2	UL3.5		24						0.0440078	NC	UL1-2-3-3.5	FALSE
cell_line_additive	cell_line_PK_15_vs_NRK		cell_line_PK_15_vs_NRK	cell_line_additive	cell_line_additive	Time	NRK	cell_line_PK_15	cell	NRK	cell_line_PK_15	NRK	TRL3.5_NC_3	UL3.5		24						-0.0751404	NC	UL1-2-3-3.5	FALSE
cell_line_additive	cell_line_PK_15_vs_NRK		cell_line_PK_15_vs_NRK	cell_line_additive	cell_line_additive	Time	NRK	cell_line_PK_15	cell	NRK	cell_line_PK_15	NRK	TRL3.5_NC_4	UL3.5		24						0.0329874	NC	UL1-2-3-3.5	FALSE
cell_line_additive	cell_line_PK_15_vs_NRK		cell_line_PK_15_vs_NRK	cell_line_additive	cell_line_additive	Time	NRK	cell_line_PK_15	cell	NRK	cell_line_PK_15	NRK	TRL40	UL40	43.0155	9	2.14154e-06	5.22e-06	2.14154e-06		0.000609312	0.000655478	Putative	UL38-39-40	FALSE
cell_line_additive	cell_line_PK_15_vs_NRK		cell_line_PK_15_vs_NRK	cell_line_additive	cell_line_additive	Time	NRK	cell_line_PK_15	cell	NRK	cell_line_PK_15	NRK	TRS1-L2	US1	38.4456	9	1.44977e-05	3.14116e-05	1.44977e-05		0.0060007	0.0903678	Putative	US1	FALSE
cell_line_additive	cell_line_PK_15_vs_NRK		cell_line_PK_15_vs_NRK	cell_line_additive	cell_line_additive	Time	NRK	cell_line_PK_15	cell	NRK	cell_line_PK_15	NRK	TRS1-L3	US1	38.4456	9	1.44977e-05	3.14116e-05	1.44977e-05			-0.0110711	Putative	US1	FALSE
cell_line_additive	cell_line_PK_15_vs_NRK		cell_line_PK_15_vs_NRK	cell_line_additive	cell_line_additive	Time	NRK	cell_line_PK_15	cell	NRK	cell_line_PK_15	NRK	UL-11-L3	UL12	14.5603	6	0.0239666	0.0301516	0.0239666		0.00580731	0.146336	5`-long;Putative	UL14-13-12-11	FALSE
cell_line_additive	cell_line_PK_15_vs_NRK		cell_line_PK_15_vs_NRK	cell_line_additive	cell_line_additive	Time	NRK	cell_line_PK_15	cell	NRK	cell_line_PK_15	NRK	UL-11-S_5`-short_1	UL12	14.5603	6	0.0239666	0.0301516	0.0239666			0.0603336	5`-short	UL14-13-12-11	FALSE
cell_line_additive	cell_line_PK_15_vs_NRK		cell_line_PK_15_vs_NRK	cell_line_additive	cell_line_additive	Time	NRK	cell_line_PK_15	cell	NRK	cell_line_PK_15	NRK	UL-11-S_5`-short_2	UL12	14.5603	6	0.0239666	0.0301516	0.0239666			0.0392313	5`-short	UL14-13-12-11	FALSE
cell_line_additive	cell_line_PK_15_vs_NRK		cell_line_PK_15_vs_NRK	cell_line_additive	cell_line_additive	Time	NRK	cell_line_PK_15	cell	NRK	cell_line_PK_15	NRK	UL1-2-3-3.5	UL1		3						0.0576918	Canonical;Polygenic	UL1-2-3-3.5	TRUE
cell_line_additive	cell_line_PK_15_vs_NRK		cell_line_PK_15_vs_NRK	cell_line_additive	cell_line_additive	Time	NRK	cell_line_PK_15	cell	NRK	cell_line_PK_15	NRK	UL10	UL10	17.2275	12	0.141237	0.153007				-0.0313411	Canonical	UL10	FALSE
cell_line_additive	cell_line_PK_15_vs_NRK		cell_line_PK_15_vs_NRK	cell_line_additive	cell_line_additive	Time	NRK	cell_line_PK_15	cell	NRK	cell_line_PK_15	NRK	UL10-L1	UL10	17.2275	12	0.141237	0.153007				-0.00510706	5`-long	UL10	FALSE
cell_line_additive	cell_line_PK_15_vs_NRK		cell_line_PK_15_vs_NRK	cell_line_additive	cell_line_additive	Time	NRK	cell_line_PK_15	cell	NRK	cell_line_PK_15	NRK	UL10-L3	UL10	17.2275	12	0.141237	0.153007				0.0752157	5`-long	UL10	FALSE
cell_line_additive	cell_line_PK_15_vs_NRK		cell_line_PK_15_vs_NRK	cell_line_additive	cell_line_additive	Time	NRK	cell_line_PK_15	cell	NRK	cell_line_PK_15	NRK	UL10-S_Putative	UL10	17.2275	12	0.141237	0.153007				0.000848542	Putative	UL10	FALSE
cell_line_additive	cell_line_PK_15_vs_NRK		cell_line_PK_15_vs_NRK	cell_line_additive	cell_line_additive	Time	NRK	cell_line_PK_15	cell	NRK	cell_line_PK_15	NRK	UL10.4_Putative_2	UL10	17.2275	12	0.141237	0.153007				0.00961604	Putative	UL10	FALSE
cell_line_additive	cell_line_PK_15_vs_NRK		cell_line_PK_15_vs_NRK	cell_line_additive	cell_line_additive	Time	NRK	cell_line_PK_15	cell	NRK	cell_line_PK_15	NRK	UL12-11	UL13	16.5423	3	0.000877645	0.00155582	0.000877645		0	0.0724604	Canonical	UL14-13-12-11	TRUE
cell_line_additive	cell_line_PK_15_vs_NRK		cell_line_PK_15_vs_NRK	cell_line_additive	cell_line_additive	Time	NRK	cell_line_PK_15	cell	NRK	cell_line_PK_15	NRK	UL13-12-11	UL13	16.5423	3	0.000877645	0.00155582	0.000877645		0	-0.0197924	Canonical	UL14-13-12-11	TRUE
cell_line_additive	cell_line_PK_15_vs_NRK		cell_line_PK_15_vs_NRK	cell_line_additive	cell_line_additive	Time	NRK	cell_line_PK_15	cell	NRK	cell_line_PK_15	NRK	UL18	UL18	28.0513	6	9.1895e-05	0.000188627	9.1895e-05		1.25262e-05	-0.0901008	Canonical	UL20-19-18	FALSE
cell_line_additive	cell_line_PK_15_vs_NRK		cell_line_PK_15_vs_NRK	cell_line_additive	cell_line_additive	Time	NRK	cell_line_PK_15	cell	NRK	cell_line_PK_15	NRK	UL18-AT	UL18	28.0513	6	9.1895e-05	0.000188627	9.1895e-05		0.0096047	0.0320904	3`-long	UL20-19-18	FALSE
cell_line_additive	cell_line_PK_15_vs_NRK		cell_line_PK_15_vs_NRK	cell_line_additive	cell_line_additive	Time	NRK	cell_line_PK_15	cell	NRK	cell_line_PK_15	NRK	UL18.5	UL18	28.0513	6	9.1895e-05	0.000188627	9.1895e-05		0.00189708	0.0831679	Polygenic	UL20-19-18	FALSE
cell_line_additive	cell_line_PK_15_vs_NRK		cell_line_PK_15_vs_NRK	cell_line_additive	cell_line_additive	Time	NRK	cell_line_PK_15	cell	NRK	cell_line_PK_15	NRK	UL19	UL19		15						0.127511	Canonical	UL20-19-18	FALSE
cell_line_additive	cell_line_PK_15_vs_NRK		cell_line_PK_15_vs_NRK	cell_line_additive	cell_line_additive	Time	NRK	cell_line_PK_15	cell	NRK	cell_line_PK_15	NRK	UL19-18	UL19		15						0.255453	Canonical	UL20-19-18	TRUE
cell_line_additive	cell_line_PK_15_vs_NRK		cell_line_PK_15_vs_NRK	cell_line_additive	cell_line_additive	Time	NRK	cell_line_PK_15	cell	NRK	cell_line_PK_15	NRK	UL19.35_Putative_2	UL19		15						-0.00974816	Putative	UL20-19-18	FALSE
cell_line_additive	cell_line_PK_15_vs_NRK		cell_line_PK_15_vs_NRK	cell_line_additive	cell_line_additive	Time	NRK	cell_line_PK_15	cell	NRK	cell_line_PK_15	NRK	UL19.37	UL19		15						0.0333032	Putative	UL20-19-18	FALSE
cell_line_additive	cell_line_PK_15_vs_NRK		cell_line_PK_15_vs_NRK	cell_line_additive	cell_line_additive	Time	NRK	cell_line_PK_15	cell	NRK	cell_line_PK_15	NRK	UL19.38-S	UL19		15						-0.152663	Putative	UL20-19-18	FALSE
cell_line_additive	cell_line_PK_15_vs_NRK		cell_line_PK_15_vs_NRK	cell_line_additive	cell_line_additive	Time	NRK	cell_line_PK_15	cell	NRK	cell_line_PK_15	NRK	UL21	UL21	19.7223	6	0.00310276	0.0048403	0.00310276		0.00128682	0.0557292	Canonical	UL21	FALSE
cell_line_additive	cell_line_PK_15_vs_NRK		cell_line_PK_15_vs_NRK	cell_line_additive	cell_line_additive	Time	NRK	cell_line_PK_15	cell	NRK	cell_line_PK_15	NRK	UL21.5_NC	UL21	19.7223	6	0.00310276	0.0048403	0.00310276		0.000255729	-0.0569602	5`-short;NC;Putative	UL21	FALSE
cell_line_additive	cell_line_PK_15_vs_NRK		cell_line_PK_15_vs_NRK	cell_line_additive	cell_line_additive	Time	NRK	cell_line_PK_15	cell	NRK	cell_line_PK_15	NRK	UL21.5_Putative_3	UL21	19.7223	6	0.00310276	0.0048403	0.00310276			0.0130816	Putative	UL21	FALSE
cell_line_additive	cell_line_PK_15_vs_NRK		cell_line_PK_15_vs_NRK	cell_line_additive	cell_line_additive	Time	NRK	cell_line_PK_15	cell	NRK	cell_line_PK_15	NRK	UL22	UL22	8.35575	6	0.213181	0.224705				-0.00955772	Canonical	UL23-22	FALSE
cell_line_additive	cell_line_PK_15_vs_NRK		cell_line_PK_15_vs_NRK	cell_line_additive	cell_line_additive	Time	NRK	cell_line_PK_15	cell	NRK	cell_line_PK_15	NRK	UL22.5	UL22	8.35575	6	0.213181	0.224705				0.143175	Putative	UL23-22	FALSE
cell_line_additive	cell_line_PK_15_vs_NRK		cell_line_PK_15_vs_NRK	cell_line_additive	cell_line_additive	Time	NRK	cell_line_PK_15	cell	NRK	cell_line_PK_15	NRK	UL22.8	UL22	8.35575	6	0.213181	0.224705				0.0237845	Putative	UL23-22	FALSE
cell_line_additive	cell_line_PK_15_vs_NRK		cell_line_PK_15_vs_NRK	cell_line_additive	cell_line_additive	Time	NRK	cell_line_PK_15	cell	NRK	cell_line_PK_15	NRK	UL23	UL23	71.9069	6	1.66044e-13	7.19523e-13	1.66044e-13		3.45053e-06	0.112646	Canonical	UL23-22	FALSE
cell_line_additive	cell_line_PK_15_vs_NRK		cell_line_PK_15_vs_NRK	cell_line_additive	cell_line_additive	Time	NRK	cell_line_PK_15	cell	NRK	cell_line_PK_15	NRK	UL23-22	UL23	71.9069	6	1.66044e-13	7.19523e-13	1.66044e-13		3.81011e-08	0.0240845	Canonical	UL23-22	TRUE
cell_line_additive	cell_line_PK_15_vs_NRK		cell_line_PK_15_vs_NRK	cell_line_additive	cell_line_additive	Time	NRK	cell_line_PK_15	cell	NRK	cell_line_PK_15	NRK	UL23-L1	UL23	71.9069	6	1.66044e-13	7.19523e-13	1.66044e-13		5.53818e-08	-0.125213	5`-long	UL23-22	FALSE
cell_line_additive	cell_line_PK_15_vs_NRK		cell_line_PK_15_vs_NRK	cell_line_additive	cell_line_additive	Time	NRK	cell_line_PK_15	cell	NRK	cell_line_PK_15	NRK	UL26-26.5	UL26	5.8378	3	0.119774	0.133462				-0.0115625	Canonical;Polygenic	UL24-25-26-26.5	TRUE
cell_line_additive	cell_line_PK_15_vs_NRK		cell_line_PK_15_vs_NRK	cell_line_additive	cell_line_additive	Time	NRK	cell_line_PK_15	cell	NRK	cell_line_PK_15	NRK	UL26.6	UL26	5.8378	3	0.119774	0.133462				0.0126769	Putative	UL24-25-26-26.5	FALSE
cell_line_additive	cell_line_PK_15_vs_NRK		cell_line_PK_15_vs_NRK	cell_line_additive	cell_line_additive	Time	NRK	cell_line_PK_15	cell	NRK	cell_line_PK_15	NRK	UL27	UL27	28.1989	15	0.0203567	0.0264636	0.0203567		0.0255044	0.0731007	Canonical	UL29-28-27	FALSE
cell_line_additive	cell_line_PK_15_vs_NRK		cell_line_PK_15_vs_NRK	cell_line_additive	cell_line_additive	Time	NRK	cell_line_PK_15	cell	NRK	cell_line_PK_15	NRK	UL27.11-S3	UL27	28.1989	15	0.0203567	0.0264636	0.0203567			0.0521632	Putative	UL29-28-27	FALSE
cell_line_additive	cell_line_PK_15_vs_NRK		cell_line_PK_15_vs_NRK	cell_line_additive	cell_line_additive	Time	NRK	cell_line_PK_15	cell	NRK	cell_line_PK_15	NRK	UL27.4-S4	UL27	28.1989	15	0.0203567	0.0264636	0.0203567		0.0330418	0.173472	Putative	UL29-28-27	FALSE
cell_line_additive	cell_line_PK_15_vs_NRK		cell_line_PK_15_vs_NRK	cell_line_additive	cell_line_additive	Time	NRK	cell_line_PK_15	cell	NRK	cell_line_PK_15	NRK	UL27.5-S2	UL27	28.1989	15	0.0203567	0.0264636	0.0203567			-0.136138	Putative	UL29-28-27	FALSE
cell_line_additive	cell_line_PK_15_vs_NRK		cell_line_PK_15_vs_NRK	cell_line_additive	cell_line_additive	Time	NRK	cell_line_PK_15	cell	NRK	cell_line_PK_15	NRK	UL27.5-S3	UL27	28.1989	15	0.0203567	0.0264636	0.0203567			0.0294156	Putative	UL29-28-27	FALSE
cell_line_additive	cell_line_PK_15_vs_NRK		cell_line_PK_15_vs_NRK	cell_line_additive	cell_line_additive	Time	NRK	cell_line_PK_15	cell	NRK	cell_line_PK_15	NRK	UL27.5_Putative	UL27	28.1989	15	0.0203567	0.0264636	0.0203567			0.0274962	Putative	UL29-28-27	FALSE
cell_line_additive	cell_line_PK_15_vs_NRK		cell_line_PK_15_vs_NRK	cell_line_additive	cell_line_additive	Time	NRK	cell_line_PK_15	cell	NRK	cell_line_PK_15	NRK	UL29	UL29	111.079	9	8.86718e-20	6.9164e-19	8.86718e-20		8.96695e-14	0.143752	Canonical	UL29-28-27	FALSE
cell_line_additive	cell_line_PK_15_vs_NRK		cell_line_PK_15_vs_NRK	cell_line_additive	cell_line_additive	Time	NRK	cell_line_PK_15	cell	NRK	cell_line_PK_15	NRK	UL29.2_Putative_4	UL29	111.079	9	8.86718e-20	6.9164e-19	8.86718e-20		0.00995832	-0.0545111	Putative	UL29-28-27	FALSE
cell_line_additive	cell_line_PK_15_vs_NRK		cell_line_PK_15_vs_NRK	cell_line_additive	cell_line_additive	Time	NRK	cell_line_PK_15	cell	NRK	cell_line_PK_15	NRK	UL3-3.5	UL3	11.7322	6	0.0682178	0.0782498				0.0531609	Canonical;Polygenic	UL1-2-3-3.5	TRUE
cell_line_additive	cell_line_PK_15_vs_NRK		cell_line_PK_15_vs_NRK	cell_line_additive	cell_line_additive	Time	NRK	cell_line_PK_15	cell	NRK	cell_line_PK_15	NRK	UL3-3.5_5`-short	UL3	11.7322	6	0.0682178	0.0782498				-0.0102388	5`-long;Putative	UL1-2-3-3.5	TRUE
cell_line_additive	cell_line_PK_15_vs_NRK		cell_line_PK_15_vs_NRK	cell_line_additive	cell_line_additive	Time	NRK	cell_line_PK_15	cell	NRK	cell_line_PK_15	NRK	UL3.5	UL3.5		24						0.0737379	Canonical	UL1-2-3-3.5	FALSE
cell_line_additive	cell_line_PK_15_vs_NRK		cell_line_PK_15_vs_NRK	cell_line_additive	cell_line_additive	Time	NRK	cell_line_PK_15	cell	NRK	cell_line_PK_15	NRK	UL3.5-L_5`-long_1	UL3	11.7322	6	0.0682178	0.0782498				-0.00280503	5`-long;Putative	UL1-2-3-3.5	FALSE
cell_line_additive	cell_line_PK_15_vs_NRK		cell_line_PK_15_vs_NRK	cell_line_additive	cell_line_additive	Time	NRK	cell_line_PK_15	cell	NRK	cell_line_PK_15	NRK	UL31	UL31	19.4571	6	0.00345749	0.00518624	0.00345749		0.000373262	0.0109852	Canonical	UL32-31	FALSE
cell_line_additive	cell_line_PK_15_vs_NRK		cell_line_PK_15_vs_NRK	cell_line_additive	cell_line_additive	Time	NRK	cell_line_PK_15	cell	NRK	cell_line_PK_15	NRK	UL31.3_Putative_1	UL31	19.4571	6	0.00345749	0.00518624	0.00345749		0.0302892	-0.000418637	Putative	UL32-31	FALSE
cell_line_additive	cell_line_PK_15_vs_NRK		cell_line_PK_15_vs_NRK	cell_line_additive	cell_line_additive	Time	NRK	cell_line_PK_15	cell	NRK	cell_line_PK_15	NRK	UL31_Putative	UL31	19.4571	6	0.00345749	0.00518624	0.00345749		0.0230573	-0.000559135	Putative	UL32-31	FALSE
cell_line_additive	cell_line_PK_15_vs_NRK		cell_line_PK_15_vs_NRK	cell_line_additive	cell_line_additive	Time	NRK	cell_line_PK_15	cell	NRK	cell_line_PK_15	NRK	UL34-35	UL34	12.9733	6	0.0434618	0.051364	0.0434618		0.0353124	0.0323922	Canonical;Polygenic	UL33-34-35	TRUE
cell_line_additive	cell_line_PK_15_vs_NRK		cell_line_PK_15_vs_NRK	cell_line_additive	cell_line_additive	Time	NRK	cell_line_PK_15	cell	NRK	cell_line_PK_15	NRK	UL34L2-35	UL34	12.9733	6	0.0434618	0.051364	0.0434618			0.00979181	5`-long;Polygenic	UL33-34-35	TRUE
cell_line_additive	cell_line_PK_15_vs_NRK		cell_line_PK_15_vs_NRK	cell_line_additive	cell_line_additive	Time	NRK	cell_line_PK_15	cell	NRK	cell_line_PK_15	NRK	UL35-L3_5`-long_1	UL34	12.9733	6	0.0434618	0.051364	0.0434618			-0.0312616	5`-long;Putative	UL33-34-35	FALSE
cell_line_additive	cell_line_PK_15_vs_NRK		cell_line_PK_15_vs_NRK	cell_line_additive	cell_line_additive	Time	NRK	cell_line_PK_15	cell	NRK	cell_line_PK_15	NRK	UL37	UL37		3						-0.0466476	Canonical	UL37-36	FALSE
cell_line_additive	cell_line_PK_15_vs_NRK		cell_line_PK_15_vs_NRK	cell_line_additive	cell_line_additive	Time	NRK	cell_line_PK_15	cell	NRK	cell_line_PK_15	NRK	UL37_Putative	UL37		3						0.086269	Putative	UL37-36	FALSE
cell_line_additive	cell_line_PK_15_vs_NRK		cell_line_PK_15_vs_NRK	cell_line_additive	cell_line_additive	Time	NRK	cell_line_PK_15	cell	NRK	cell_line_PK_15	NRK	UL38	UL38	73.608	6	7.42288e-14	3.61865e-13	7.42288e-14		0.00320512	0.00800722	Canonical	UL38-39-40	FALSE
cell_line_additive	cell_line_PK_15_vs_NRK		cell_line_PK_15_vs_NRK	cell_line_additive	cell_line_additive	Time	NRK	cell_line_PK_15	cell	NRK	cell_line_PK_15	NRK	UL38-39-40	UL38	73.608	6	7.42288e-14	3.61865e-13	7.42288e-14		1.46444e-09	0.0387415	Canonical;Polygenic	UL38-39-40	TRUE
cell_line_additive	cell_line_PK_15_vs_NRK		cell_line_PK_15_vs_NRK	cell_line_additive	cell_line_additive	Time	NRK	cell_line_PK_15	cell	NRK	cell_line_PK_15	NRK	UL38.6-S_Putative_2	UL38	73.608	6	7.42288e-14	3.61865e-13	7.42288e-14		1.72536e-06	-0.0147375	Putative	UL38-39-40	FALSE
cell_line_additive	cell_line_PK_15_vs_NRK		cell_line_PK_15_vs_NRK	cell_line_additive	cell_line_additive	Time	NRK	cell_line_PK_15	cell	NRK	cell_line_PK_15	NRK	UL39-40	UL39		18						0.0981802	Canonical;Polygenic	UL38-39-40	TRUE
cell_line_additive	cell_line_PK_15_vs_NRK		cell_line_PK_15_vs_NRK	cell_line_additive	cell_line_additive	Time	NRK	cell_line_PK_15	cell	NRK	cell_line_PK_15	NRK	UL39-40-L	UL39		18						0.0198975	5`-long;Polygenic	UL38-39-40	TRUE
cell_line_additive	cell_line_PK_15_vs_NRK		cell_line_PK_15_vs_NRK	cell_line_additive	cell_line_additive	Time	NRK	cell_line_PK_15	cell	NRK	cell_line_PK_15	NRK	UL4	UL4	50.3486	6	4.00213e-09	1.41894e-08	4.00213e-09		2.31653e-06	-0.148142	Canonical	UL5-4	FALSE
cell_line_additive	cell_line_PK_15_vs_NRK		cell_line_PK_15_vs_NRK	cell_line_additive	cell_line_additive	Time	NRK	cell_line_PK_15	cell	NRK	cell_line_PK_15	NRK	UL4-L	UL4	50.3486	6	4.00213e-09	1.41894e-08	4.00213e-09		1.42382e-08	0.194159	5`-long	UL5-4	FALSE
cell_line_additive	cell_line_PK_15_vs_NRK		cell_line_PK_15_vs_NRK	cell_line_additive	cell_line_additive	Time	NRK	cell_line_PK_15	cell	NRK	cell_line_PK_15	NRK	UL4.2	UL4	50.3486	6	4.00213e-09	1.41894e-08	4.00213e-09			0.0413911	Putative	UL5-4	FALSE
cell_line_additive	cell_line_PK_15_vs_NRK		cell_line_PK_15_vs_NRK	cell_line_additive	cell_line_additive	Time	NRK	cell_line_PK_15	cell	NRK	cell_line_PK_15	NRK	UL40	UL40	43.0155	9	2.14154e-06	5.22e-06	2.14154e-06		1.79485e-08	-0.0129211	Canonical	UL38-39-40	FALSE
cell_line_additive	cell_line_PK_15_vs_NRK		cell_line_PK_15_vs_NRK	cell_line_additive	cell_line_additive	Time	NRK	cell_line_PK_15	cell	NRK	cell_line_PK_15	NRK	UL40-L12	UL39		18						-0.0764556	5`-long;Putative	UL38-39-40	FALSE
cell_line_additive	cell_line_PK_15_vs_NRK		cell_line_PK_15_vs_NRK	cell_line_additive	cell_line_additive	Time	NRK	cell_line_PK_15	cell	NRK	cell_line_PK_15	NRK	UL40-L16	UL39		18						0.121848	5`-long;Putative	UL38-39-40	FALSE
cell_line_additive	cell_line_PK_15_vs_NRK		cell_line_PK_15_vs_NRK	cell_line_additive	cell_line_additive	Time	NRK	cell_line_PK_15	cell	NRK	cell_line_PK_15	NRK	UL40-L2_5`-long	UL39		18						0.127533	5`-long;Putative	UL38-39-40	FALSE
cell_line_additive	cell_line_PK_15_vs_NRK		cell_line_PK_15_vs_NRK	cell_line_additive	cell_line_additive	Time	NRK	cell_line_PK_15	cell	NRK	cell_line_PK_15	NRK	UL40-L3_5`-long_1	UL39		18						-0.0464563	5`-long;Putative	UL38-39-40	FALSE
cell_line_additive	cell_line_PK_15_vs_NRK		cell_line_PK_15_vs_NRK	cell_line_additive	cell_line_additive	Time	NRK	cell_line_PK_15	cell	NRK	cell_line_PK_15	NRK	UL40-L3_5`-long_3	UL39		18						0.0110616	5`-long;Putative	UL38-39-40	FALSE
cell_line_additive	cell_line_PK_15_vs_NRK		cell_line_PK_15_vs_NRK	cell_line_additive	cell_line_additive	Time	NRK	cell_line_PK_15	cell	NRK	cell_line_PK_15	NRK	UL40-S	UL40	43.0155	9	2.14154e-06	5.22e-06	2.14154e-06			0.0211204	5`-long	UL38-39-40	FALSE
cell_line_additive	cell_line_PK_15_vs_NRK		cell_line_PK_15_vs_NRK	cell_line_additive	cell_line_additive	Time	NRK	cell_line_PK_15	cell	NRK	cell_line_PK_15	NRK	UL40.6_Putative	UL40	43.0155	9	2.14154e-06	5.22e-06	2.14154e-06		0.00128695	0.0123917	Putative	UL38-39-40	FALSE
cell_line_additive	cell_line_PK_15_vs_NRK		cell_line_PK_15_vs_NRK	cell_line_additive	cell_line_additive	Time	NRK	cell_line_PK_15	cell	NRK	cell_line_PK_15	NRK	UL41	UL41	64.3122	6	5.96045e-12	2.32458e-11	5.96045e-12		1.52094e-09	-0.122698	Canonical	UL41	FALSE
cell_line_additive	cell_line_PK_15_vs_NRK		cell_line_PK_15_vs_NRK	cell_line_additive	cell_line_additive	Time	NRK	cell_line_PK_15	cell	NRK	cell_line_PK_15	NRK	UL41.2	UL41	64.3122	6	5.96045e-12	2.32458e-11	5.96045e-12		0.00988727	0.121002	Putative	UL41	FALSE
cell_line_additive	cell_line_PK_15_vs_NRK		cell_line_PK_15_vs_NRK	cell_line_additive	cell_line_additive	Time	NRK	cell_line_PK_15	cell	NRK	cell_line_PK_15	NRK	UL41.9	UL41	64.3122	6	5.96045e-12	2.32458e-11	5.96045e-12		9.57204e-11	0.0924336	Putative	UL41	FALSE
cell_line_additive	cell_line_PK_15_vs_NRK		cell_line_PK_15_vs_NRK	cell_line_additive	cell_line_additive	Time	NRK	cell_line_PK_15	cell	NRK	cell_line_PK_15	NRK	UL42	UL42	111.519	6	9.79702e-22	9.55209e-21	9.79702e-22		6.40398e-13	-0.0271197	Canonical	UL42-43-44	FALSE
cell_line_additive	cell_line_PK_15_vs_NRK		cell_line_PK_15_vs_NRK	cell_line_additive	cell_line_additive	Time	NRK	cell_line_PK_15	cell	NRK	cell_line_PK_15	NRK	UL42-43-44	UL42	111.519	6	9.79702e-22	9.55209e-21	9.79702e-22		1.36036e-23	0.0486351	Canonical;Polygenic	UL42-43-44	TRUE
cell_line_additive	cell_line_PK_15_vs_NRK		cell_line_PK_15_vs_NRK	cell_line_additive	cell_line_additive	Time	NRK	cell_line_PK_15	cell	NRK	cell_line_PK_15	NRK	UL42.3_Putative_3	UL42	111.519	6	9.79702e-22	9.55209e-21	9.79702e-22			0.0101558	Putative	UL42-43-44	FALSE
cell_line_additive	cell_line_PK_15_vs_NRK		cell_line_PK_15_vs_NRK	cell_line_additive	cell_line_additive	Time	NRK	cell_line_PK_15	cell	NRK	cell_line_PK_15	NRK	UL43	UL43	31.4103	9	0.000251679	0.000467404	0.000251679			-0.00702846	5`-long	UL42-43-44	FALSE
cell_line_additive	cell_line_PK_15_vs_NRK		cell_line_PK_15_vs_NRK	cell_line_additive	cell_line_additive	Time	NRK	cell_line_PK_15	cell	NRK	cell_line_PK_15	NRK	UL43-44	UL43	31.4103	9	0.000251679	0.000467404	0.000251679		3.5581e-05	0.0332103	Canonical;Polygenic	UL42-43-44	TRUE
cell_line_additive	cell_line_PK_15_vs_NRK		cell_line_PK_15_vs_NRK	cell_line_additive	cell_line_additive	Time	NRK	cell_line_PK_15	cell	NRK	cell_line_PK_15	NRK	UL43-S	UL43	31.4103	9	0.000251679	0.000467404	0.000251679			0.0116434	Canonical	UL42-43-44	FALSE
cell_line_additive	cell_line_PK_15_vs_NRK		cell_line_PK_15_vs_NRK	cell_line_additive	cell_line_additive	Time	NRK	cell_line_PK_15	cell	NRK	cell_line_PK_15	NRK	UL43.13_Putative_3	UL43	31.4103	9	0.000251679	0.000467404	0.000251679			0.0371817	Putative	UL42-43-44	FALSE
cell_line_additive	cell_line_PK_15_vs_NRK		cell_line_PK_15_vs_NRK	cell_line_additive	cell_line_additive	Time	NRK	cell_line_PK_15	cell	NRK	cell_line_PK_15	NRK	UL44	UL44	21.7125	12	0.0408711	0.0498117	0.0408711		0.0062571	-0.0550151	Canonical	UL42-43-44	FALSE
cell_line_additive	cell_line_PK_15_vs_NRK		cell_line_PK_15_vs_NRK	cell_line_additive	cell_line_additive	Time	NRK	cell_line_PK_15	cell	NRK	cell_line_PK_15	NRK	UL44.4-S16	UL44	21.7125	12	0.0408711	0.0498117	0.0408711		0.0214381	0.0264254	Putative	UL42-43-44	FALSE
cell_line_additive	cell_line_PK_15_vs_NRK		cell_line_PK_15_vs_NRK	cell_line_additive	cell_line_additive	Time	NRK	cell_line_PK_15	cell	NRK	cell_line_PK_15	NRK	UL44.4-S2	UL44	21.7125	12	0.0408711	0.0498117	0.0408711			-0.0759047	Putative	UL42-43-44	FALSE
cell_line_additive	cell_line_PK_15_vs_NRK		cell_line_PK_15_vs_NRK	cell_line_additive	cell_line_additive	Time	NRK	cell_line_PK_15	cell	NRK	cell_line_PK_15	NRK	UL44.4-S20_Putative	UL44	21.7125	12	0.0408711	0.0498117	0.0408711			0.0345353	Putative	UL42-43-44	FALSE
cell_line_additive	cell_line_PK_15_vs_NRK		cell_line_PK_15_vs_NRK	cell_line_additive	cell_line_additive	Time	NRK	cell_line_PK_15	cell	NRK	cell_line_PK_15	NRK	UL44.4-S5	UL44	21.7125	12	0.0408711	0.0498117	0.0408711			0.0158525	Putative	UL42-43-44	FALSE
cell_line_additive	cell_line_PK_15_vs_NRK		cell_line_PK_15_vs_NRK	cell_line_additive	cell_line_additive	Time	NRK	cell_line_PK_15	cell	NRK	cell_line_PK_15	NRK	UL46	UL46	103.052	15	3.43445e-15	1.91348e-14	3.43445e-15		2.25515e-19	-0.0466994	Canonical	UL48-47-46	FALSE
cell_line_additive	cell_line_PK_15_vs_NRK		cell_line_PK_15_vs_NRK	cell_line_additive	cell_line_additive	Time	NRK	cell_line_PK_15	cell	NRK	cell_line_PK_15	NRK	UL46-L9_5`-long_2	UL47		3						0.19151	5`-long;Putative	UL48-47-46	FALSE
cell_line_additive	cell_line_PK_15_vs_NRK		cell_line_PK_15_vs_NRK	cell_line_additive	cell_line_additive	Time	NRK	cell_line_PK_15	cell	NRK	cell_line_PK_15	NRK	UL46.1	UL46	103.052	15	3.43445e-15	1.91348e-14	3.43445e-15		1.39393e-07	-0.0263664	Putative	UL48-47-46	FALSE
cell_line_additive	cell_line_PK_15_vs_NRK		cell_line_PK_15_vs_NRK	cell_line_additive	cell_line_additive	Time	NRK	cell_line_PK_15	cell	NRK	cell_line_PK_15	NRK	UL46.1-S2	UL46	103.052	15	3.43445e-15	1.91348e-14	3.43445e-15		0.0182812	0.0951675	Putative	UL48-47-46	FALSE
cell_line_additive	cell_line_PK_15_vs_NRK		cell_line_PK_15_vs_NRK	cell_line_additive	cell_line_additive	Time	NRK	cell_line_PK_15	cell	NRK	cell_line_PK_15	NRK	UL46.1_Putative	UL46	103.052	15	3.43445e-15	1.91348e-14	3.43445e-15			0.0165022	Putative	UL48-47-46	FALSE
cell_line_additive	cell_line_PK_15_vs_NRK		cell_line_PK_15_vs_NRK	cell_line_additive	cell_line_additive	Time	NRK	cell_line_PK_15	cell	NRK	cell_line_PK_15	NRK	UL46.2_Putative_2	UL46	103.052	15	3.43445e-15	1.91348e-14	3.43445e-15			0.03524	Putative	UL48-47-46	FALSE
cell_line_additive	cell_line_PK_15_vs_NRK		cell_line_PK_15_vs_NRK	cell_line_additive	cell_line_additive	Time	NRK	cell_line_PK_15	cell	NRK	cell_line_PK_15	NRK	UL47-46	UL47		3						0.0633955	Canonical;Polygenic	UL48-47-46	TRUE
cell_line_additive	cell_line_PK_15_vs_NRK		cell_line_PK_15_vs_NRK	cell_line_additive	cell_line_additive	Time	NRK	cell_line_PK_15	cell	NRK	cell_line_PK_15	NRK	UL49	UL49	12.4916	3	0.0058756	0.00818387	0.0058756		0	0.0469142	Canonical	UL51-UL49.5-49	FALSE
cell_line_additive	cell_line_PK_15_vs_NRK		cell_line_PK_15_vs_NRK	cell_line_additive	cell_line_additive	Time	NRK	cell_line_PK_15	cell	NRK	cell_line_PK_15	NRK	UL49-L	UL49.5	29.2242	12	0.00364881	0.0052705	0.00364881			0.0623547	5`-long;Putative	UL51-UL49.5-49	FALSE
cell_line_additive	cell_line_PK_15_vs_NRK		cell_line_PK_15_vs_NRK	cell_line_additive	cell_line_additive	Time	NRK	cell_line_PK_15	cell	NRK	cell_line_PK_15	NRK	UL49-L2	UL49.5	29.2242	12	0.00364881	0.0052705	0.00364881			0.00987383	5`-long;Putative	UL51-UL49.5-49	FALSE
cell_line_additive	cell_line_PK_15_vs_NRK		cell_line_PK_15_vs_NRK	cell_line_additive	cell_line_additive	Time	NRK	cell_line_PK_15	cell	NRK	cell_line_PK_15	NRK	UL49-L3_Polycistronic	UL49.5	29.2242	12	0.00364881	0.0052705	0.00364881			-0.00637463	Polygenic	UL51-UL49.5-49	TRUE
cell_line_additive	cell_line_PK_15_vs_NRK		cell_line_PK_15_vs_NRK	cell_line_additive	cell_line_additive	Time	NRK	cell_line_PK_15	cell	NRK	cell_line_PK_15	NRK	UL49.1-S5	UL49	12.4916	3	0.0058756	0.00818387	0.0058756		0	-0.0326814	Putative	UL51-UL49.5-49	FALSE
cell_line_additive	cell_line_PK_15_vs_NRK		cell_line_PK_15_vs_NRK	cell_line_additive	cell_line_additive	Time	NRK	cell_line_PK_15	cell	NRK	cell_line_PK_15	NRK	UL49.5-49_Polycistronic	UL49.5	29.2242	12	0.00364881	0.0052705	0.00364881			-0.0253496	Polygenic	UL51-UL49.5-49	TRUE
cell_line_additive	cell_line_PK_15_vs_NRK		cell_line_PK_15_vs_NRK	cell_line_additive	cell_line_additive	Time	NRK	cell_line_PK_15	cell	NRK	cell_line_PK_15	NRK	UL49.5-S-49	UL49.5	29.2242	12	0.00364881	0.0052705	0.00364881			-0.0487762	Polygenic	UL51-UL49.5-49	TRUE
cell_line_additive	cell_line_PK_15_vs_NRK		cell_line_PK_15_vs_NRK	cell_line_additive	cell_line_additive	Time	NRK	cell_line_PK_15	cell	NRK	cell_line_PK_15	NRK	UL50	UL50	26.4839	6	0.00018086	0.000352677	0.00018086		0.000121102	0.0586673	Canonical	UL50	FALSE
cell_line_additive	cell_line_PK_15_vs_NRK		cell_line_PK_15_vs_NRK	cell_line_additive	cell_line_additive	Time	NRK	cell_line_PK_15	cell	NRK	cell_line_PK_15	NRK	UL50L	UL50	26.4839	6	0.00018086	0.000352677	0.00018086			0.00164451	5`-long	UL50	FALSE
cell_line_additive	cell_line_PK_15_vs_NRK		cell_line_PK_15_vs_NRK	cell_line_additive	cell_line_additive	Time	NRK	cell_line_PK_15	cell	NRK	cell_line_PK_15	NRK	UL50S	UL50	26.4839	6	0.00018086	0.000352677	0.00018086		2.39531e-05	-0.0376215	5`-short	UL50	FALSE
cell_line_additive	cell_line_PK_15_vs_NRK		cell_line_PK_15_vs_NRK	cell_line_additive	cell_line_additive	Time	NRK	cell_line_PK_15	cell	NRK	cell_line_PK_15	NRK	UL51	UL51	32.724	6	1.18488e-05	2.71827e-05	1.18488e-05		0.024397	-0.0906796	Canonical	UL51-UL49.5-49	FALSE
cell_line_additive	cell_line_PK_15_vs_NRK		cell_line_PK_15_vs_NRK	cell_line_additive	cell_line_additive	Time	NRK	cell_line_PK_15	cell	NRK	cell_line_PK_15	NRK	UL51-50-49.5-49	UL51	32.724	6	1.18488e-05	2.71827e-05	1.18488e-05		0.0262062	-0.00499908	Canonical;Polygenic	UL51-UL49.5-49	TRUE
cell_line_additive	cell_line_PK_15_vs_NRK		cell_line_PK_15_vs_NRK	cell_line_additive	cell_line_additive	Time	NRK	cell_line_PK_15	cell	NRK	cell_line_PK_15	NRK	UL51.5	UL51	32.724	6	1.18488e-05	2.71827e-05	1.18488e-05		1.94594e-05	0.129335	Putative	UL51-UL49.5-49	FALSE
cell_line_additive	cell_line_PK_15_vs_NRK		cell_line_PK_15_vs_NRK	cell_line_additive	cell_line_additive	Time	NRK	cell_line_PK_15	cell	NRK	cell_line_PK_15	NRK	UL54	UL54	29.8213	3	1.50483e-06	3.91255e-06	1.50483e-06		0	0.0544204	Canonical	UL52-53-54	FALSE
cell_line_additive	cell_line_PK_15_vs_NRK		cell_line_PK_15_vs_NRK	cell_line_additive	cell_line_additive	Time	NRK	cell_line_PK_15	cell	NRK	cell_line_PK_15	NRK	UL54.4	UL54	29.8213	3	1.50483e-06	3.91255e-06	1.50483e-06		0	-0.0557368	Putative	UL52-53-54	FALSE
cell_line_additive	cell_line_PK_15_vs_NRK		cell_line_PK_15_vs_NRK	cell_line_additive	cell_line_additive	Time	NRK	cell_line_PK_15	cell	NRK	cell_line_PK_15	NRK	UL7	UL7	4.04435	3	0.256715	0.263471				0.00393183	Canonical	UL7-6	FALSE
cell_line_additive	cell_line_PK_15_vs_NRK		cell_line_PK_15_vs_NRK	cell_line_additive	cell_line_additive	Time	NRK	cell_line_PK_15	cell	NRK	cell_line_PK_15	NRK	UL8.5-S2_NC_5	UL7	4.04435	3	0.256715	0.263471				0.0248072	5`-short;NC	UL7-6	FALSE
cell_line_additive	cell_line_PK_15_vs_NRK		cell_line_PK_15_vs_NRK	cell_line_additive	cell_line_additive	Time	NRK	cell_line_PK_15	cell	NRK	cell_line_PK_15	NRK	US1-splice	US1	38.4456	9	1.44977e-05	3.14116e-05	1.44977e-05		0.00872474	-0.057159	Canonical	US1	FALSE
cell_line_additive	cell_line_PK_15_vs_NRK		cell_line_PK_15_vs_NRK	cell_line_additive	cell_line_additive	Time	NRK	cell_line_PK_15	cell	NRK	cell_line_PK_15	NRK	US1_2	US1_2	39.8266	3	1.15961e-08	3.76872e-08	1.15961e-08		0	-0.0123496	Intron Retention	US1_2	FALSE
cell_line_additive	cell_line_PK_15_vs_NRK		cell_line_PK_15_vs_NRK	cell_line_additive	cell_line_additive	Time	NRK	cell_line_PK_15	cell	NRK	cell_line_PK_15	NRK	US1_2-splice	US1_2	39.8266	3	1.15961e-08	3.76872e-08	1.15961e-08		0	0.0132774	Canonical	US1_2	FALSE
cell_line_additive	cell_line_PK_15_vs_NRK		cell_line_PK_15_vs_NRK	cell_line_additive	cell_line_additive	Time	NRK	cell_line_PK_15	cell	NRK	cell_line_PK_15	NRK	US2	US2	123.924	6	2.44037e-24	3.17248e-23	2.44037e-24		3.41632e-09	0.046413	Canonical	US8-9-2	FALSE
cell_line_additive	cell_line_PK_15_vs_NRK		cell_line_PK_15_vs_NRK	cell_line_additive	cell_line_additive	Time	NRK	cell_line_PK_15	cell	NRK	cell_line_PK_15	NRK	US2-L	US2	123.924	6	2.44037e-24	3.17248e-23	2.44037e-24		0.0187811	0.0197561	5`-long	US8-9-2	FALSE
cell_line_additive	cell_line_PK_15_vs_NRK		cell_line_PK_15_vs_NRK	cell_line_additive	cell_line_additive	Time	NRK	cell_line_PK_15	cell	NRK	cell_line_PK_15	NRK	US2.3-S3_NC	US2	123.924	6	2.44037e-24	3.17248e-23	2.44037e-24		6.68752e-25	-0.043258	5`-short;NC	US8-9-2	FALSE
cell_line_additive	cell_line_PK_15_vs_NRK		cell_line_PK_15_vs_NRK	cell_line_additive	cell_line_additive	Time	NRK	cell_line_PK_15	cell	NRK	cell_line_PK_15	NRK	US3-4	US3	2.89466	3	0.408154	0.408154				-0.00897869	Canonical	US3-4	TRUE
cell_line_additive	cell_line_PK_15_vs_NRK		cell_line_PK_15_vs_NRK	cell_line_additive	cell_line_additive	Time	NRK	cell_line_PK_15	cell	NRK	cell_line_PK_15	NRK	US3-L-4	US3	2.89466	3	0.408154	0.408154				-0.0159891	5`-long	US3-4	TRUE
cell_line_additive	cell_line_PK_15_vs_NRK		cell_line_PK_15_vs_NRK	cell_line_additive	cell_line_additive	Time	NRK	cell_line_PK_15	cell	NRK	cell_line_PK_15	NRK	US6-7	US6	14.9766	3	0.00183679	0.00311456	0.00183679		0	-0.0698734	Canonical;Polygenic	US6-7	TRUE
cell_line_additive	cell_line_PK_15_vs_NRK		cell_line_PK_15_vs_NRK	cell_line_additive	cell_line_additive	Time	NRK	cell_line_PK_15	cell	NRK	cell_line_PK_15	NRK	US7	US7	25.8727	9	0.00214329	0.00348284	0.00214329		0.0126791	-0.112625	Canonical	US6-7	FALSE
cell_line_additive	cell_line_PK_15_vs_NRK		cell_line_PK_15_vs_NRK	cell_line_additive	cell_line_additive	Time	NRK	cell_line_PK_15	cell	NRK	cell_line_PK_15	NRK	US7-8-9-2	US7	25.8727	9	0.00214329	0.00348284	0.00214329		0.00475159	0.0550897	Canonical;Polygenic	US6-7	TRUE
cell_line_additive	cell_line_PK_15_vs_NRK		cell_line_PK_15_vs_NRK	cell_line_additive	cell_line_additive	Time	NRK	cell_line_PK_15	cell	NRK	cell_line_PK_15	NRK	US7-L	US6	14.9766	3	0.00183679	0.00311456	0.00183679		0	0.0164453	5`-long;Putative	US6-7	FALSE
cell_line_additive	cell_line_PK_15_vs_NRK		cell_line_PK_15_vs_NRK	cell_line_additive	cell_line_additive	Time	NRK	cell_line_PK_15	cell	NRK	cell_line_PK_15	NRK	US7-L3	US7	25.8727	9	0.00214329	0.00348284	0.00214329			-0.0271227	5`-long	US6-7	FALSE
cell_line_additive	cell_line_PK_15_vs_NRK		cell_line_PK_15_vs_NRK	cell_line_additive	cell_line_additive	Time	NRK	cell_line_PK_15	cell	NRK	cell_line_PK_15	NRK	US7.3-S2	US7	25.8727	9	0.00214329	0.00348284	0.00214329			0.0613765	Putative	US6-7	FALSE
cell_line_additive	cell_line_PK_15_vs_NRK		cell_line_PK_15_vs_NRK	cell_line_additive	cell_line_additive	Time	NRK	cell_line_PK_15	cell	NRK	cell_line_PK_15	NRK	US8-9	US8	150.346	9	7.47599e-28	2.91564e-26	7.47599e-28		1.27651e-14	-0.164068	Canonical;Polygenic	US8-9-2	TRUE
cell_line_additive	cell_line_PK_15_vs_NRK		cell_line_PK_15_vs_NRK	cell_line_additive	cell_line_additive	Time	NRK	cell_line_PK_15	cell	NRK	cell_line_PK_15	NRK	US8-9-2	US8	150.346	9	7.47599e-28	2.91564e-26	7.47599e-28		1.62661e-21	0.290186	Canonical;Polygenic	US8-9-2	TRUE
cell_line_additive	cell_line_PK_15_vs_NRK		cell_line_PK_15_vs_NRK	cell_line_additive	cell_line_additive	Time	NRK	cell_line_PK_15	cell	NRK	cell_line_PK_15	NRK	US8-9_5`-long	US8	150.346	9	7.47599e-28	2.91564e-26	7.47599e-28			-0.00463397	5`-long;Polygenic	US8-9-2	TRUE
cell_line_additive	cell_line_PK_15_vs_NRK		cell_line_PK_15_vs_NRK	cell_line_additive	cell_line_additive	Time	NRK	cell_line_PK_15	cell	NRK	cell_line_PK_15	NRK	US9	US9	96.7654	6	1.18567e-18	7.70686e-18	1.18567e-18		2.82986e-17	-0.159187	Canonical	US8-9-2	FALSE
cell_line_additive	cell_line_PK_15_vs_NRK		cell_line_PK_15_vs_NRK	cell_line_additive	cell_line_additive	Time	NRK	cell_line_PK_15	cell	NRK	cell_line_PK_15	NRK	US9-2	US9	96.7654	6	1.18567e-18	7.70686e-18	1.18567e-18		1.41968e-18	0.222988	Canonical;Polygenic	US8-9-2	TRUE
cell_line_additive	cell_line_PK_15_vs_NRK		cell_line_PK_15_vs_NRK	cell_line_additive	cell_line_additive	Time	NRK	cell_line_PK_15	cell	NRK	cell_line_PK_15	NRK	US9-L1_5`-long_3	US9	96.7654	6	1.18567e-18	7.70686e-18	1.18567e-18		0.0153548	-0.011304	5`-long;Putative	US8-9-2	FALSE
cell_line_additive	cell_line_PK_15_vs_NRK		cell_line_PK_15_vs_NRK	cell_line_additive	cell_line_additive	Time	NRK	cell_line_PK_15	cell	NRK	cell_line_PK_15	NRK	US9-L2_5`-long_3	US8	150.346	9	7.47599e-28	2.91564e-26	7.47599e-28		1.78925e-12	0.0840174	5`-long;Putative	US8-9-2	FALSE
cell_line_additive	cell_line_PK_15_vs_NRK		cell_line_PK_15_vs_NRK	cell_line_additive	cell_line_additive	Time	NRK	cell_line_PK_15	cell	NRK	cell_line_PK_15	NRK	nc-EP0-3	EP0	144.414	12	7.6805e-25	1.4977e-23	7.6805e-25		5.88154e-06	0.0748069	5`-short;NC	EP0	FALSE
cell_line_additive	cell_line_PK_15_vs_NRK		cell_line_PK_15_vs_NRK	cell_line_additive	cell_line_additive	Time	NRK	cell_line_PK_15	cell	NRK	cell_line_PK_15	NRK	nc-UL19_AS	UL19		15						-0.0150927	AS	UL20-19-18
cell_line_additive	cell_line_PK_15_vs_NRK		cell_line_PK_15_vs_NRK	cell_line_additive	cell_line_additive	Time	NRK	cell_line_PK_15	cell	NRK	cell_line_PK_15	NRK	nc-UL3.5	UL3.5		24						0.000778946	NC	UL1-2-3-3.5	FALSE
cell_line_additive	cell_line_PK_15_vs_NRK		cell_line_PK_15_vs_NRK	cell_line_additive	cell_line_additive	Time	NRK	cell_line_PK_15	cell	NRK	cell_line_PK_15	NRK	nc-UL3.5_5`-short	UL3.5		24						-0.0110561	5`-short	UL1-2-3-3.5	FALSE
cell_line_additive	cell_line_PK_15_vs_NRK		cell_line_PK_15_vs_NRK	cell_line_additive	cell_line_additive	Time	NRK	cell_line_PK_15	cell	NRK	cell_line_PK_15	NRK	nc-UL3.5_NC	UL3.5		24						0.00853001	NC	UL1-2-3-3.5	FALSE
cell_line_additive	cell_line_PK_15_vs_NRK		cell_line_PK_15_vs_NRK	cell_line_additive	cell_line_additive	Time	NRK	cell_line_PK_15	cell	NRK	cell_line_PK_15	NRK	nc-UL46_Putative	UL46	103.052	15	3.43445e-15	1.91348e-14	3.43445e-15		0.00243755	0.131536	Putative	UL48-47-46	FALSE
cell_line_additive	cell_line_PK_15_vs_NRK		cell_line_PK_15_vs_NRK	cell_line_additive	cell_line_additive	Time	NRK	cell_line_PK_15	cell	NRK	cell_line_PK_15	NRK	nc-US1_NC_23	US1	38.4456	9	1.44977e-05	3.14116e-05	1.44977e-05		0.00242733	0.0323395	3`-short;NC	US1
cell_line_additive	cell_line_PK_15_vs_PC_12		cell_line_PK_15_vs_PC_12	cell_line_additive	cell_line_additive	Time	PC_12	cell_line_PK_15	cell	PC	cell_line_PK_15	PC_12	EP0	EP0	144.414	12	7.6805e-25	1.4977e-23	7.6805e-25		4.97229e-05	-0.0145215	Intron Retention	EP0	FALSE
cell_line_additive	cell_line_PK_15_vs_PC_12		cell_line_PK_15_vs_PC_12	cell_line_additive	cell_line_additive	Time	PC_12	cell_line_PK_15	cell	PC	cell_line_PK_15	PC_12	EP0-sp1	EP0	144.414	12	7.6805e-25	1.4977e-23	7.6805e-25		3.26462e-20	-0.160535	Canonical	EP0	FALSE
cell_line_additive	cell_line_PK_15_vs_PC_12		cell_line_PK_15_vs_PC_12	cell_line_additive	cell_line_additive	Time	PC_12	cell_line_PK_15	cell	PC	cell_line_PK_15	PC_12	EP0.3	EP0	144.414	12	7.6805e-25	1.4977e-23	7.6805e-25		2.4881e-06	0.124415	Putative	EP0	FALSE
cell_line_additive	cell_line_PK_15_vs_PC_12		cell_line_PK_15_vs_PC_12	cell_line_additive	cell_line_additive	Time	PC_12	cell_line_PK_15	cell	PC	cell_line_PK_15	PC_12	EP0.5-S	EP0	144.414	12	7.6805e-25	1.4977e-23	7.6805e-25			0.0218022	Putative	EP0	FALSE
cell_line_additive	cell_line_PK_15_vs_PC_12		cell_line_PK_15_vs_PC_12	cell_line_additive	cell_line_additive	Time	PC_12	cell_line_PK_15	cell	PC	cell_line_PK_15	PC_12	NOIR-1M	NOIR	34.2747	3	1.7335e-07	5.20049e-07	1.7335e-07		0	0.0576899	Canonical	NOIR	FALSE
cell_line_additive	cell_line_PK_15_vs_PC_12		cell_line_PK_15_vs_PC_12	cell_line_additive	cell_line_additive	Time	PC_12	cell_line_PK_15	cell	PC	cell_line_PK_15	PC_12	NOIR-1M_5`-long_3	NOIR	34.2747	3	1.7335e-07	5.20049e-07	1.7335e-07		0	-0.0519481	5`-long	NOIR	FALSE
cell_line_additive	cell_line_PK_15_vs_PC_12		cell_line_PK_15_vs_PC_12	cell_line_additive	cell_line_additive	Time	PC_12	cell_line_PK_15	cell	PC	cell_line_PK_15	PC_12	NOIR_2-1L-2	NOIR_2	31.2145	3	7.66064e-07	2.13404e-06	7.66064e-07		0	-0.0671651	5`-long	NOIR_2	FALSE
cell_line_additive	cell_line_PK_15_vs_PC_12		cell_line_PK_15_vs_PC_12	cell_line_additive	cell_line_additive	Time	PC_12	cell_line_PK_15	cell	PC	cell_line_PK_15	PC_12	NOIR_2-1M-2	NOIR_2	31.2145	3	7.66064e-07	2.13404e-06	7.66064e-07		0	0.070506	Canonical	NOIR_2	FALSE
cell_line_additive	cell_line_PK_15_vs_PC_12		cell_line_PK_15_vs_PC_12	cell_line_additive	cell_line_additive	Time	PC_12	cell_line_PK_15	cell	PC	cell_line_PK_15	PC_12	ORF-1	ORF-1	35.6575	18	0.00780375	0.0104947	0.00780375		0.0011199	0.027472	Canonical	ORF-1	FALSE
cell_line_additive	cell_line_PK_15_vs_PC_12		cell_line_PK_15_vs_PC_12	cell_line_additive	cell_line_additive	Time	PC_12	cell_line_PK_15	cell	PC	cell_line_PK_15	PC_12	ORF-1.5-S_Putative_2	ORF-1	35.6575	18	0.00780375	0.0104947	0.00780375			-0.0237441	Putative	ORF-1	FALSE
cell_line_additive	cell_line_PK_15_vs_PC_12		cell_line_PK_15_vs_PC_12	cell_line_additive	cell_line_additive	Time	PC_12	cell_line_PK_15	cell	PC	cell_line_PK_15	PC_12	ORF-1L1-S	ORF-1	35.6575	18	0.00780375	0.0104947	0.00780375			0.0145006	5`-long	ORF-1	FALSE
cell_line_additive	cell_line_PK_15_vs_PC_12		cell_line_PK_15_vs_PC_12	cell_line_additive	cell_line_additive	Time	PC_12	cell_line_PK_15	cell	PC	cell_line_PK_15	PC_12	ORF-1M1	ORF-1	35.6575	18	0.00780375	0.0104947	0.00780375			-0.0361114	5`-long	ORF-1	FALSE
cell_line_additive	cell_line_PK_15_vs_PC_12		cell_line_PK_15_vs_PC_12	cell_line_additive	cell_line_additive	Time	PC_12	cell_line_PK_15	cell	PC	cell_line_PK_15	PC_12	ORF-1M1-S	ORF-1	35.6575	18	0.00780375	0.0104947	0.00780375			0.0141956	5`-long	ORF-1	FALSE
cell_line_additive	cell_line_PK_15_vs_PC_12		cell_line_PK_15_vs_PC_12	cell_line_additive	cell_line_additive	Time	PC_12	cell_line_PK_15	cell	PC	cell_line_PK_15	PC_12	ORF-1M1-S_5`-long_1	ORF-1	35.6575	18	0.00780375	0.0104947	0.00780375			-0.00200662	5`-long	ORF-1	FALSE
cell_line_additive	cell_line_PK_15_vs_PC_12		cell_line_PK_15_vs_PC_12	cell_line_additive	cell_line_additive	Time	PC_12	cell_line_PK_15	cell	PC	cell_line_PK_15	PC_12	ORF-1M2	ORF-1	35.6575	18	0.00780375	0.0104947	0.00780375		0.000367806	-0.0104965	5`-long	ORF-1	FALSE
cell_line_additive	cell_line_PK_15_vs_PC_12		cell_line_PK_15_vs_PC_12	cell_line_additive	cell_line_additive	Time	PC_12	cell_line_PK_15	cell	PC	cell_line_PK_15	PC_12	TRL29.2	UL29	111.079	9	8.86718e-20	6.9164e-19	8.86718e-20		2.05373e-12	0.273244	Putative	UL29-28-27	FALSE
cell_line_additive	cell_line_PK_15_vs_PC_12		cell_line_PK_15_vs_PC_12	cell_line_additive	cell_line_additive	Time	PC_12	cell_line_PK_15	cell	PC	cell_line_PK_15	PC_12	TRL29.2_Putative_1	UL29	111.079	9	8.86718e-20	6.9164e-19	8.86718e-20		2.98111e-05	-0.0809694	Putative	UL29-28-27	FALSE
cell_line_additive	cell_line_PK_15_vs_PC_12		cell_line_PK_15_vs_PC_12	cell_line_additive	cell_line_additive	Time	PC_12	cell_line_PK_15	cell	PC	cell_line_PK_15	PC_12	TRL3.5	UL3.5		24						0.0591949	Putative	UL1-2-3-3.5	FALSE
cell_line_additive	cell_line_PK_15_vs_PC_12		cell_line_PK_15_vs_PC_12	cell_line_additive	cell_line_additive	Time	PC_12	cell_line_PK_15	cell	PC	cell_line_PK_15	PC_12	TRL3.5_NC_1	UL3.5		24						0.0821055	NC	UL1-2-3-3.5	FALSE
cell_line_additive	cell_line_PK_15_vs_PC_12		cell_line_PK_15_vs_PC_12	cell_line_additive	cell_line_additive	Time	PC_12	cell_line_PK_15	cell	PC	cell_line_PK_15	PC_12	TRL3.5_NC_2	UL3.5		24						-0.0182084	NC	UL1-2-3-3.5	FALSE
cell_line_additive	cell_line_PK_15_vs_PC_12		cell_line_PK_15_vs_PC_12	cell_line_additive	cell_line_additive	Time	PC_12	cell_line_PK_15	cell	PC	cell_line_PK_15	PC_12	TRL3.5_NC_3	UL3.5		24						-0.0738434	NC	UL1-2-3-3.5	FALSE
cell_line_additive	cell_line_PK_15_vs_PC_12		cell_line_PK_15_vs_PC_12	cell_line_additive	cell_line_additive	Time	PC_12	cell_line_PK_15	cell	PC	cell_line_PK_15	PC_12	TRL3.5_NC_4	UL3.5		24						0.0464626	NC	UL1-2-3-3.5	FALSE
cell_line_additive	cell_line_PK_15_vs_PC_12		cell_line_PK_15_vs_PC_12	cell_line_additive	cell_line_additive	Time	PC_12	cell_line_PK_15	cell	PC	cell_line_PK_15	PC_12	TRL40	UL40	43.0155	9	2.14154e-06	5.22e-06	2.14154e-06		0.000609312	0.00140014	Putative	UL38-39-40	FALSE
cell_line_additive	cell_line_PK_15_vs_PC_12		cell_line_PK_15_vs_PC_12	cell_line_additive	cell_line_additive	Time	PC_12	cell_line_PK_15	cell	PC	cell_line_PK_15	PC_12	TRS1-L2	US1	38.4456	9	1.44977e-05	3.14116e-05	1.44977e-05		0.0060007	0.0117057	Putative	US1	FALSE
cell_line_additive	cell_line_PK_15_vs_PC_12		cell_line_PK_15_vs_PC_12	cell_line_additive	cell_line_additive	Time	PC_12	cell_line_PK_15	cell	PC	cell_line_PK_15	PC_12	TRS1-L3	US1	38.4456	9	1.44977e-05	3.14116e-05	1.44977e-05			-0.0199037	Putative	US1	FALSE
cell_line_additive	cell_line_PK_15_vs_PC_12		cell_line_PK_15_vs_PC_12	cell_line_additive	cell_line_additive	Time	PC_12	cell_line_PK_15	cell	PC	cell_line_PK_15	PC_12	UL-11-L3	UL12	14.5603	6	0.0239666	0.0301516	0.0239666		0.00580731	0.0694771	5`-long;Putative	UL14-13-12-11	FALSE
cell_line_additive	cell_line_PK_15_vs_PC_12		cell_line_PK_15_vs_PC_12	cell_line_additive	cell_line_additive	Time	PC_12	cell_line_PK_15	cell	PC	cell_line_PK_15	PC_12	UL-11-S_5`-short_1	UL12	14.5603	6	0.0239666	0.0301516	0.0239666			0.0104805	5`-short	UL14-13-12-11	FALSE
cell_line_additive	cell_line_PK_15_vs_PC_12		cell_line_PK_15_vs_PC_12	cell_line_additive	cell_line_additive	Time	PC_12	cell_line_PK_15	cell	PC	cell_line_PK_15	PC_12	UL-11-S_5`-short_2	UL12	14.5603	6	0.0239666	0.0301516	0.0239666			0.0646351	5`-short	UL14-13-12-11	FALSE
cell_line_additive	cell_line_PK_15_vs_PC_12		cell_line_PK_15_vs_PC_12	cell_line_additive	cell_line_additive	Time	PC_12	cell_line_PK_15	cell	PC	cell_line_PK_15	PC_12	UL1-2-3-3.5	UL1		3						-0.005011	Canonical;Polygenic	UL1-2-3-3.5	TRUE
cell_line_additive	cell_line_PK_15_vs_PC_12		cell_line_PK_15_vs_PC_12	cell_line_additive	cell_line_additive	Time	PC_12	cell_line_PK_15	cell	PC	cell_line_PK_15	PC_12	UL10	UL10	17.2275	12	0.141237	0.153007				-0.0853896	Canonical	UL10	FALSE
cell_line_additive	cell_line_PK_15_vs_PC_12		cell_line_PK_15_vs_PC_12	cell_line_additive	cell_line_additive	Time	PC_12	cell_line_PK_15	cell	PC	cell_line_PK_15	PC_12	UL10-L1	UL10	17.2275	12	0.141237	0.153007				0.00882805	5`-long	UL10	FALSE
cell_line_additive	cell_line_PK_15_vs_PC_12		cell_line_PK_15_vs_PC_12	cell_line_additive	cell_line_additive	Time	PC_12	cell_line_PK_15	cell	PC	cell_line_PK_15	PC_12	UL10-L3	UL10	17.2275	12	0.141237	0.153007				0.0500892	5`-long	UL10	FALSE
cell_line_additive	cell_line_PK_15_vs_PC_12		cell_line_PK_15_vs_PC_12	cell_line_additive	cell_line_additive	Time	PC_12	cell_line_PK_15	cell	PC	cell_line_PK_15	PC_12	UL10-S_Putative	UL10	17.2275	12	0.141237	0.153007				0.0384837	Putative	UL10	FALSE
cell_line_additive	cell_line_PK_15_vs_PC_12		cell_line_PK_15_vs_PC_12	cell_line_additive	cell_line_additive	Time	PC_12	cell_line_PK_15	cell	PC	cell_line_PK_15	PC_12	UL10.4_Putative_2	UL10	17.2275	12	0.141237	0.153007				0.0360716	Putative	UL10	FALSE
cell_line_additive	cell_line_PK_15_vs_PC_12		cell_line_PK_15_vs_PC_12	cell_line_additive	cell_line_additive	Time	PC_12	cell_line_PK_15	cell	PC	cell_line_PK_15	PC_12	UL12-11	UL13	16.5423	3	0.000877645	0.00155582	0.000877645		0	0.0738927	Canonical	UL14-13-12-11	TRUE
cell_line_additive	cell_line_PK_15_vs_PC_12		cell_line_PK_15_vs_PC_12	cell_line_additive	cell_line_additive	Time	PC_12	cell_line_PK_15	cell	PC	cell_line_PK_15	PC_12	UL13-12-11	UL13	16.5423	3	0.000877645	0.00155582	0.000877645		0	-0.0351761	Canonical	UL14-13-12-11	TRUE
cell_line_additive	cell_line_PK_15_vs_PC_12		cell_line_PK_15_vs_PC_12	cell_line_additive	cell_line_additive	Time	PC_12	cell_line_PK_15	cell	PC	cell_line_PK_15	PC_12	UL18	UL18	28.0513	6	9.1895e-05	0.000188627	9.1895e-05		1.25262e-05	-0.0145019	Canonical	UL20-19-18	FALSE
cell_line_additive	cell_line_PK_15_vs_PC_12		cell_line_PK_15_vs_PC_12	cell_line_additive	cell_line_additive	Time	PC_12	cell_line_PK_15	cell	PC	cell_line_PK_15	PC_12	UL18-AT	UL18	28.0513	6	9.1895e-05	0.000188627	9.1895e-05		0.0096047	0.0019206	3`-long	UL20-19-18	FALSE
cell_line_additive	cell_line_PK_15_vs_PC_12		cell_line_PK_15_vs_PC_12	cell_line_additive	cell_line_additive	Time	PC_12	cell_line_PK_15	cell	PC	cell_line_PK_15	PC_12	UL18.5	UL18	28.0513	6	9.1895e-05	0.000188627	9.1895e-05		0.00189708	0.0183036	Polygenic	UL20-19-18	FALSE
cell_line_additive	cell_line_PK_15_vs_PC_12		cell_line_PK_15_vs_PC_12	cell_line_additive	cell_line_additive	Time	PC_12	cell_line_PK_15	cell	PC	cell_line_PK_15	PC_12	UL19	UL19		15						-0.0845716	Canonical	UL20-19-18	FALSE
cell_line_additive	cell_line_PK_15_vs_PC_12		cell_line_PK_15_vs_PC_12	cell_line_additive	cell_line_additive	Time	PC_12	cell_line_PK_15	cell	PC	cell_line_PK_15	PC_12	UL19-18	UL19		15						0.0269321	Canonical	UL20-19-18	TRUE
cell_line_additive	cell_line_PK_15_vs_PC_12		cell_line_PK_15_vs_PC_12	cell_line_additive	cell_line_additive	Time	PC_12	cell_line_PK_15	cell	PC	cell_line_PK_15	PC_12	UL19.35_Putative_2	UL19		15						0.000677954	Putative	UL20-19-18	FALSE
cell_line_additive	cell_line_PK_15_vs_PC_12		cell_line_PK_15_vs_PC_12	cell_line_additive	cell_line_additive	Time	PC_12	cell_line_PK_15	cell	PC	cell_line_PK_15	PC_12	UL19.37	UL19		15						0.152437	Putative	UL20-19-18	FALSE
cell_line_additive	cell_line_PK_15_vs_PC_12		cell_line_PK_15_vs_PC_12	cell_line_additive	cell_line_additive	Time	PC_12	cell_line_PK_15	cell	PC	cell_line_PK_15	PC_12	UL19.38-S	UL19		15						0.0395844	Putative	UL20-19-18	FALSE
cell_line_additive	cell_line_PK_15_vs_PC_12		cell_line_PK_15_vs_PC_12	cell_line_additive	cell_line_additive	Time	PC_12	cell_line_PK_15	cell	PC	cell_line_PK_15	PC_12	UL21	UL21	19.7223	6	0.00310276	0.0048403	0.00310276		0.00128682	-0.00644855	Canonical	UL21	FALSE
cell_line_additive	cell_line_PK_15_vs_PC_12		cell_line_PK_15_vs_PC_12	cell_line_additive	cell_line_additive	Time	PC_12	cell_line_PK_15	cell	PC	cell_line_PK_15	PC_12	UL21.5_NC	UL21	19.7223	6	0.00310276	0.0048403	0.00310276		0.000255729	0.0421882	5`-short;NC;Putative	UL21	FALSE
cell_line_additive	cell_line_PK_15_vs_PC_12		cell_line_PK_15_vs_PC_12	cell_line_additive	cell_line_additive	Time	PC_12	cell_line_PK_15	cell	PC	cell_line_PK_15	PC_12	UL21.5_Putative_3	UL21	19.7223	6	0.00310276	0.0048403	0.00310276			0.00104741	Putative	UL21	FALSE
cell_line_additive	cell_line_PK_15_vs_PC_12		cell_line_PK_15_vs_PC_12	cell_line_additive	cell_line_additive	Time	PC_12	cell_line_PK_15	cell	PC	cell_line_PK_15	PC_12	UL22	UL22	8.35575	6	0.213181	0.224705				-0.144356	Canonical	UL23-22	FALSE
cell_line_additive	cell_line_PK_15_vs_PC_12		cell_line_PK_15_vs_PC_12	cell_line_additive	cell_line_additive	Time	PC_12	cell_line_PK_15	cell	PC	cell_line_PK_15	PC_12	UL22.5	UL22	8.35575	6	0.213181	0.224705				0.164212	Putative	UL23-22	FALSE
cell_line_additive	cell_line_PK_15_vs_PC_12		cell_line_PK_15_vs_PC_12	cell_line_additive	cell_line_additive	Time	PC_12	cell_line_PK_15	cell	PC	cell_line_PK_15	PC_12	UL22.8	UL22	8.35575	6	0.213181	0.224705				0.153476	Putative	UL23-22	FALSE
cell_line_additive	cell_line_PK_15_vs_PC_12		cell_line_PK_15_vs_PC_12	cell_line_additive	cell_line_additive	Time	PC_12	cell_line_PK_15	cell	PC	cell_line_PK_15	PC_12	UL23	UL23	71.9069	6	1.66044e-13	7.19523e-13	1.66044e-13		3.45053e-06	-0.0303643	Canonical	UL23-22	FALSE
cell_line_additive	cell_line_PK_15_vs_PC_12		cell_line_PK_15_vs_PC_12	cell_line_additive	cell_line_additive	Time	PC_12	cell_line_PK_15	cell	PC	cell_line_PK_15	PC_12	UL23-22	UL23	71.9069	6	1.66044e-13	7.19523e-13	1.66044e-13		3.81011e-08	0.0131028	Canonical	UL23-22	TRUE
cell_line_additive	cell_line_PK_15_vs_PC_12		cell_line_PK_15_vs_PC_12	cell_line_additive	cell_line_additive	Time	PC_12	cell_line_PK_15	cell	PC	cell_line_PK_15	PC_12	UL23-L1	UL23	71.9069	6	1.66044e-13	7.19523e-13	1.66044e-13		5.53818e-08	-0.0167113	5`-long	UL23-22	FALSE
cell_line_additive	cell_line_PK_15_vs_PC_12		cell_line_PK_15_vs_PC_12	cell_line_additive	cell_line_additive	Time	PC_12	cell_line_PK_15	cell	PC	cell_line_PK_15	PC_12	UL26-26.5	UL26	5.8378	3	0.119774	0.133462				-0.0109869	Canonical;Polygenic	UL24-25-26-26.5	TRUE
cell_line_additive	cell_line_PK_15_vs_PC_12		cell_line_PK_15_vs_PC_12	cell_line_additive	cell_line_additive	Time	PC_12	cell_line_PK_15	cell	PC	cell_line_PK_15	PC_12	UL26.6	UL26	5.8378	3	0.119774	0.133462				0.00453294	Putative	UL24-25-26-26.5	FALSE
cell_line_additive	cell_line_PK_15_vs_PC_12		cell_line_PK_15_vs_PC_12	cell_line_additive	cell_line_additive	Time	PC_12	cell_line_PK_15	cell	PC	cell_line_PK_15	PC_12	UL27	UL27	28.1989	15	0.0203567	0.0264636	0.0203567		0.0255044	0.0703104	Canonical	UL29-28-27	FALSE
cell_line_additive	cell_line_PK_15_vs_PC_12		cell_line_PK_15_vs_PC_12	cell_line_additive	cell_line_additive	Time	PC_12	cell_line_PK_15	cell	PC	cell_line_PK_15	PC_12	UL27.11-S3	UL27	28.1989	15	0.0203567	0.0264636	0.0203567			0.00891528	Putative	UL29-28-27	FALSE
cell_line_additive	cell_line_PK_15_vs_PC_12		cell_line_PK_15_vs_PC_12	cell_line_additive	cell_line_additive	Time	PC_12	cell_line_PK_15	cell	PC	cell_line_PK_15	PC_12	UL27.4-S4	UL27	28.1989	15	0.0203567	0.0264636	0.0203567		0.0330418	0.0115185	Putative	UL29-28-27	FALSE
cell_line_additive	cell_line_PK_15_vs_PC_12		cell_line_PK_15_vs_PC_12	cell_line_additive	cell_line_additive	Time	PC_12	cell_line_PK_15	cell	PC	cell_line_PK_15	PC_12	UL27.5-S2	UL27	28.1989	15	0.0203567	0.0264636	0.0203567			-0.0960891	Putative	UL29-28-27	FALSE
cell_line_additive	cell_line_PK_15_vs_PC_12		cell_line_PK_15_vs_PC_12	cell_line_additive	cell_line_additive	Time	PC_12	cell_line_PK_15	cell	PC	cell_line_PK_15	PC_12	UL27.5-S3	UL27	28.1989	15	0.0203567	0.0264636	0.0203567			0.0399291	Putative	UL29-28-27	FALSE
cell_line_additive	cell_line_PK_15_vs_PC_12		cell_line_PK_15_vs_PC_12	cell_line_additive	cell_line_additive	Time	PC_12	cell_line_PK_15	cell	PC	cell_line_PK_15	PC_12	UL27.5_Putative	UL27	28.1989	15	0.0203567	0.0264636	0.0203567			0.0120763	Putative	UL29-28-27	FALSE
cell_line_additive	cell_line_PK_15_vs_PC_12		cell_line_PK_15_vs_PC_12	cell_line_additive	cell_line_additive	Time	PC_12	cell_line_PK_15	cell	PC	cell_line_PK_15	PC_12	UL29	UL29	111.079	9	8.86718e-20	6.9164e-19	8.86718e-20		8.96695e-14	-0.100552	Canonical	UL29-28-27	FALSE
cell_line_additive	cell_line_PK_15_vs_PC_12		cell_line_PK_15_vs_PC_12	cell_line_additive	cell_line_additive	Time	PC_12	cell_line_PK_15	cell	PC	cell_line_PK_15	PC_12	UL29.2_Putative_4	UL29	111.079	9	8.86718e-20	6.9164e-19	8.86718e-20		0.00995832	0.0154937	Putative	UL29-28-27	FALSE
cell_line_additive	cell_line_PK_15_vs_PC_12		cell_line_PK_15_vs_PC_12	cell_line_additive	cell_line_additive	Time	PC_12	cell_line_PK_15	cell	PC	cell_line_PK_15	PC_12	UL2_Polycistronic	UL1		3						0.0430221	Polygenic	UL1-2-3-3.5	TRUE
cell_line_additive	cell_line_PK_15_vs_PC_12		cell_line_PK_15_vs_PC_12	cell_line_additive	cell_line_additive	Time	PC_12	cell_line_PK_15	cell	PC	cell_line_PK_15	PC_12	UL3-3.5	UL3	11.7322	6	0.0682178	0.0782498				0.034459	Canonical;Polygenic	UL1-2-3-3.5	TRUE
cell_line_additive	cell_line_PK_15_vs_PC_12		cell_line_PK_15_vs_PC_12	cell_line_additive	cell_line_additive	Time	PC_12	cell_line_PK_15	cell	PC	cell_line_PK_15	PC_12	UL3-3.5_5`-short	UL3	11.7322	6	0.0682178	0.0782498				0.116724	5`-long;Putative	UL1-2-3-3.5	TRUE
cell_line_additive	cell_line_PK_15_vs_PC_12		cell_line_PK_15_vs_PC_12	cell_line_additive	cell_line_additive	Time	PC_12	cell_line_PK_15	cell	PC	cell_line_PK_15	PC_12	UL3.5	UL3.5		24						0.0203088	Canonical	UL1-2-3-3.5	FALSE
cell_line_additive	cell_line_PK_15_vs_PC_12		cell_line_PK_15_vs_PC_12	cell_line_additive	cell_line_additive	Time	PC_12	cell_line_PK_15	cell	PC	cell_line_PK_15	PC_12	UL3.5-L_5`-long_1	UL3	11.7322	6	0.0682178	0.0782498				0.0183079	5`-long;Putative	UL1-2-3-3.5	FALSE
cell_line_additive	cell_line_PK_15_vs_PC_12		cell_line_PK_15_vs_PC_12	cell_line_additive	cell_line_additive	Time	PC_12	cell_line_PK_15	cell	PC	cell_line_PK_15	PC_12	UL31	UL31	19.4571	6	0.00345749	0.00518624	0.00345749		0.000373262	-0.0361387	Canonical	UL32-31	FALSE
cell_line_additive	cell_line_PK_15_vs_PC_12		cell_line_PK_15_vs_PC_12	cell_line_additive	cell_line_additive	Time	PC_12	cell_line_PK_15	cell	PC	cell_line_PK_15	PC_12	UL31.3_Putative_1	UL31	19.4571	6	0.00345749	0.00518624	0.00345749		0.0302892	0.00414852	Putative	UL32-31	FALSE
cell_line_additive	cell_line_PK_15_vs_PC_12		cell_line_PK_15_vs_PC_12	cell_line_additive	cell_line_additive	Time	PC_12	cell_line_PK_15	cell	PC	cell_line_PK_15	PC_12	UL31_Putative	UL31	19.4571	6	0.00345749	0.00518624	0.00345749		0.0230573	0.0457337	Putative	UL32-31	FALSE
cell_line_additive	cell_line_PK_15_vs_PC_12		cell_line_PK_15_vs_PC_12	cell_line_additive	cell_line_additive	Time	PC_12	cell_line_PK_15	cell	PC	cell_line_PK_15	PC_12	UL34-35	UL34	12.9733	6	0.0434618	0.051364	0.0434618		0.0353124	0.00657704	Canonical;Polygenic	UL33-34-35	TRUE
cell_line_additive	cell_line_PK_15_vs_PC_12		cell_line_PK_15_vs_PC_12	cell_line_additive	cell_line_additive	Time	PC_12	cell_line_PK_15	cell	PC	cell_line_PK_15	PC_12	UL34L2-35	UL34	12.9733	6	0.0434618	0.051364	0.0434618			0.0129307	5`-long;Polygenic	UL33-34-35	TRUE
cell_line_additive	cell_line_PK_15_vs_PC_12		cell_line_PK_15_vs_PC_12	cell_line_additive	cell_line_additive	Time	PC_12	cell_line_PK_15	cell	PC	cell_line_PK_15	PC_12	UL35-L3_5`-long_1	UL34	12.9733	6	0.0434618	0.051364	0.0434618			-0.0117952	5`-long;Putative	UL33-34-35	FALSE
cell_line_additive	cell_line_PK_15_vs_PC_12		cell_line_PK_15_vs_PC_12	cell_line_additive	cell_line_additive	Time	PC_12	cell_line_PK_15	cell	PC	cell_line_PK_15	PC_12	UL37	UL37		3						-0.0273418	Canonical	UL37-36	FALSE
cell_line_additive	cell_line_PK_15_vs_PC_12		cell_line_PK_15_vs_PC_12	cell_line_additive	cell_line_additive	Time	PC_12	cell_line_PK_15	cell	PC	cell_line_PK_15	PC_12	UL37_Putative	UL37		3						0.0559314	Putative	UL37-36	FALSE
cell_line_additive	cell_line_PK_15_vs_PC_12		cell_line_PK_15_vs_PC_12	cell_line_additive	cell_line_additive	Time	PC_12	cell_line_PK_15	cell	PC	cell_line_PK_15	PC_12	UL38	UL38	73.608	6	7.42288e-14	3.61865e-13	7.42288e-14		0.00320512	-0.0225329	Canonical	UL38-39-40	FALSE
cell_line_additive	cell_line_PK_15_vs_PC_12		cell_line_PK_15_vs_PC_12	cell_line_additive	cell_line_additive	Time	PC_12	cell_line_PK_15	cell	PC	cell_line_PK_15	PC_12	UL38-39-40	UL38	73.608	6	7.42288e-14	3.61865e-13	7.42288e-14		1.46444e-09	0.0142256	Canonical;Polygenic	UL38-39-40	TRUE
cell_line_additive	cell_line_PK_15_vs_PC_12		cell_line_PK_15_vs_PC_12	cell_line_additive	cell_line_additive	Time	PC_12	cell_line_PK_15	cell	PC	cell_line_PK_15	PC_12	UL38.6-S_Putative_2	UL38	73.608	6	7.42288e-14	3.61865e-13	7.42288e-14		1.72536e-06	0.0391585	Putative	UL38-39-40	FALSE
cell_line_additive	cell_line_PK_15_vs_PC_12		cell_line_PK_15_vs_PC_12	cell_line_additive	cell_line_additive	Time	PC_12	cell_line_PK_15	cell	PC	cell_line_PK_15	PC_12	UL39-40	UL39		18						0.0152619	Canonical;Polygenic	UL38-39-40	TRUE
cell_line_additive	cell_line_PK_15_vs_PC_12		cell_line_PK_15_vs_PC_12	cell_line_additive	cell_line_additive	Time	PC_12	cell_line_PK_15	cell	PC	cell_line_PK_15	PC_12	UL39-40-L	UL39		18						-0.0846961	5`-long;Polygenic	UL38-39-40	TRUE
cell_line_additive	cell_line_PK_15_vs_PC_12		cell_line_PK_15_vs_PC_12	cell_line_additive	cell_line_additive	Time	PC_12	cell_line_PK_15	cell	PC	cell_line_PK_15	PC_12	UL4	UL4	50.3486	6	4.00213e-09	1.41894e-08	4.00213e-09		2.31653e-06	-0.13955	Canonical	UL5-4	FALSE
cell_line_additive	cell_line_PK_15_vs_PC_12		cell_line_PK_15_vs_PC_12	cell_line_additive	cell_line_additive	Time	PC_12	cell_line_PK_15	cell	PC	cell_line_PK_15	PC_12	UL4-L	UL4	50.3486	6	4.00213e-09	1.41894e-08	4.00213e-09		1.42382e-08	0.1046	5`-long	UL5-4	FALSE
cell_line_additive	cell_line_PK_15_vs_PC_12		cell_line_PK_15_vs_PC_12	cell_line_additive	cell_line_additive	Time	PC_12	cell_line_PK_15	cell	PC	cell_line_PK_15	PC_12	UL4.2	UL4	50.3486	6	4.00213e-09	1.41894e-08	4.00213e-09			0.101979	Putative	UL5-4	FALSE
cell_line_additive	cell_line_PK_15_vs_PC_12		cell_line_PK_15_vs_PC_12	cell_line_additive	cell_line_additive	Time	PC_12	cell_line_PK_15	cell	PC	cell_line_PK_15	PC_12	UL40	UL40	43.0155	9	2.14154e-06	5.22e-06	2.14154e-06		1.79485e-08	-0.010492	Canonical	UL38-39-40	FALSE
cell_line_additive	cell_line_PK_15_vs_PC_12		cell_line_PK_15_vs_PC_12	cell_line_additive	cell_line_additive	Time	PC_12	cell_line_PK_15	cell	PC	cell_line_PK_15	PC_12	UL40-L12	UL39		18						-0.0867785	5`-long;Putative	UL38-39-40	FALSE
cell_line_additive	cell_line_PK_15_vs_PC_12		cell_line_PK_15_vs_PC_12	cell_line_additive	cell_line_additive	Time	PC_12	cell_line_PK_15	cell	PC	cell_line_PK_15	PC_12	UL40-L16	UL39		18						0.147947	5`-long;Putative	UL38-39-40	FALSE
cell_line_additive	cell_line_PK_15_vs_PC_12		cell_line_PK_15_vs_PC_12	cell_line_additive	cell_line_additive	Time	PC_12	cell_line_PK_15	cell	PC	cell_line_PK_15	PC_12	UL40-L2_5`-long	UL39		18						0.0393417	5`-long;Putative	UL38-39-40	FALSE
cell_line_additive	cell_line_PK_15_vs_PC_12		cell_line_PK_15_vs_PC_12	cell_line_additive	cell_line_additive	Time	PC_12	cell_line_PK_15	cell	PC	cell_line_PK_15	PC_12	UL40-L3_5`-long_1	UL39		18						0.00544158	5`-long;Putative	UL38-39-40	FALSE
cell_line_additive	cell_line_PK_15_vs_PC_12		cell_line_PK_15_vs_PC_12	cell_line_additive	cell_line_additive	Time	PC_12	cell_line_PK_15	cell	PC	cell_line_PK_15	PC_12	UL40-L3_5`-long_3	UL39		18						0.015891	5`-long;Putative	UL38-39-40	FALSE
cell_line_additive	cell_line_PK_15_vs_PC_12		cell_line_PK_15_vs_PC_12	cell_line_additive	cell_line_additive	Time	PC_12	cell_line_PK_15	cell	PC	cell_line_PK_15	PC_12	UL40-S	UL40	43.0155	9	2.14154e-06	5.22e-06	2.14154e-06			0.00907554	5`-long	UL38-39-40	FALSE
cell_line_additive	cell_line_PK_15_vs_PC_12		cell_line_PK_15_vs_PC_12	cell_line_additive	cell_line_additive	Time	PC_12	cell_line_PK_15	cell	PC	cell_line_PK_15	PC_12	UL40.6_Putative	UL40	43.0155	9	2.14154e-06	5.22e-06	2.14154e-06		0.00128695	0.0171986	Putative	UL38-39-40	FALSE
cell_line_additive	cell_line_PK_15_vs_PC_12		cell_line_PK_15_vs_PC_12	cell_line_additive	cell_line_additive	Time	PC_12	cell_line_PK_15	cell	PC	cell_line_PK_15	PC_12	UL41	UL41	64.3122	6	5.96045e-12	2.32458e-11	5.96045e-12		1.52094e-09	-0.0219643	Canonical	UL41	FALSE
cell_line_additive	cell_line_PK_15_vs_PC_12		cell_line_PK_15_vs_PC_12	cell_line_additive	cell_line_additive	Time	PC_12	cell_line_PK_15	cell	PC	cell_line_PK_15	PC_12	UL41.2	UL41	64.3122	6	5.96045e-12	2.32458e-11	5.96045e-12		0.00988727	-0.0217536	Putative	UL41	FALSE
cell_line_additive	cell_line_PK_15_vs_PC_12		cell_line_PK_15_vs_PC_12	cell_line_additive	cell_line_additive	Time	PC_12	cell_line_PK_15	cell	PC	cell_line_PK_15	PC_12	UL41.9	UL41	64.3122	6	5.96045e-12	2.32458e-11	5.96045e-12		9.57204e-11	0.0969399	Putative	UL41	FALSE
cell_line_additive	cell_line_PK_15_vs_PC_12		cell_line_PK_15_vs_PC_12	cell_line_additive	cell_line_additive	Time	PC_12	cell_line_PK_15	cell	PC	cell_line_PK_15	PC_12	UL42	UL42	111.519	6	9.79702e-22	9.55209e-21	9.79702e-22		6.40398e-13	-0.00473973	Canonical	UL42-43-44	FALSE
cell_line_additive	cell_line_PK_15_vs_PC_12		cell_line_PK_15_vs_PC_12	cell_line_additive	cell_line_additive	Time	PC_12	cell_line_PK_15	cell	PC	cell_line_PK_15	PC_12	UL42-43-44	UL42	111.519	6	9.79702e-22	9.55209e-21	9.79702e-22		1.36036e-23	0.000368786	Canonical;Polygenic	UL42-43-44	TRUE
cell_line_additive	cell_line_PK_15_vs_PC_12		cell_line_PK_15_vs_PC_12	cell_line_additive	cell_line_additive	Time	PC_12	cell_line_PK_15	cell	PC	cell_line_PK_15	PC_12	UL42.3_Putative_3	UL42	111.519	6	9.79702e-22	9.55209e-21	9.79702e-22			0.0114911	Putative	UL42-43-44	FALSE
cell_line_additive	cell_line_PK_15_vs_PC_12		cell_line_PK_15_vs_PC_12	cell_line_additive	cell_line_additive	Time	PC_12	cell_line_PK_15	cell	PC	cell_line_PK_15	PC_12	UL43	UL43	31.4103	9	0.000251679	0.000467404	0.000251679			0.0290418	5`-long	UL42-43-44	FALSE
cell_line_additive	cell_line_PK_15_vs_PC_12		cell_line_PK_15_vs_PC_12	cell_line_additive	cell_line_additive	Time	PC_12	cell_line_PK_15	cell	PC	cell_line_PK_15	PC_12	UL43-44	UL43	31.4103	9	0.000251679	0.000467404	0.000251679		3.5581e-05	-0.0284211	Canonical;Polygenic	UL42-43-44	TRUE
cell_line_additive	cell_line_PK_15_vs_PC_12		cell_line_PK_15_vs_PC_12	cell_line_additive	cell_line_additive	Time	PC_12	cell_line_PK_15	cell	PC	cell_line_PK_15	PC_12	UL43-S	UL43	31.4103	9	0.000251679	0.000467404	0.000251679			-0.00419087	Canonical	UL42-43-44	FALSE
cell_line_additive	cell_line_PK_15_vs_PC_12		cell_line_PK_15_vs_PC_12	cell_line_additive	cell_line_additive	Time	PC_12	cell_line_PK_15	cell	PC	cell_line_PK_15	PC_12	UL43.13_Putative_3	UL43	31.4103	9	0.000251679	0.000467404	0.000251679			0.0226847	Putative	UL42-43-44	FALSE
cell_line_additive	cell_line_PK_15_vs_PC_12		cell_line_PK_15_vs_PC_12	cell_line_additive	cell_line_additive	Time	PC_12	cell_line_PK_15	cell	PC	cell_line_PK_15	PC_12	UL44	UL44	21.7125	12	0.0408711	0.0498117	0.0408711		0.0062571	-0.027583	Canonical	UL42-43-44	FALSE
cell_line_additive	cell_line_PK_15_vs_PC_12		cell_line_PK_15_vs_PC_12	cell_line_additive	cell_line_additive	Time	PC_12	cell_line_PK_15	cell	PC	cell_line_PK_15	PC_12	UL44.4-S16	UL44	21.7125	12	0.0408711	0.0498117	0.0408711		0.0214381	0.010348	Putative	UL42-43-44	FALSE
cell_line_additive	cell_line_PK_15_vs_PC_12		cell_line_PK_15_vs_PC_12	cell_line_additive	cell_line_additive	Time	PC_12	cell_line_PK_15	cell	PC	cell_line_PK_15	PC_12	UL44.4-S2	UL44	21.7125	12	0.0408711	0.0498117	0.0408711			-0.0870403	Putative	UL42-43-44	FALSE
cell_line_additive	cell_line_PK_15_vs_PC_12		cell_line_PK_15_vs_PC_12	cell_line_additive	cell_line_additive	Time	PC_12	cell_line_PK_15	cell	PC	cell_line_PK_15	PC_12	UL44.4-S20_Putative	UL44	21.7125	12	0.0408711	0.0498117	0.0408711			0.044457	Putative	UL42-43-44	FALSE
cell_line_additive	cell_line_PK_15_vs_PC_12		cell_line_PK_15_vs_PC_12	cell_line_additive	cell_line_additive	Time	PC_12	cell_line_PK_15	cell	PC	cell_line_PK_15	PC_12	UL44.4-S5	UL44	21.7125	12	0.0408711	0.0498117	0.0408711			0.00579372	Putative	UL42-43-44	FALSE
cell_line_additive	cell_line_PK_15_vs_PC_12		cell_line_PK_15_vs_PC_12	cell_line_additive	cell_line_additive	Time	PC_12	cell_line_PK_15	cell	PC	cell_line_PK_15	PC_12	UL46	UL46	103.052	15	3.43445e-15	1.91348e-14	3.43445e-15		2.25515e-19	-0.0823847	Canonical	UL48-47-46	FALSE
cell_line_additive	cell_line_PK_15_vs_PC_12		cell_line_PK_15_vs_PC_12	cell_line_additive	cell_line_additive	Time	PC_12	cell_line_PK_15	cell	PC	cell_line_PK_15	PC_12	UL46-L9_5`-long_2	UL47		3						0.272619	5`-long;Putative	UL48-47-46	FALSE
cell_line_additive	cell_line_PK_15_vs_PC_12		cell_line_PK_15_vs_PC_12	cell_line_additive	cell_line_additive	Time	PC_12	cell_line_PK_15	cell	PC	cell_line_PK_15	PC_12	UL46.1	UL46	103.052	15	3.43445e-15	1.91348e-14	3.43445e-15		1.39393e-07	0.0117765	Putative	UL48-47-46	FALSE
cell_line_additive	cell_line_PK_15_vs_PC_12		cell_line_PK_15_vs_PC_12	cell_line_additive	cell_line_additive	Time	PC_12	cell_line_PK_15	cell	PC	cell_line_PK_15	PC_12	UL46.1-S2	UL46	103.052	15	3.43445e-15	1.91348e-14	3.43445e-15		0.0182812	0.0569529	Putative	UL48-47-46	FALSE
cell_line_additive	cell_line_PK_15_vs_PC_12		cell_line_PK_15_vs_PC_12	cell_line_additive	cell_line_additive	Time	PC_12	cell_line_PK_15	cell	PC	cell_line_PK_15	PC_12	UL46.1_Putative	UL46	103.052	15	3.43445e-15	1.91348e-14	3.43445e-15			0.0236382	Putative	UL48-47-46	FALSE
cell_line_additive	cell_line_PK_15_vs_PC_12		cell_line_PK_15_vs_PC_12	cell_line_additive	cell_line_additive	Time	PC_12	cell_line_PK_15	cell	PC	cell_line_PK_15	PC_12	UL46.2_Putative_2	UL46	103.052	15	3.43445e-15	1.91348e-14	3.43445e-15			-0.00216388	Putative	UL48-47-46	FALSE
cell_line_additive	cell_line_PK_15_vs_PC_12		cell_line_PK_15_vs_PC_12	cell_line_additive	cell_line_additive	Time	PC_12	cell_line_PK_15	cell	PC	cell_line_PK_15	PC_12	UL47-46	UL47		3						-0.157344	Canonical;Polygenic	UL48-47-46	TRUE
cell_line_additive	cell_line_PK_15_vs_PC_12		cell_line_PK_15_vs_PC_12	cell_line_additive	cell_line_additive	Time	PC_12	cell_line_PK_15	cell	PC	cell_line_PK_15	PC_12	UL49	UL49	12.4916	3	0.0058756	0.00818387	0.0058756		0	-0.00928863	Canonical	UL51-UL49.5-49	FALSE
cell_line_additive	cell_line_PK_15_vs_PC_12		cell_line_PK_15_vs_PC_12	cell_line_additive	cell_line_additive	Time	PC_12	cell_line_PK_15	cell	PC	cell_line_PK_15	PC_12	UL49-L	UL49.5	29.2242	12	0.00364881	0.0052705	0.00364881			0.0135578	5`-long;Putative	UL51-UL49.5-49	FALSE
cell_line_additive	cell_line_PK_15_vs_PC_12		cell_line_PK_15_vs_PC_12	cell_line_additive	cell_line_additive	Time	PC_12	cell_line_PK_15	cell	PC	cell_line_PK_15	PC_12	UL49-L2	UL49.5	29.2242	12	0.00364881	0.0052705	0.00364881			-0.0163167	5`-long;Putative	UL51-UL49.5-49	FALSE
cell_line_additive	cell_line_PK_15_vs_PC_12		cell_line_PK_15_vs_PC_12	cell_line_additive	cell_line_additive	Time	PC_12	cell_line_PK_15	cell	PC	cell_line_PK_15	PC_12	UL49-L3_Polycistronic	UL49.5	29.2242	12	0.00364881	0.0052705	0.00364881			0.00455103	Polygenic	UL51-UL49.5-49	TRUE
cell_line_additive	cell_line_PK_15_vs_PC_12		cell_line_PK_15_vs_PC_12	cell_line_additive	cell_line_additive	Time	PC_12	cell_line_PK_15	cell	PC	cell_line_PK_15	PC_12	UL49.1-S5	UL49	12.4916	3	0.0058756	0.00818387	0.0058756		0	0.0379498	Putative	UL51-UL49.5-49	FALSE
cell_line_additive	cell_line_PK_15_vs_PC_12		cell_line_PK_15_vs_PC_12	cell_line_additive	cell_line_additive	Time	PC_12	cell_line_PK_15	cell	PC	cell_line_PK_15	PC_12	UL49.5-49_Polycistronic	UL49.5	29.2242	12	0.00364881	0.0052705	0.00364881			0.00934669	Polygenic	UL51-UL49.5-49	TRUE
cell_line_additive	cell_line_PK_15_vs_PC_12		cell_line_PK_15_vs_PC_12	cell_line_additive	cell_line_additive	Time	PC_12	cell_line_PK_15	cell	PC	cell_line_PK_15	PC_12	UL49.5-S-49	UL49.5	29.2242	12	0.00364881	0.0052705	0.00364881			-0.0121389	Polygenic	UL51-UL49.5-49	TRUE
cell_line_additive	cell_line_PK_15_vs_PC_12		cell_line_PK_15_vs_PC_12	cell_line_additive	cell_line_additive	Time	PC_12	cell_line_PK_15	cell	PC	cell_line_PK_15	PC_12	UL50	UL50	26.4839	6	0.00018086	0.000352677	0.00018086		0.000121102	0.0343031	Canonical	UL50	FALSE
cell_line_additive	cell_line_PK_15_vs_PC_12		cell_line_PK_15_vs_PC_12	cell_line_additive	cell_line_additive	Time	PC_12	cell_line_PK_15	cell	PC	cell_line_PK_15	PC_12	UL50L	UL50	26.4839	6	0.00018086	0.000352677	0.00018086			0.012163	5`-long	UL50	FALSE
cell_line_additive	cell_line_PK_15_vs_PC_12		cell_line_PK_15_vs_PC_12	cell_line_additive	cell_line_additive	Time	PC_12	cell_line_PK_15	cell	PC	cell_line_PK_15	PC_12	UL50S	UL50	26.4839	6	0.00018086	0.000352677	0.00018086		2.39531e-05	-0.00111055	5`-short	UL50	FALSE
cell_line_additive	cell_line_PK_15_vs_PC_12		cell_line_PK_15_vs_PC_12	cell_line_additive	cell_line_additive	Time	PC_12	cell_line_PK_15	cell	PC	cell_line_PK_15	PC_12	UL51	UL51	32.724	6	1.18488e-05	2.71827e-05	1.18488e-05		0.024397	-0.00786928	Canonical	UL51-UL49.5-49	FALSE
cell_line_additive	cell_line_PK_15_vs_PC_12		cell_line_PK_15_vs_PC_12	cell_line_additive	cell_line_additive	Time	PC_12	cell_line_PK_15	cell	PC	cell_line_PK_15	PC_12	UL51-50-49.5-49	UL51	32.724	6	1.18488e-05	2.71827e-05	1.18488e-05		0.0262062	-0.0111463	Canonical;Polygenic	UL51-UL49.5-49	TRUE
cell_line_additive	cell_line_PK_15_vs_PC_12		cell_line_PK_15_vs_PC_12	cell_line_additive	cell_line_additive	Time	PC_12	cell_line_PK_15	cell	PC	cell_line_PK_15	PC_12	UL51.5	UL51	32.724	6	1.18488e-05	2.71827e-05	1.18488e-05		1.94594e-05	0.022879	Putative	UL51-UL49.5-49	FALSE
cell_line_additive	cell_line_PK_15_vs_PC_12		cell_line_PK_15_vs_PC_12	cell_line_additive	cell_line_additive	Time	PC_12	cell_line_PK_15	cell	PC	cell_line_PK_15	PC_12	UL54	UL54	29.8213	3	1.50483e-06	3.91255e-06	1.50483e-06		0	0.036574	Canonical	UL52-53-54	FALSE
cell_line_additive	cell_line_PK_15_vs_PC_12		cell_line_PK_15_vs_PC_12	cell_line_additive	cell_line_additive	Time	PC_12	cell_line_PK_15	cell	PC	cell_line_PK_15	PC_12	UL54.4	UL54	29.8213	3	1.50483e-06	3.91255e-06	1.50483e-06		0	-0.0146266	Putative	UL52-53-54	FALSE
cell_line_additive	cell_line_PK_15_vs_PC_12		cell_line_PK_15_vs_PC_12	cell_line_additive	cell_line_additive	Time	PC_12	cell_line_PK_15	cell	PC	cell_line_PK_15	PC_12	UL7	UL7	4.04435	3	0.256715	0.263471				0.00511326	Canonical	UL7-6	FALSE
cell_line_additive	cell_line_PK_15_vs_PC_12		cell_line_PK_15_vs_PC_12	cell_line_additive	cell_line_additive	Time	PC_12	cell_line_PK_15	cell	PC	cell_line_PK_15	PC_12	UL8.5-S2_NC_5	UL7	4.04435	3	0.256715	0.263471				0.0229694	5`-short;NC	UL7-6	FALSE
cell_line_additive	cell_line_PK_15_vs_PC_12		cell_line_PK_15_vs_PC_12	cell_line_additive	cell_line_additive	Time	PC_12	cell_line_PK_15	cell	PC	cell_line_PK_15	PC_12	US1-splice	US1	38.4456	9	1.44977e-05	3.14116e-05	1.44977e-05		0.00872474	-0.0159029	Canonical	US1	FALSE
cell_line_additive	cell_line_PK_15_vs_PC_12		cell_line_PK_15_vs_PC_12	cell_line_additive	cell_line_additive	Time	PC_12	cell_line_PK_15	cell	PC	cell_line_PK_15	PC_12	US1_2	US1_2	39.8266	3	1.15961e-08	3.76872e-08	1.15961e-08		0	0.059226	Intron Retention	US1_2	FALSE
cell_line_additive	cell_line_PK_15_vs_PC_12		cell_line_PK_15_vs_PC_12	cell_line_additive	cell_line_additive	Time	PC_12	cell_line_PK_15	cell	PC	cell_line_PK_15	PC_12	US1_2-splice	US1_2	39.8266	3	1.15961e-08	3.76872e-08	1.15961e-08		0	-0.0182087	Canonical	US1_2	FALSE
cell_line_additive	cell_line_PK_15_vs_PC_12		cell_line_PK_15_vs_PC_12	cell_line_additive	cell_line_additive	Time	PC_12	cell_line_PK_15	cell	PC	cell_line_PK_15	PC_12	US2	US2	123.924	6	2.44037e-24	3.17248e-23	2.44037e-24		3.41632e-09	0.0102237	Canonical	US8-9-2	FALSE
cell_line_additive	cell_line_PK_15_vs_PC_12		cell_line_PK_15_vs_PC_12	cell_line_additive	cell_line_additive	Time	PC_12	cell_line_PK_15	cell	PC	cell_line_PK_15	PC_12	US2-L	US2	123.924	6	2.44037e-24	3.17248e-23	2.44037e-24		0.0187811	-0.00263627	5`-long	US8-9-2	FALSE
cell_line_additive	cell_line_PK_15_vs_PC_12		cell_line_PK_15_vs_PC_12	cell_line_additive	cell_line_additive	Time	PC_12	cell_line_PK_15	cell	PC	cell_line_PK_15	PC_12	US2.3-S3_NC	US2	123.924	6	2.44037e-24	3.17248e-23	2.44037e-24		6.68752e-25	-0.0052998	5`-short;NC	US8-9-2	FALSE
cell_line_additive	cell_line_PK_15_vs_PC_12		cell_line_PK_15_vs_PC_12	cell_line_additive	cell_line_additive	Time	PC_12	cell_line_PK_15	cell	PC	cell_line_PK_15	PC_12	US3-4	US3	2.89466	3	0.408154	0.408154				-0.0201919	Canonical	US3-4	TRUE
cell_line_additive	cell_line_PK_15_vs_PC_12		cell_line_PK_15_vs_PC_12	cell_line_additive	cell_line_additive	Time	PC_12	cell_line_PK_15	cell	PC	cell_line_PK_15	PC_12	US3-L-4	US3	2.89466	3	0.408154	0.408154				0.149296	5`-long	US3-4	TRUE
cell_line_additive	cell_line_PK_15_vs_PC_12		cell_line_PK_15_vs_PC_12	cell_line_additive	cell_line_additive	Time	PC_12	cell_line_PK_15	cell	PC	cell_line_PK_15	PC_12	US6-7	US6	14.9766	3	0.00183679	0.00311456	0.00183679		0	-0.071111	Canonical;Polygenic	US6-7	TRUE
cell_line_additive	cell_line_PK_15_vs_PC_12		cell_line_PK_15_vs_PC_12	cell_line_additive	cell_line_additive	Time	PC_12	cell_line_PK_15	cell	PC	cell_line_PK_15	PC_12	US7	US7	25.8727	9	0.00214329	0.00348284	0.00214329		0.0126791	-0.0253995	Canonical	US6-7	FALSE
cell_line_additive	cell_line_PK_15_vs_PC_12		cell_line_PK_15_vs_PC_12	cell_line_additive	cell_line_additive	Time	PC_12	cell_line_PK_15	cell	PC	cell_line_PK_15	PC_12	US7-8-9-2	US7	25.8727	9	0.00214329	0.00348284	0.00214329		0.00475159	-0.00138163	Canonical;Polygenic	US6-7	TRUE
cell_line_additive	cell_line_PK_15_vs_PC_12		cell_line_PK_15_vs_PC_12	cell_line_additive	cell_line_additive	Time	PC_12	cell_line_PK_15	cell	PC	cell_line_PK_15	PC_12	US7-L	US6	14.9766	3	0.00183679	0.00311456	0.00183679		0	0.0183017	5`-long;Putative	US6-7	FALSE
cell_line_additive	cell_line_PK_15_vs_PC_12		cell_line_PK_15_vs_PC_12	cell_line_additive	cell_line_additive	Time	PC_12	cell_line_PK_15	cell	PC	cell_line_PK_15	PC_12	US7-L3	US7	25.8727	9	0.00214329	0.00348284	0.00214329			-0.0185213	5`-long	US6-7	FALSE
cell_line_additive	cell_line_PK_15_vs_PC_12		cell_line_PK_15_vs_PC_12	cell_line_additive	cell_line_additive	Time	PC_12	cell_line_PK_15	cell	PC	cell_line_PK_15	PC_12	US7.3-S2	US7	25.8727	9	0.00214329	0.00348284	0.00214329			0.0250911	Putative	US6-7	FALSE
cell_line_additive	cell_line_PK_15_vs_PC_12		cell_line_PK_15_vs_PC_12	cell_line_additive	cell_line_additive	Time	PC_12	cell_line_PK_15	cell	PC	cell_line_PK_15	PC_12	US8-9	US8	150.346	9	7.47599e-28	2.91564e-26	7.47599e-28		1.27651e-14	-0.139418	Canonical;Polygenic	US8-9-2	TRUE
cell_line_additive	cell_line_PK_15_vs_PC_12		cell_line_PK_15_vs_PC_12	cell_line_additive	cell_line_additive	Time	PC_12	cell_line_PK_15	cell	PC	cell_line_PK_15	PC_12	US8-9-2	US8	150.346	9	7.47599e-28	2.91564e-26	7.47599e-28		1.62661e-21	0.0420669	Canonical;Polygenic	US8-9-2	TRUE
cell_line_additive	cell_line_PK_15_vs_PC_12		cell_line_PK_15_vs_PC_12	cell_line_additive	cell_line_additive	Time	PC_12	cell_line_PK_15	cell	PC	cell_line_PK_15	PC_12	US8-9_5`-long	US8	150.346	9	7.47599e-28	2.91564e-26	7.47599e-28			0.0247307	5`-long;Polygenic	US8-9-2	TRUE
cell_line_additive	cell_line_PK_15_vs_PC_12		cell_line_PK_15_vs_PC_12	cell_line_additive	cell_line_additive	Time	PC_12	cell_line_PK_15	cell	PC	cell_line_PK_15	PC_12	US9	US9	96.7654	6	1.18567e-18	7.70686e-18	1.18567e-18		2.82986e-17	-0.110294	Canonical	US8-9-2	FALSE
cell_line_additive	cell_line_PK_15_vs_PC_12		cell_line_PK_15_vs_PC_12	cell_line_additive	cell_line_additive	Time	PC_12	cell_line_PK_15	cell	PC	cell_line_PK_15	PC_12	US9-2	US9	96.7654	6	1.18567e-18	7.70686e-18	1.18567e-18		1.41968e-18	0.0469469	Canonical;Polygenic	US8-9-2	TRUE
cell_line_additive	cell_line_PK_15_vs_PC_12		cell_line_PK_15_vs_PC_12	cell_line_additive	cell_line_additive	Time	PC_12	cell_line_PK_15	cell	PC	cell_line_PK_15	PC_12	US9-L1_5`-long_3	US9	96.7654	6	1.18567e-18	7.70686e-18	1.18567e-18		0.0153548	0.0648281	5`-long;Putative	US8-9-2	FALSE
cell_line_additive	cell_line_PK_15_vs_PC_12		cell_line_PK_15_vs_PC_12	cell_line_additive	cell_line_additive	Time	PC_12	cell_line_PK_15	cell	PC	cell_line_PK_15	PC_12	US9-L2_5`-long_3	US8	150.346	9	7.47599e-28	2.91564e-26	7.47599e-28		1.78925e-12	0.151155	5`-long;Putative	US8-9-2	FALSE
cell_line_additive	cell_line_PK_15_vs_PC_12		cell_line_PK_15_vs_PC_12	cell_line_additive	cell_line_additive	Time	PC_12	cell_line_PK_15	cell	PC	cell_line_PK_15	PC_12	nc-EP0-3	EP0	144.414	12	7.6805e-25	1.4977e-23	7.6805e-25		5.88154e-06	0.0408237	5`-short;NC	EP0	FALSE
cell_line_additive	cell_line_PK_15_vs_PC_12		cell_line_PK_15_vs_PC_12	cell_line_additive	cell_line_additive	Time	PC_12	cell_line_PK_15	cell	PC	cell_line_PK_15	PC_12	nc-UL19_AS	UL19		15						0.0413038	AS	UL20-19-18
cell_line_additive	cell_line_PK_15_vs_PC_12		cell_line_PK_15_vs_PC_12	cell_line_additive	cell_line_additive	Time	PC_12	cell_line_PK_15	cell	PC	cell_line_PK_15	PC_12	nc-UL3.5	UL3.5		24						0.014721	NC	UL1-2-3-3.5	FALSE
cell_line_additive	cell_line_PK_15_vs_PC_12		cell_line_PK_15_vs_PC_12	cell_line_additive	cell_line_additive	Time	PC_12	cell_line_PK_15	cell	PC	cell_line_PK_15	PC_12	nc-UL3.5_5`-short	UL3.5		24						0.0105483	5`-short	UL1-2-3-3.5	FALSE
cell_line_additive	cell_line_PK_15_vs_PC_12		cell_line_PK_15_vs_PC_12	cell_line_additive	cell_line_additive	Time	PC_12	cell_line_PK_15	cell	PC	cell_line_PK_15	PC_12	nc-UL3.5_NC	UL3.5		24						0.00665454	NC	UL1-2-3-3.5	FALSE
cell_line_additive	cell_line_PK_15_vs_PC_12		cell_line_PK_15_vs_PC_12	cell_line_additive	cell_line_additive	Time	PC_12	cell_line_PK_15	cell	PC	cell_line_PK_15	PC_12	nc-UL46_Putative	UL46	103.052	15	3.43445e-15	1.91348e-14	3.43445e-15		0.00243755	0.0590858	Putative	UL48-47-46	FALSE
cell_line_additive	cell_line_PK_15_vs_PC_12		cell_line_PK_15_vs_PC_12	cell_line_additive	cell_line_additive	Time	PC_12	cell_line_PK_15	cell	PC	cell_line_PK_15	PC_12	nc-US1_NC_23	US1	38.4456	9	1.44977e-05	3.14116e-05	1.44977e-05		0.00242733	0.055335	3`-short;NC	US1
cell_type_additive	cell_type_Neural_vs_Renal		cell_type_Neural_vs_Renal	cell_type_additive	cell_type_additive	Time	Renal	cell_type_Neural	cell	Renal	cell_type_Neural	Renal	EP0	EP0	48.4064	4	7.76497e-10	3.26129e-08	7.76497e-10			0.0430556	Intron Retention	EP0	FALSE
cell_type_additive	cell_type_Neural_vs_Renal		cell_type_Neural_vs_Renal	cell_type_additive	cell_type_additive	Time	Renal	cell_type_Neural	cell	Renal	cell_type_Neural	Renal	EP0-sp1	EP0	48.4064	4	7.76497e-10	3.26129e-08	7.76497e-10		2.60577e-06	0.0965755	Canonical	EP0	FALSE
cell_type_additive	cell_type_Neural_vs_Renal		cell_type_Neural_vs_Renal	cell_type_additive	cell_type_additive	Time	Renal	cell_type_Neural	cell	Renal	cell_type_Neural	Renal	EP0.3	EP0	48.4064	4	7.76497e-10	3.26129e-08	7.76497e-10		0.00119414	-0.109118	Putative	EP0	FALSE
cell_type_additive	cell_type_Neural_vs_Renal		cell_type_Neural_vs_Renal	cell_type_additive	cell_type_additive	Time	Renal	cell_type_Neural	cell	Renal	cell_type_Neural	Renal	EP0.5-S	EP0	48.4064	4	7.76497e-10	3.26129e-08	7.76497e-10			-0.0123275	Putative	EP0	FALSE
cell_type_additive	cell_type_Neural_vs_Renal		cell_type_Neural_vs_Renal	cell_type_additive	cell_type_additive	Time	Renal	cell_type_Neural	cell	Renal	cell_type_Neural	Renal	NOIR-1M	NOIR	2.79033	1	0.0948345	0.24894				-0.016245	Canonical	NOIR	FALSE
cell_type_additive	cell_type_Neural_vs_Renal		cell_type_Neural_vs_Renal	cell_type_additive	cell_type_additive	Time	Renal	cell_type_Neural	cell	Renal	cell_type_Neural	Renal	NOIR-1M_5`-long_3	NOIR	2.79033	1	0.0948345	0.24894				-0.0760612	5`-long	NOIR	FALSE
cell_type_additive	cell_type_Neural_vs_Renal		cell_type_Neural_vs_Renal	cell_type_additive	cell_type_additive	Time	Renal	cell_type_Neural	cell	Renal	cell_type_Neural	Renal	NOIR_2-1L-2	NOIR_2	1.06615	1	0.301818	0.528181				-0.0315802	5`-long	NOIR_2	FALSE
cell_type_additive	cell_type_Neural_vs_Renal		cell_type_Neural_vs_Renal	cell_type_additive	cell_type_additive	Time	Renal	cell_type_Neural	cell	Renal	cell_type_Neural	Renal	NOIR_2-1M-2	NOIR_2	1.06615	1	0.301818	0.528181				-0.0138368	Canonical	NOIR_2	FALSE
cell_type_additive	cell_type_Neural_vs_Renal		cell_type_Neural_vs_Renal	cell_type_additive	cell_type_additive	Time	Renal	cell_type_Neural	cell	Renal	cell_type_Neural	Renal	ORF-1	ORF-1	5.26358	6	0.510478	0.643869				-0.00551802	Canonical	ORF-1	FALSE
cell_type_additive	cell_type_Neural_vs_Renal		cell_type_Neural_vs_Renal	cell_type_additive	cell_type_additive	Time	Renal	cell_type_Neural	cell	Renal	cell_type_Neural	Renal	ORF-1.5-S_Putative_2	ORF-1	5.26358	6	0.510478	0.643869				0.018495	Putative	ORF-1	FALSE
cell_type_additive	cell_type_Neural_vs_Renal		cell_type_Neural_vs_Renal	cell_type_additive	cell_type_additive	Time	Renal	cell_type_Neural	cell	Renal	cell_type_Neural	Renal	ORF-1L1-S	ORF-1	5.26358	6	0.510478	0.643869				-0.0158112	5`-long	ORF-1	FALSE
cell_type_additive	cell_type_Neural_vs_Renal		cell_type_Neural_vs_Renal	cell_type_additive	cell_type_additive	Time	Renal	cell_type_Neural	cell	Renal	cell_type_Neural	Renal	ORF-1M1	ORF-1	5.26358	6	0.510478	0.643869				0.0610287	5`-long	ORF-1	FALSE
cell_type_additive	cell_type_Neural_vs_Renal		cell_type_Neural_vs_Renal	cell_type_additive	cell_type_additive	Time	Renal	cell_type_Neural	cell	Renal	cell_type_Neural	Renal	ORF-1M1-S	ORF-1	5.26358	6	0.510478	0.643869				-0.0127874	5`-long	ORF-1	FALSE
cell_type_additive	cell_type_Neural_vs_Renal		cell_type_Neural_vs_Renal	cell_type_additive	cell_type_additive	Time	Renal	cell_type_Neural	cell	Renal	cell_type_Neural	Renal	ORF-1M1-S_5`-long_1	ORF-1	5.26358	6	0.510478	0.643869				0.000125037	5`-long	ORF-1	FALSE
cell_type_additive	cell_type_Neural_vs_Renal		cell_type_Neural_vs_Renal	cell_type_additive	cell_type_additive	Time	Renal	cell_type_Neural	cell	Renal	cell_type_Neural	Renal	ORF-1M2	ORF-1	5.26358	6	0.510478	0.643869				-0.00685132	5`-long	ORF-1	FALSE
cell_type_additive	cell_type_Neural_vs_Renal		cell_type_Neural_vs_Renal	cell_type_additive	cell_type_additive	Time	Renal	cell_type_Neural	cell	Renal	cell_type_Neural	Renal	TRL29.2	UL29	16.1049	3	0.0010792	0.0090653	0.0010792			-0.0744882	Putative	UL29-28-27	FALSE
cell_type_additive	cell_type_Neural_vs_Renal		cell_type_Neural_vs_Renal	cell_type_additive	cell_type_additive	Time	Renal	cell_type_Neural	cell	Renal	cell_type_Neural	Renal	TRL29.2_Putative_1	UL29	16.1049	3	0.0010792	0.0090653	0.0010792			-0.0477716	Putative	UL29-28-27	FALSE
cell_type_additive	cell_type_Neural_vs_Renal		cell_type_Neural_vs_Renal	cell_type_additive	cell_type_additive	Time	Renal	cell_type_Neural	cell	Renal	cell_type_Neural	Renal	TRL3.5	UL3.5	7.22757	8	0.512291	0.643869				0.0280073	Putative	UL1-2-3-3.5	FALSE
cell_type_additive	cell_type_Neural_vs_Renal		cell_type_Neural_vs_Renal	cell_type_additive	cell_type_additive	Time	Renal	cell_type_Neural	cell	Renal	cell_type_Neural	Renal	TRL3.5_NC_1	UL3.5	7.22757	8	0.512291	0.643869				-0.0605966	NC	UL1-2-3-3.5	FALSE
cell_type_additive	cell_type_Neural_vs_Renal		cell_type_Neural_vs_Renal	cell_type_additive	cell_type_additive	Time	Renal	cell_type_Neural	cell	Renal	cell_type_Neural	Renal	TRL3.5_NC_2	UL3.5	7.22757	8	0.512291	0.643869				0.0287529	NC	UL1-2-3-3.5	FALSE
cell_type_additive	cell_type_Neural_vs_Renal		cell_type_Neural_vs_Renal	cell_type_additive	cell_type_additive	Time	Renal	cell_type_Neural	cell	Renal	cell_type_Neural	Renal	TRL3.5_NC_3	UL3.5	7.22757	8	0.512291	0.643869				0.0436372	NC	UL1-2-3-3.5	FALSE
cell_type_additive	cell_type_Neural_vs_Renal		cell_type_Neural_vs_Renal	cell_type_additive	cell_type_additive	Time	Renal	cell_type_Neural	cell	Renal	cell_type_Neural	Renal	TRL3.5_NC_4	UL3.5	7.22757	8	0.512291	0.643869				-0.00457768	NC	UL1-2-3-3.5	FALSE
cell_type_additive	cell_type_Neural_vs_Renal		cell_type_Neural_vs_Renal	cell_type_additive	cell_type_additive	Time	Renal	cell_type_Neural	cell	Renal	cell_type_Neural	Renal	TRL40	UL40	2.65962	3	0.447133	0.643869				0.00632105	Putative	UL38-39-40	FALSE
cell_type_additive	cell_type_Neural_vs_Renal		cell_type_Neural_vs_Renal	cell_type_additive	cell_type_additive	Time	Renal	cell_type_Neural	cell	Renal	cell_type_Neural	Renal	TRS1-L2	US1	3.74028	3	0.29091	0.528181				0.0503163	Putative	US1	FALSE
cell_type_additive	cell_type_Neural_vs_Renal		cell_type_Neural_vs_Renal	cell_type_additive	cell_type_additive	Time	Renal	cell_type_Neural	cell	Renal	cell_type_Neural	Renal	TRS1-L3	US1	3.74028	3	0.29091	0.528181				0.0312	Putative	US1	FALSE
cell_type_additive	cell_type_Neural_vs_Renal		cell_type_Neural_vs_Renal	cell_type_additive	cell_type_additive	Time	Renal	cell_type_Neural	cell	Renal	cell_type_Neural	Renal	UL-11-L3	UL12	0.898585	2	0.638079	0.708468				-0.160141	5`-long;Putative	UL14-13-12-11	FALSE
cell_type_additive	cell_type_Neural_vs_Renal		cell_type_Neural_vs_Renal	cell_type_additive	cell_type_additive	Time	Renal	cell_type_Neural	cell	Renal	cell_type_Neural	Renal	UL-11-S_5`-short_1	UL12	0.898585	2	0.638079	0.708468				0.026915	5`-short	UL14-13-12-11	FALSE
cell_type_additive	cell_type_Neural_vs_Renal		cell_type_Neural_vs_Renal	cell_type_additive	cell_type_additive	Time	Renal	cell_type_Neural	cell	Renal	cell_type_Neural	Renal	UL-11-S_5`-short_2	UL12	0.898585	2	0.638079	0.708468				-0.0323568	5`-short	UL14-13-12-11	FALSE
cell_type_additive	cell_type_Neural_vs_Renal		cell_type_Neural_vs_Renal	cell_type_additive	cell_type_additive	Time	Renal	cell_type_Neural	cell	Renal	cell_type_Neural	Renal	UL1-2-3-3.5	UL1	0.413433	1	0.520232	0.643869				0.0246511	Canonical;Polygenic	UL1-2-3-3.5	TRUE
cell_type_additive	cell_type_Neural_vs_Renal		cell_type_Neural_vs_Renal	cell_type_additive	cell_type_additive	Time	Renal	cell_type_Neural	cell	Renal	cell_type_Neural	Renal	UL10	UL10	11.3063	4	0.0233294	0.0870592	0.0233294		0.0120879	0.0755203	Canonical	UL10	FALSE
cell_type_additive	cell_type_Neural_vs_Renal		cell_type_Neural_vs_Renal	cell_type_additive	cell_type_additive	Time	Renal	cell_type_Neural	cell	Renal	cell_type_Neural	Renal	UL10-L1	UL10	11.3063	4	0.0233294	0.0870592	0.0233294			-0.0298599	5`-long	UL10	FALSE
cell_type_additive	cell_type_Neural_vs_Renal		cell_type_Neural_vs_Renal	cell_type_additive	cell_type_additive	Time	Renal	cell_type_Neural	cell	Renal	cell_type_Neural	Renal	UL10-L3	UL10	11.3063	4	0.0233294	0.0870592	0.0233294			-0.0587195	5`-long	UL10	FALSE
cell_type_additive	cell_type_Neural_vs_Renal		cell_type_Neural_vs_Renal	cell_type_additive	cell_type_additive	Time	Renal	cell_type_Neural	cell	Renal	cell_type_Neural	Renal	UL10-S_Putative	UL10	11.3063	4	0.0233294	0.0870592	0.0233294			-0.0449916	Putative	UL10	FALSE
cell_type_additive	cell_type_Neural_vs_Renal		cell_type_Neural_vs_Renal	cell_type_additive	cell_type_additive	Time	Renal	cell_type_Neural	cell	Renal	cell_type_Neural	Renal	UL10.4_Putative_2	UL10	11.3063	4	0.0233294	0.0870592	0.0233294			-0.0251034	Putative	UL10	FALSE
cell_type_additive	cell_type_Neural_vs_Renal		cell_type_Neural_vs_Renal	cell_type_additive	cell_type_additive	Time	Renal	cell_type_Neural	cell	Renal	cell_type_Neural	Renal	UL12-11	UL13	15.4615	1	8.42029e-05	0.00117884	8.42029e-05		0	-0.064545	Canonical	UL14-13-12-11	TRUE
cell_type_additive	cell_type_Neural_vs_Renal		cell_type_Neural_vs_Renal	cell_type_additive	cell_type_additive	Time	Renal	cell_type_Neural	cell	Renal	cell_type_Neural	Renal	UL13-12-11	UL13	15.4615	1	8.42029e-05	0.00117884	8.42029e-05		0	0.0603431	Canonical	UL14-13-12-11	TRUE
cell_type_additive	cell_type_Neural_vs_Renal		cell_type_Neural_vs_Renal	cell_type_additive	cell_type_additive	Time	Renal	cell_type_Neural	cell	Renal	cell_type_Neural	Renal	UL18	UL18	3.94261	2	0.139275	0.32049				-0.0259293	Canonical	UL20-19-18	FALSE
cell_type_additive	cell_type_Neural_vs_Renal		cell_type_Neural_vs_Renal	cell_type_additive	cell_type_additive	Time	Renal	cell_type_Neural	cell	Renal	cell_type_Neural	Renal	UL18-AT	UL18	3.94261	2	0.139275	0.32049				0.0155159	3`-long	UL20-19-18	FALSE
cell_type_additive	cell_type_Neural_vs_Renal		cell_type_Neural_vs_Renal	cell_type_additive	cell_type_additive	Time	Renal	cell_type_Neural	cell	Renal	cell_type_Neural	Renal	UL18.5	UL18	3.94261	2	0.139275	0.32049				0.0172707	Polygenic	UL20-19-18	FALSE
cell_type_additive	cell_type_Neural_vs_Renal		cell_type_Neural_vs_Renal	cell_type_additive	cell_type_additive	Time	Renal	cell_type_Neural	cell	Renal	cell_type_Neural	Renal	UL19	UL19		5						0.0429894	Canonical	UL20-19-18	FALSE
cell_type_additive	cell_type_Neural_vs_Renal		cell_type_Neural_vs_Renal	cell_type_additive	cell_type_additive	Time	Renal	cell_type_Neural	cell	Renal	cell_type_Neural	Renal	UL19-18	UL19		5						-0.0235999	Canonical	UL20-19-18	TRUE
cell_type_additive	cell_type_Neural_vs_Renal		cell_type_Neural_vs_Renal	cell_type_additive	cell_type_additive	Time	Renal	cell_type_Neural	cell	Renal	cell_type_Neural	Renal	UL19.35_Putative_2	UL19		5						-0.0733753	Putative	UL20-19-18	FALSE
cell_type_additive	cell_type_Neural_vs_Renal		cell_type_Neural_vs_Renal	cell_type_additive	cell_type_additive	Time	Renal	cell_type_Neural	cell	Renal	cell_type_Neural	Renal	UL19.37	UL19		5						-0.0526987	Putative	UL20-19-18	FALSE
cell_type_additive	cell_type_Neural_vs_Renal		cell_type_Neural_vs_Renal	cell_type_additive	cell_type_additive	Time	Renal	cell_type_Neural	cell	Renal	cell_type_Neural	Renal	UL19.38-S	UL19		5						-0.0595087	Putative	UL20-19-18	FALSE
cell_type_additive	cell_type_Neural_vs_Renal		cell_type_Neural_vs_Renal	cell_type_additive	cell_type_additive	Time	Renal	cell_type_Neural	cell	Renal	cell_type_Neural	Renal	UL21	UL21	3.86227	2	0.144983	0.32049				0.0108888	Canonical	UL21	FALSE
cell_type_additive	cell_type_Neural_vs_Renal		cell_type_Neural_vs_Renal	cell_type_additive	cell_type_additive	Time	Renal	cell_type_Neural	cell	Renal	cell_type_Neural	Renal	UL21.5_NC	UL21	3.86227	2	0.144983	0.32049				-0.0432049	5`-short;NC;Putative	UL21	FALSE
cell_type_additive	cell_type_Neural_vs_Renal		cell_type_Neural_vs_Renal	cell_type_additive	cell_type_additive	Time	Renal	cell_type_Neural	cell	Renal	cell_type_Neural	Renal	UL21.5_Putative_3	UL21	3.86227	2	0.144983	0.32049				-0.00979561	Putative	UL21	FALSE
cell_type_additive	cell_type_Neural_vs_Renal		cell_type_Neural_vs_Renal	cell_type_additive	cell_type_additive	Time	Renal	cell_type_Neural	cell	Renal	cell_type_Neural	Renal	UL22	UL22	2.87433	2	0.237601	0.453601				0.0632779	Canonical	UL23-22	FALSE
cell_type_additive	cell_type_Neural_vs_Renal		cell_type_Neural_vs_Renal	cell_type_additive	cell_type_additive	Time	Renal	cell_type_Neural	cell	Renal	cell_type_Neural	Renal	UL22.5	UL22	2.87433	2	0.237601	0.453601				-0.0899715	Putative	UL23-22	FALSE
cell_type_additive	cell_type_Neural_vs_Renal		cell_type_Neural_vs_Renal	cell_type_additive	cell_type_additive	Time	Renal	cell_type_Neural	cell	Renal	cell_type_Neural	Renal	UL22.8	UL22	2.87433	2	0.237601	0.453601				-0.0875066	Putative	UL23-22	FALSE
cell_type_additive	cell_type_Neural_vs_Renal		cell_type_Neural_vs_Renal	cell_type_additive	cell_type_additive	Time	Renal	cell_type_Neural	cell	Renal	cell_type_Neural	Renal	UL23	UL23	10.3482	2	0.00566143	0.026987	0.00566143		0.0140767	0.0536206	Canonical	UL23-22	FALSE
cell_type_additive	cell_type_Neural_vs_Renal		cell_type_Neural_vs_Renal	cell_type_additive	cell_type_additive	Time	Renal	cell_type_Neural	cell	Renal	cell_type_Neural	Renal	UL23-22	UL23	10.3482	2	0.00566143	0.026987	0.00566143			-0.00787907	Canonical	UL23-22	TRUE
cell_type_additive	cell_type_Neural_vs_Renal		cell_type_Neural_vs_Renal	cell_type_additive	cell_type_additive	Time	Renal	cell_type_Neural	cell	Renal	cell_type_Neural	Renal	UL23-L1	UL23	10.3482	2	0.00566143	0.026987	0.00566143		0.0458248	-0.00890313	5`-long	UL23-22	FALSE
cell_type_additive	cell_type_Neural_vs_Renal		cell_type_Neural_vs_Renal	cell_type_additive	cell_type_additive	Time	Renal	cell_type_Neural	cell	Renal	cell_type_Neural	Renal	UL26-26.5	UL26	0.874431	1	0.349731	0.564951				0.00134488	Canonical;Polygenic	UL24-25-26-26.5	TRUE
cell_type_additive	cell_type_Neural_vs_Renal		cell_type_Neural_vs_Renal	cell_type_additive	cell_type_additive	Time	Renal	cell_type_Neural	cell	Renal	cell_type_Neural	Renal	UL26.6	UL26	0.874431	1	0.349731	0.564951				0.00723022	Putative	UL24-25-26-26.5	FALSE
cell_type_additive	cell_type_Neural_vs_Renal		cell_type_Neural_vs_Renal	cell_type_additive	cell_type_additive	Time	Renal	cell_type_Neural	cell	Renal	cell_type_Neural	Renal	UL27	UL27	2.79513	5	0.731534	0.787806				-0.0641285	Canonical	UL29-28-27	FALSE
cell_type_additive	cell_type_Neural_vs_Renal		cell_type_Neural_vs_Renal	cell_type_additive	cell_type_additive	Time	Renal	cell_type_Neural	cell	Renal	cell_type_Neural	Renal	UL27.11-S3	UL27	2.79513	5	0.731534	0.787806				-0.0282435	Putative	UL29-28-27	FALSE
cell_type_additive	cell_type_Neural_vs_Renal		cell_type_Neural_vs_Renal	cell_type_additive	cell_type_additive	Time	Renal	cell_type_Neural	cell	Renal	cell_type_Neural	Renal	UL27.4-S4	UL27	2.79513	5	0.731534	0.787806				0.0986221	Putative	UL29-28-27	FALSE
cell_type_additive	cell_type_Neural_vs_Renal		cell_type_Neural_vs_Renal	cell_type_additive	cell_type_additive	Time	Renal	cell_type_Neural	cell	Renal	cell_type_Neural	Renal	UL27.5-S2	UL27	2.79513	5	0.731534	0.787806				0.020466	Putative	UL29-28-27	FALSE
cell_type_additive	cell_type_Neural_vs_Renal		cell_type_Neural_vs_Renal	cell_type_additive	cell_type_additive	Time	Renal	cell_type_Neural	cell	Renal	cell_type_Neural	Renal	UL27.5-S3	UL27	2.79513	5	0.731534	0.787806				-0.010442	Putative	UL29-28-27	FALSE
cell_type_additive	cell_type_Neural_vs_Renal		cell_type_Neural_vs_Renal	cell_type_additive	cell_type_additive	Time	Renal	cell_type_Neural	cell	Renal	cell_type_Neural	Renal	UL27.5_Putative	UL27	2.79513	5	0.731534	0.787806				0.00407541	Putative	UL29-28-27	FALSE
cell_type_additive	cell_type_Neural_vs_Renal		cell_type_Neural_vs_Renal	cell_type_additive	cell_type_additive	Time	Renal	cell_type_Neural	cell	Renal	cell_type_Neural	Renal	UL29	UL29	16.1049	3	0.0010792	0.0090653	0.0010792		0.000291619	0.056772	Canonical	UL29-28-27	FALSE
cell_type_additive	cell_type_Neural_vs_Renal		cell_type_Neural_vs_Renal	cell_type_additive	cell_type_additive	Time	Renal	cell_type_Neural	cell	Renal	cell_type_Neural	Renal	UL29.2_Putative_4	UL29	16.1049	3	0.0010792	0.0090653	0.0010792			-0.0922351	Putative	UL29-28-27	FALSE
cell_type_additive	cell_type_Neural_vs_Renal		cell_type_Neural_vs_Renal	cell_type_additive	cell_type_additive	Time	Renal	cell_type_Neural	cell	Renal	cell_type_Neural	Renal	UL2_Polycistronic	UL1	0.413433	1	0.520232	0.643869				-0.125982	Polygenic	UL1-2-3-3.5	TRUE
cell_type_additive	cell_type_Neural_vs_Renal		cell_type_Neural_vs_Renal	cell_type_additive	cell_type_additive	Time	Renal	cell_type_Neural	cell	Renal	cell_type_Neural	Renal	UL3-3.5	UL3	1.74253	2	0.418422	0.643869				-0.0858151	Canonical;Polygenic	UL1-2-3-3.5	TRUE
cell_type_additive	cell_type_Neural_vs_Renal		cell_type_Neural_vs_Renal	cell_type_additive	cell_type_additive	Time	Renal	cell_type_Neural	cell	Renal	cell_type_Neural	Renal	UL3-3.5_5`-short	UL3	1.74253	2	0.418422	0.643869				-0.113594	5`-long;Putative	UL1-2-3-3.5	TRUE
cell_type_additive	cell_type_Neural_vs_Renal		cell_type_Neural_vs_Renal	cell_type_additive	cell_type_additive	Time	Renal	cell_type_Neural	cell	Renal	cell_type_Neural	Renal	UL3.5	UL3.5	7.22757	8	0.512291	0.643869				-0.0572467	Canonical	UL1-2-3-3.5	FALSE
cell_type_additive	cell_type_Neural_vs_Renal		cell_type_Neural_vs_Renal	cell_type_additive	cell_type_additive	Time	Renal	cell_type_Neural	cell	Renal	cell_type_Neural	Renal	UL3.5-L_5`-long_1	UL3	1.74253	2	0.418422	0.643869				0.0152932	5`-long;Putative	UL1-2-3-3.5	FALSE
cell_type_additive	cell_type_Neural_vs_Renal		cell_type_Neural_vs_Renal	cell_type_additive	cell_type_additive	Time	Renal	cell_type_Neural	cell	Renal	cell_type_Neural	Renal	UL31	UL31	13.0044	2	0.00150016	0.0105011	0.00150016		0.000937126	0.0359746	Canonical	UL32-31	FALSE
cell_type_additive	cell_type_Neural_vs_Renal		cell_type_Neural_vs_Renal	cell_type_additive	cell_type_additive	Time	Renal	cell_type_Neural	cell	Renal	cell_type_Neural	Renal	UL31.3_Putative_1	UL31	13.0044	2	0.00150016	0.0105011	0.00150016			-0.0177389	Putative	UL32-31	FALSE
cell_type_additive	cell_type_Neural_vs_Renal		cell_type_Neural_vs_Renal	cell_type_additive	cell_type_additive	Time	Renal	cell_type_Neural	cell	Renal	cell_type_Neural	Renal	UL31_Putative	UL31	13.0044	2	0.00150016	0.0105011	0.00150016		0.024224	-0.0300359	Putative	UL32-31	FALSE
cell_type_additive	cell_type_Neural_vs_Renal		cell_type_Neural_vs_Renal	cell_type_additive	cell_type_additive	Time	Renal	cell_type_Neural	cell	Renal	cell_type_Neural	Renal	UL34-35	UL34	6.51276	2	0.0385276	0.124474	0.0385276		0.0455998	0.00589949	Canonical;Polygenic	UL33-34-35	TRUE
cell_type_additive	cell_type_Neural_vs_Renal		cell_type_Neural_vs_Renal	cell_type_additive	cell_type_additive	Time	Renal	cell_type_Neural	cell	Renal	cell_type_Neural	Renal	UL34L2-35	UL34	6.51276	2	0.0385276	0.124474	0.0385276			-0.012641	5`-long;Polygenic	UL33-34-35	TRUE
cell_type_additive	cell_type_Neural_vs_Renal		cell_type_Neural_vs_Renal	cell_type_additive	cell_type_additive	Time	Renal	cell_type_Neural	cell	Renal	cell_type_Neural	Renal	UL35-L3_5`-long_1	UL34	6.51276	2	0.0385276	0.124474	0.0385276			0.00135588	5`-long;Putative	UL33-34-35	FALSE
cell_type_additive	cell_type_Neural_vs_Renal		cell_type_Neural_vs_Renal	cell_type_additive	cell_type_additive	Time	Renal	cell_type_Neural	cell	Renal	cell_type_Neural	Renal	UL37	UL37		1						-0.00282258	Canonical	UL37-36	FALSE
cell_type_additive	cell_type_Neural_vs_Renal		cell_type_Neural_vs_Renal	cell_type_additive	cell_type_additive	Time	Renal	cell_type_Neural	cell	Renal	cell_type_Neural	Renal	UL37_Putative	UL37		1						-0.0147837	Putative	UL37-36	FALSE
cell_type_additive	cell_type_Neural_vs_Renal		cell_type_Neural_vs_Renal	cell_type_additive	cell_type_additive	Time	Renal	cell_type_Neural	cell	Renal	cell_type_Neural	Renal	UL38	UL38	8.5634	2	0.0138191	0.0580403	0.0138191			0.0231613	Canonical	UL38-39-40	FALSE
cell_type_additive	cell_type_Neural_vs_Renal		cell_type_Neural_vs_Renal	cell_type_additive	cell_type_additive	Time	Renal	cell_type_Neural	cell	Renal	cell_type_Neural	Renal	UL38-39-40	UL38	8.5634	2	0.0138191	0.0580403	0.0138191			-0.00991785	Canonical;Polygenic	UL38-39-40	TRUE
cell_type_additive	cell_type_Neural_vs_Renal		cell_type_Neural_vs_Renal	cell_type_additive	cell_type_additive	Time	Renal	cell_type_Neural	cell	Renal	cell_type_Neural	Renal	UL38.6-S_Putative_2	UL38	8.5634	2	0.0138191	0.0580403	0.0138191		0.0128061	-0.0342183	Putative	UL38-39-40	FALSE
cell_type_additive	cell_type_Neural_vs_Renal		cell_type_Neural_vs_Renal	cell_type_additive	cell_type_additive	Time	Renal	cell_type_Neural	cell	Renal	cell_type_Neural	Renal	UL39-40	UL39	4.46588	6	0.613895	0.708468				-0.0465453	Canonical;Polygenic	UL38-39-40	TRUE
cell_type_additive	cell_type_Neural_vs_Renal		cell_type_Neural_vs_Renal	cell_type_additive	cell_type_additive	Time	Renal	cell_type_Neural	cell	Renal	cell_type_Neural	Renal	UL39-40-L	UL39	4.46588	6	0.613895	0.708468				0.0293807	5`-long;Polygenic	UL38-39-40	TRUE
cell_type_additive	cell_type_Neural_vs_Renal		cell_type_Neural_vs_Renal	cell_type_additive	cell_type_additive	Time	Renal	cell_type_Neural	cell	Renal	cell_type_Neural	Renal	UL4	UL4	4.90211	2	0.0862025	0.241367				0.00496148	Canonical	UL5-4	FALSE
cell_type_additive	cell_type_Neural_vs_Renal		cell_type_Neural_vs_Renal	cell_type_additive	cell_type_additive	Time	Renal	cell_type_Neural	cell	Renal	cell_type_Neural	Renal	UL4-L	UL4	4.90211	2	0.0862025	0.241367				0.00940744	5`-long	UL5-4	FALSE
cell_type_additive	cell_type_Neural_vs_Renal		cell_type_Neural_vs_Renal	cell_type_additive	cell_type_additive	Time	Renal	cell_type_Neural	cell	Renal	cell_type_Neural	Renal	UL4.2	UL4	4.90211	2	0.0862025	0.241367				-0.0403566	Putative	UL5-4	FALSE
cell_type_additive	cell_type_Neural_vs_Renal		cell_type_Neural_vs_Renal	cell_type_additive	cell_type_additive	Time	Renal	cell_type_Neural	cell	Renal	cell_type_Neural	Renal	UL40	UL40	2.65962	3	0.447133	0.643869				-0.0173162	Canonical	UL38-39-40	FALSE
cell_type_additive	cell_type_Neural_vs_Renal		cell_type_Neural_vs_Renal	cell_type_additive	cell_type_additive	Time	Renal	cell_type_Neural	cell	Renal	cell_type_Neural	Renal	UL40-L12	UL39	4.46588	6	0.613895	0.708468				0.0601421	5`-long;Putative	UL38-39-40	FALSE
cell_type_additive	cell_type_Neural_vs_Renal		cell_type_Neural_vs_Renal	cell_type_additive	cell_type_additive	Time	Renal	cell_type_Neural	cell	Renal	cell_type_Neural	Renal	UL40-L16	UL39	4.46588	6	0.613895	0.708468				-0.0199645	5`-long;Putative	UL38-39-40	FALSE
cell_type_additive	cell_type_Neural_vs_Renal		cell_type_Neural_vs_Renal	cell_type_additive	cell_type_additive	Time	Renal	cell_type_Neural	cell	Renal	cell_type_Neural	Renal	UL40-L2_5`-long	UL39	4.46588	6	0.613895	0.708468				0.0283644	5`-long;Putative	UL38-39-40	FALSE
cell_type_additive	cell_type_Neural_vs_Renal		cell_type_Neural_vs_Renal	cell_type_additive	cell_type_additive	Time	Renal	cell_type_Neural	cell	Renal	cell_type_Neural	Renal	UL40-L3_5`-long_1	UL39	4.46588	6	0.613895	0.708468				-0.0191844	5`-long;Putative	UL38-39-40	FALSE
cell_type_additive	cell_type_Neural_vs_Renal		cell_type_Neural_vs_Renal	cell_type_additive	cell_type_additive	Time	Renal	cell_type_Neural	cell	Renal	cell_type_Neural	Renal	UL40-L3_5`-long_3	UL39	4.46588	6	0.613895	0.708468				0.0179687	5`-long;Putative	UL38-39-40	FALSE
cell_type_additive	cell_type_Neural_vs_Renal		cell_type_Neural_vs_Renal	cell_type_additive	cell_type_additive	Time	Renal	cell_type_Neural	cell	Renal	cell_type_Neural	Renal	UL40-S	UL40	2.65962	3	0.447133	0.643869				-0.0034451	5`-long	UL38-39-40	FALSE
cell_type_additive	cell_type_Neural_vs_Renal		cell_type_Neural_vs_Renal	cell_type_additive	cell_type_additive	Time	Renal	cell_type_Neural	cell	Renal	cell_type_Neural	Renal	UL40.6_Putative	UL40	2.65962	3	0.447133	0.643869				0.000866115	Putative	UL38-39-40	FALSE
cell_type_additive	cell_type_Neural_vs_Renal		cell_type_Neural_vs_Renal	cell_type_additive	cell_type_additive	Time	Renal	cell_type_Neural	cell	Renal	cell_type_Neural	Renal	UL41	UL41	15.9621	2	0.00034188	0.00358974	0.00034188		0.0387294	-0.0438808	Canonical	UL41	FALSE
cell_type_additive	cell_type_Neural_vs_Renal		cell_type_Neural_vs_Renal	cell_type_additive	cell_type_additive	Time	Renal	cell_type_Neural	cell	Renal	cell_type_Neural	Renal	UL41.2	UL41	15.9621	2	0.00034188	0.00358974	0.00034188			0.063581	Putative	UL41	FALSE
cell_type_additive	cell_type_Neural_vs_Renal		cell_type_Neural_vs_Renal	cell_type_additive	cell_type_additive	Time	Renal	cell_type_Neural	cell	Renal	cell_type_Neural	Renal	UL41.9	UL41	15.9621	2	0.00034188	0.00358974	0.00034188		0.000190249	-0.0319711	Putative	UL41	FALSE
cell_type_additive	cell_type_Neural_vs_Renal		cell_type_Neural_vs_Renal	cell_type_additive	cell_type_additive	Time	Renal	cell_type_Neural	cell	Renal	cell_type_Neural	Renal	UL42	UL42	0.224591	2	0.89378	0.91558				0.01442	Canonical	UL42-43-44	FALSE
cell_type_additive	cell_type_Neural_vs_Renal		cell_type_Neural_vs_Renal	cell_type_additive	cell_type_additive	Time	Renal	cell_type_Neural	cell	Renal	cell_type_Neural	Renal	UL42-43-44	UL42	0.224591	2	0.89378	0.91558				-0.0086519	Canonical;Polygenic	UL42-43-44	TRUE
cell_type_additive	cell_type_Neural_vs_Renal		cell_type_Neural_vs_Renal	cell_type_additive	cell_type_additive	Time	Renal	cell_type_Neural	cell	Renal	cell_type_Neural	Renal	UL42.3_Putative_3	UL42	0.224591	2	0.89378	0.91558				-0.0187405	Putative	UL42-43-44	FALSE
cell_type_additive	cell_type_Neural_vs_Renal		cell_type_Neural_vs_Renal	cell_type_additive	cell_type_additive	Time	Renal	cell_type_Neural	cell	Renal	cell_type_Neural	Renal	UL43	UL43	2.26473	3	0.519311	0.643869				-0.0208417	5`-long	UL42-43-44	FALSE
cell_type_additive	cell_type_Neural_vs_Renal		cell_type_Neural_vs_Renal	cell_type_additive	cell_type_additive	Time	Renal	cell_type_Neural	cell	Renal	cell_type_Neural	Renal	UL43-44	UL43	2.26473	3	0.519311	0.643869				-0.0252918	Canonical;Polygenic	UL42-43-44	TRUE
cell_type_additive	cell_type_Neural_vs_Renal		cell_type_Neural_vs_Renal	cell_type_additive	cell_type_additive	Time	Renal	cell_type_Neural	cell	Renal	cell_type_Neural	Renal	UL43-S	UL43	2.26473	3	0.519311	0.643869				0.0389936	Canonical	UL42-43-44	FALSE
cell_type_additive	cell_type_Neural_vs_Renal		cell_type_Neural_vs_Renal	cell_type_additive	cell_type_additive	Time	Renal	cell_type_Neural	cell	Renal	cell_type_Neural	Renal	UL43.13_Putative_3	UL43	2.26473	3	0.519311	0.643869				0.00321047	Putative	UL42-43-44	FALSE
cell_type_additive	cell_type_Neural_vs_Renal		cell_type_Neural_vs_Renal	cell_type_additive	cell_type_additive	Time	Renal	cell_type_Neural	cell	Renal	cell_type_Neural	Renal	UL44	UL44	17.023	4	0.00191315	0.0114789	0.00191315		0.00625719	0.00381544	Canonical	UL42-43-44	FALSE
cell_type_additive	cell_type_Neural_vs_Renal		cell_type_Neural_vs_Renal	cell_type_additive	cell_type_additive	Time	Renal	cell_type_Neural	cell	Renal	cell_type_Neural	Renal	UL44.4-S16	UL44	17.023	4	0.00191315	0.0114789	0.00191315		0.00987525	-0.0326435	Putative	UL42-43-44	FALSE
cell_type_additive	cell_type_Neural_vs_Renal		cell_type_Neural_vs_Renal	cell_type_additive	cell_type_additive	Time	Renal	cell_type_Neural	cell	Renal	cell_type_Neural	Renal	UL44.4-S2	UL44	17.023	4	0.00191315	0.0114789	0.00191315			0.0537432	Putative	UL42-43-44	FALSE
cell_type_additive	cell_type_Neural_vs_Renal		cell_type_Neural_vs_Renal	cell_type_additive	cell_type_additive	Time	Renal	cell_type_Neural	cell	Renal	cell_type_Neural	Renal	UL44.4-S20_Putative	UL44	17.023	4	0.00191315	0.0114789	0.00191315			-0.0550087	Putative	UL42-43-44	FALSE
cell_type_additive	cell_type_Neural_vs_Renal		cell_type_Neural_vs_Renal	cell_type_additive	cell_type_additive	Time	Renal	cell_type_Neural	cell	Renal	cell_type_Neural	Renal	UL44.4-S5	UL44	17.023	4	0.00191315	0.0114789	0.00191315			-0.0821186	Putative	UL42-43-44	FALSE
cell_type_additive	cell_type_Neural_vs_Renal		cell_type_Neural_vs_Renal	cell_type_additive	cell_type_additive	Time	Renal	cell_type_Neural	cell	Renal	cell_type_Neural	Renal	UL46	UL46	3.38408	5	0.640995	0.708468				-0.0230886	Canonical	UL48-47-46	FALSE
cell_type_additive	cell_type_Neural_vs_Renal		cell_type_Neural_vs_Renal	cell_type_additive	cell_type_additive	Time	Renal	cell_type_Neural	cell	Renal	cell_type_Neural	Renal	UL46-L9_5`-long_2	UL47		1						-0.160362	5`-long;Putative	UL48-47-46	FALSE
cell_type_additive	cell_type_Neural_vs_Renal		cell_type_Neural_vs_Renal	cell_type_additive	cell_type_additive	Time	Renal	cell_type_Neural	cell	Renal	cell_type_Neural	Renal	UL46.1	UL46	3.38408	5	0.640995	0.708468				-0.00297808	Putative	UL48-47-46	FALSE
cell_type_additive	cell_type_Neural_vs_Renal		cell_type_Neural_vs_Renal	cell_type_additive	cell_type_additive	Time	Renal	cell_type_Neural	cell	Renal	cell_type_Neural	Renal	UL46.1-S2	UL46	3.38408	5	0.640995	0.708468				0.00133888	Putative	UL48-47-46	FALSE
cell_type_additive	cell_type_Neural_vs_Renal		cell_type_Neural_vs_Renal	cell_type_additive	cell_type_additive	Time	Renal	cell_type_Neural	cell	Renal	cell_type_Neural	Renal	UL46.1_Putative	UL46	3.38408	5	0.640995	0.708468				-0.0174312	Putative	UL48-47-46	FALSE
cell_type_additive	cell_type_Neural_vs_Renal		cell_type_Neural_vs_Renal	cell_type_additive	cell_type_additive	Time	Renal	cell_type_Neural	cell	Renal	cell_type_Neural	Renal	UL46.2_Putative_2	UL46	3.38408	5	0.640995	0.708468				0.0179363	Putative	UL48-47-46	FALSE
cell_type_additive	cell_type_Neural_vs_Renal		cell_type_Neural_vs_Renal	cell_type_additive	cell_type_additive	Time	Renal	cell_type_Neural	cell	Renal	cell_type_Neural	Renal	UL47-46	UL47		1						0.0636803	Canonical;Polygenic	UL48-47-46	TRUE
cell_type_additive	cell_type_Neural_vs_Renal		cell_type_Neural_vs_Renal	cell_type_additive	cell_type_additive	Time	Renal	cell_type_Neural	cell	Renal	cell_type_Neural	Renal	UL49	UL49	7.61673	1	0.00578292	0.026987	0.00578292		0	0.0124257	Canonical	UL51-UL49.5-49	FALSE
cell_type_additive	cell_type_Neural_vs_Renal		cell_type_Neural_vs_Renal	cell_type_additive	cell_type_additive	Time	Renal	cell_type_Neural	cell	Renal	cell_type_Neural	Renal	UL49-L	UL49.5	5.9849	4	0.200279	0.400558				0.000583445	5`-long;Putative	UL51-UL49.5-49	FALSE
cell_type_additive	cell_type_Neural_vs_Renal		cell_type_Neural_vs_Renal	cell_type_additive	cell_type_additive	Time	Renal	cell_type_Neural	cell	Renal	cell_type_Neural	Renal	UL49-L2	UL49.5	5.9849	4	0.200279	0.400558				0.0061171	5`-long;Putative	UL51-UL49.5-49	FALSE
cell_type_additive	cell_type_Neural_vs_Renal		cell_type_Neural_vs_Renal	cell_type_additive	cell_type_additive	Time	Renal	cell_type_Neural	cell	Renal	cell_type_Neural	Renal	UL49-L3_Polycistronic	UL49.5	5.9849	4	0.200279	0.400558				-0.0156173	Polygenic	UL51-UL49.5-49	TRUE
cell_type_additive	cell_type_Neural_vs_Renal		cell_type_Neural_vs_Renal	cell_type_additive	cell_type_additive	Time	Renal	cell_type_Neural	cell	Renal	cell_type_Neural	Renal	UL49.1-S5	UL49	7.61673	1	0.00578292	0.026987	0.00578292		0	-0.0378851	Putative	UL51-UL49.5-49	FALSE
cell_type_additive	cell_type_Neural_vs_Renal		cell_type_Neural_vs_Renal	cell_type_additive	cell_type_additive	Time	Renal	cell_type_Neural	cell	Renal	cell_type_Neural	Renal	UL49.5-49_Polycistronic	UL49.5	5.9849	4	0.200279	0.400558				-0.0150555	Polygenic	UL51-UL49.5-49	TRUE
cell_type_additive	cell_type_Neural_vs_Renal		cell_type_Neural_vs_Renal	cell_type_additive	cell_type_additive	Time	Renal	cell_type_Neural	cell	Renal	cell_type_Neural	Renal	UL49.5-S-49	UL49.5	5.9849	4	0.200279	0.400558				0.0159255	Polygenic	UL51-UL49.5-49	TRUE
cell_type_additive	cell_type_Neural_vs_Renal		cell_type_Neural_vs_Renal	cell_type_additive	cell_type_additive	Time	Renal	cell_type_Neural	cell	Renal	cell_type_Neural	Renal	UL50	UL50	1.30314	2	0.521228	0.643869				-0.0125986	Canonical	UL50	FALSE
cell_type_additive	cell_type_Neural_vs_Renal		cell_type_Neural_vs_Renal	cell_type_additive	cell_type_additive	Time	Renal	cell_type_Neural	cell	Renal	cell_type_Neural	Renal	UL50L	UL50	1.30314	2	0.521228	0.643869				-0.00508471	5`-long	UL50	FALSE
cell_type_additive	cell_type_Neural_vs_Renal		cell_type_Neural_vs_Renal	cell_type_additive	cell_type_additive	Time	Renal	cell_type_Neural	cell	Renal	cell_type_Neural	Renal	UL50S	UL50	1.30314	2	0.521228	0.643869				0.00988504	5`-short	UL50	FALSE
cell_type_additive	cell_type_Neural_vs_Renal		cell_type_Neural_vs_Renal	cell_type_additive	cell_type_additive	Time	Renal	cell_type_Neural	cell	Renal	cell_type_Neural	Renal	UL51	UL51	0.0597599	2	0.970562	0.970562				-0.0538646	Canonical	UL51-UL49.5-49	FALSE
cell_type_additive	cell_type_Neural_vs_Renal		cell_type_Neural_vs_Renal	cell_type_additive	cell_type_additive	Time	Renal	cell_type_Neural	cell	Renal	cell_type_Neural	Renal	UL51-50-49.5-49	UL51	0.0597599	2	0.970562	0.970562				-0.012784	Canonical;Polygenic	UL51-UL49.5-49	TRUE
cell_type_additive	cell_type_Neural_vs_Renal		cell_type_Neural_vs_Renal	cell_type_additive	cell_type_additive	Time	Renal	cell_type_Neural	cell	Renal	cell_type_Neural	Renal	UL51.5	UL51	0.0597599	2	0.970562	0.970562				0.0490556	Putative	UL51-UL49.5-49	FALSE
cell_type_additive	cell_type_Neural_vs_Renal		cell_type_Neural_vs_Renal	cell_type_additive	cell_type_additive	Time	Renal	cell_type_Neural	cell	Renal	cell_type_Neural	Renal	UL54	UL54	0.885095	1	0.34681	0.564951				-0.0248614	Canonical	UL52-53-54	FALSE
cell_type_additive	cell_type_Neural_vs_Renal		cell_type_Neural_vs_Renal	cell_type_additive	cell_type_additive	Time	Renal	cell_type_Neural	cell	Renal	cell_type_Neural	Renal	UL54.4	UL54	0.885095	1	0.34681	0.564951				0.0073358	Putative	UL52-53-54	FALSE
cell_type_additive	cell_type_Neural_vs_Renal		cell_type_Neural_vs_Renal	cell_type_additive	cell_type_additive	Time	Renal	cell_type_Neural	cell	Renal	cell_type_Neural	Renal	UL7	UL7	1.7391	1	0.187253	0.393231				-0.0204566	Canonical	UL7-6	FALSE
cell_type_additive	cell_type_Neural_vs_Renal		cell_type_Neural_vs_Renal	cell_type_additive	cell_type_additive	Time	Renal	cell_type_Neural	cell	Renal	cell_type_Neural	Renal	UL8.5-S2_NC_5	UL7	1.7391	1	0.187253	0.393231				-0.00224634	5`-short;NC	UL7-6	FALSE
cell_type_additive	cell_type_Neural_vs_Renal		cell_type_Neural_vs_Renal	cell_type_additive	cell_type_additive	Time	Renal	cell_type_Neural	cell	Renal	cell_type_Neural	Renal	US1-splice	US1	3.74028	3	0.29091	0.528181				-0.0533008	Canonical	US1	FALSE
cell_type_additive	cell_type_Neural_vs_Renal		cell_type_Neural_vs_Renal	cell_type_additive	cell_type_additive	Time	Renal	cell_type_Neural	cell	Renal	cell_type_Neural	Renal	US1_2	US1_2	0.351725	1	0.553138	0.663766				-0.0258134	Intron Retention	US1_2	FALSE
cell_type_additive	cell_type_Neural_vs_Renal		cell_type_Neural_vs_Renal	cell_type_additive	cell_type_additive	Time	Renal	cell_type_Neural	cell	Renal	cell_type_Neural	Renal	US1_2-splice	US1_2	0.351725	1	0.553138	0.663766				0.0115241	Canonical	US1_2	FALSE
cell_type_additive	cell_type_Neural_vs_Renal		cell_type_Neural_vs_Renal	cell_type_additive	cell_type_additive	Time	Renal	cell_type_Neural	cell	Renal	cell_type_Neural	Renal	US2	US2	19.2536	2	6.5938e-05	0.00117884	6.5938e-05			-0.00366143	Canonical	US8-9-2	FALSE
cell_type_additive	cell_type_Neural_vs_Renal		cell_type_Neural_vs_Renal	cell_type_additive	cell_type_additive	Time	Renal	cell_type_Neural	cell	Renal	cell_type_Neural	Renal	US2-L	US2	19.2536	2	6.5938e-05	0.00117884	6.5938e-05			0.0121162	5`-long	US8-9-2	FALSE
cell_type_additive	cell_type_Neural_vs_Renal		cell_type_Neural_vs_Renal	cell_type_additive	cell_type_additive	Time	Renal	cell_type_Neural	cell	Renal	cell_type_Neural	Renal	US2.3-S3_NC	US2	19.2536	2	6.5938e-05	0.00117884	6.5938e-05		0.00026157	-0.0026448	5`-short;NC	US8-9-2	FALSE
cell_type_additive	cell_type_Neural_vs_Renal		cell_type_Neural_vs_Renal	cell_type_additive	cell_type_additive	Time	Renal	cell_type_Neural	cell	Renal	cell_type_Neural	Renal	US3-4	US3	0.0728599	1	0.787217	0.826578				0.0022178	Canonical	US3-4	TRUE
cell_type_additive	cell_type_Neural_vs_Renal		cell_type_Neural_vs_Renal	cell_type_additive	cell_type_additive	Time	Renal	cell_type_Neural	cell	Renal	cell_type_Neural	Renal	US3-L-4	US3	0.0728599	1	0.787217	0.826578				-0.102353	5`-long	US3-4	TRUE
cell_type_additive	cell_type_Neural_vs_Renal		cell_type_Neural_vs_Renal	cell_type_additive	cell_type_additive	Time	Renal	cell_type_Neural	cell	Renal	cell_type_Neural	Renal	US6-7	US6	2.54313	1	0.110775	0.27368				0.0298601	Canonical;Polygenic	US6-7	TRUE
cell_type_additive	cell_type_Neural_vs_Renal		cell_type_Neural_vs_Renal	cell_type_additive	cell_type_additive	Time	Renal	cell_type_Neural	cell	Renal	cell_type_Neural	Renal	US7	US7	2.38404	3	0.496613	0.643869				-0.0322933	Canonical	US6-7	FALSE
cell_type_additive	cell_type_Neural_vs_Renal		cell_type_Neural_vs_Renal	cell_type_additive	cell_type_additive	Time	Renal	cell_type_Neural	cell	Renal	cell_type_Neural	Renal	US7-8-9-2	US7	2.38404	3	0.496613	0.643869				-0.00227212	Canonical;Polygenic	US6-7	TRUE
cell_type_additive	cell_type_Neural_vs_Renal		cell_type_Neural_vs_Renal	cell_type_additive	cell_type_additive	Time	Renal	cell_type_Neural	cell	Renal	cell_type_Neural	Renal	US7-L	US6	2.54313	1	0.110775	0.27368				0.0102948	5`-long;Putative	US6-7	FALSE
cell_type_additive	cell_type_Neural_vs_Renal		cell_type_Neural_vs_Renal	cell_type_additive	cell_type_additive	Time	Renal	cell_type_Neural	cell	Renal	cell_type_Neural	Renal	US7-L3	US7	2.38404	3	0.496613	0.643869				0.00427565	5`-long	US6-7	FALSE
cell_type_additive	cell_type_Neural_vs_Renal		cell_type_Neural_vs_Renal	cell_type_additive	cell_type_additive	Time	Renal	cell_type_Neural	cell	Renal	cell_type_Neural	Renal	US7.3-S2	US7	2.38404	3	0.496613	0.643869				0.0180563	Putative	US6-7	FALSE
cell_type_additive	cell_type_Neural_vs_Renal		cell_type_Neural_vs_Renal	cell_type_additive	cell_type_additive	Time	Renal	cell_type_Neural	cell	Renal	cell_type_Neural	Renal	US8-9	US8	9.35949	3	0.0248741	0.0870592	0.0248741			0.0566116	Canonical;Polygenic	US8-9-2	TRUE
cell_type_additive	cell_type_Neural_vs_Renal		cell_type_Neural_vs_Renal	cell_type_additive	cell_type_additive	Time	Renal	cell_type_Neural	cell	Renal	cell_type_Neural	Renal	US8-9-2	US8	9.35949	3	0.0248741	0.0870592	0.0248741			0.00532665	Canonical;Polygenic	US8-9-2	TRUE
cell_type_additive	cell_type_Neural_vs_Renal		cell_type_Neural_vs_Renal	cell_type_additive	cell_type_additive	Time	Renal	cell_type_Neural	cell	Renal	cell_type_Neural	Renal	US8-9_5`-long	US8	9.35949	3	0.0248741	0.0870592	0.0248741			-0.021763	5`-long;Polygenic	US8-9-2	TRUE
cell_type_additive	cell_type_Neural_vs_Renal		cell_type_Neural_vs_Renal	cell_type_additive	cell_type_additive	Time	Renal	cell_type_Neural	cell	Renal	cell_type_Neural	Renal	US9	US9	5.93275	2	0.0514897	0.154469				0.0716572	Canonical	US8-9-2	FALSE
cell_type_additive	cell_type_Neural_vs_Renal		cell_type_Neural_vs_Renal	cell_type_additive	cell_type_additive	Time	Renal	cell_type_Neural	cell	Renal	cell_type_Neural	Renal	US9-2	US9	5.93275	2	0.0514897	0.154469				-0.0403768	Canonical;Polygenic	US8-9-2	TRUE
cell_type_additive	cell_type_Neural_vs_Renal		cell_type_Neural_vs_Renal	cell_type_additive	cell_type_additive	Time	Renal	cell_type_Neural	cell	Renal	cell_type_Neural	Renal	US9-L1_5`-long_3	US9	5.93275	2	0.0514897	0.154469				-0.0430748	5`-long;Putative	US8-9-2	FALSE
cell_type_additive	cell_type_Neural_vs_Renal		cell_type_Neural_vs_Renal	cell_type_additive	cell_type_additive	Time	Renal	cell_type_Neural	cell	Renal	cell_type_Neural	Renal	US9-L2_5`-long_3	US8	9.35949	3	0.0248741	0.0870592	0.0248741		0.0360631	-0.0805426	5`-long;Putative	US8-9-2	FALSE
cell_type_additive	cell_type_Neural_vs_Renal		cell_type_Neural_vs_Renal	cell_type_additive	cell_type_additive	Time	Renal	cell_type_Neural	cell	Renal	cell_type_Neural	Renal	nc-EP0-3	EP0	48.4064	4	7.76497e-10	3.26129e-08	7.76497e-10		0.000692318	-0.00956471	5`-short;NC	EP0	FALSE
cell_type_additive	cell_type_Neural_vs_Renal		cell_type_Neural_vs_Renal	cell_type_additive	cell_type_additive	Time	Renal	cell_type_Neural	cell	Renal	cell_type_Neural	Renal	nc-UL19_AS	UL19		5						-0.0370921	AS	UL20-19-18
cell_type_additive	cell_type_Neural_vs_Renal		cell_type_Neural_vs_Renal	cell_type_additive	cell_type_additive	Time	Renal	cell_type_Neural	cell	Renal	cell_type_Neural	Renal	nc-UL3.5	UL3.5	7.22757	8	0.512291	0.643869				-0.000275516	NC	UL1-2-3-3.5	FALSE
cell_type_additive	cell_type_Neural_vs_Renal		cell_type_Neural_vs_Renal	cell_type_additive	cell_type_additive	Time	Renal	cell_type_Neural	cell	Renal	cell_type_Neural	Renal	nc-UL3.5_5`-short	UL3.5	7.22757	8	0.512291	0.643869				-0.0101564	5`-short	UL1-2-3-3.5	FALSE
cell_type_additive	cell_type_Neural_vs_Renal		cell_type_Neural_vs_Renal	cell_type_additive	cell_type_additive	Time	Renal	cell_type_Neural	cell	Renal	cell_type_Neural	Renal	nc-UL3.5_NC	UL3.5	7.22757	8	0.512291	0.643869				-0.0283718	NC	UL1-2-3-3.5	FALSE
cell_type_additive	cell_type_Neural_vs_Renal		cell_type_Neural_vs_Renal	cell_type_additive	cell_type_additive	Time	Renal	cell_type_Neural	cell	Renal	cell_type_Neural	Renal	nc-UL46_Putative	UL46	3.38408	5	0.640995	0.708468				0.0336294	Putative	UL48-47-46	FALSE
cell_type_additive	cell_type_Neural_vs_Renal		cell_type_Neural_vs_Renal	cell_type_additive	cell_type_additive	Time	Renal	cell_type_Neural	cell	Renal	cell_type_Neural	Renal	nc-US1_NC_23	US1	3.74028	3	0.29091	0.528181				-0.0107403	3`-short;NC	US1
organism_additive	organism_Rattus_norvegicus_vs_Sus_scrofa		organism_Rattus_norvegicus_vs_Sus_scrofa	organism_additive	organism_additive	Time	Sus_scrofa	organism_Rattus_norvegicus	organism	Sus	organism_Rattus_norvegicus	Sus_scrofa	EP0	EP0	56.6638	4	1.45531e-11	6.11229e-10	1.45531e-11			-0.0773267	Intron Retention	EP0	FALSE
organism_additive	organism_Rattus_norvegicus_vs_Sus_scrofa		organism_Rattus_norvegicus_vs_Sus_scrofa	organism_additive	organism_additive	Time	Sus_scrofa	organism_Rattus_norvegicus	organism	Sus	organism_Rattus_norvegicus	Sus_scrofa	EP0-sp1	EP0	56.6638	4	1.45531e-11	6.11229e-10	1.45531e-11		6.04148e-12	0.174748	Canonical	EP0	FALSE
organism_additive	organism_Rattus_norvegicus_vs_Sus_scrofa		organism_Rattus_norvegicus_vs_Sus_scrofa	organism_additive	organism_additive	Time	Sus_scrofa	organism_Rattus_norvegicus	organism	Sus	organism_Rattus_norvegicus	Sus_scrofa	EP0.3	EP0	56.6638	4	1.45531e-11	6.11229e-10	1.45531e-11		0.000462623	-0.146762	Putative	EP0	FALSE
organism_additive	organism_Rattus_norvegicus_vs_Sus_scrofa		organism_Rattus_norvegicus_vs_Sus_scrofa	organism_additive	organism_additive	Time	Sus_scrofa	organism_Rattus_norvegicus	organism	Sus	organism_Rattus_norvegicus	Sus_scrofa	EP0.5-S	EP0	56.6638	4	1.45531e-11	6.11229e-10	1.45531e-11			0.0117302	Putative	EP0	FALSE
organism_additive	organism_Rattus_norvegicus_vs_Sus_scrofa		organism_Rattus_norvegicus_vs_Sus_scrofa	organism_additive	organism_additive	Time	Sus_scrofa	organism_Rattus_norvegicus	organism	Sus	organism_Rattus_norvegicus	Sus_scrofa	NOIR-1M	NOIR	10.2149	1	0.00139313	0.00669118	0.00139313		0	-0.0678106	Canonical	NOIR	FALSE
organism_additive	organism_Rattus_norvegicus_vs_Sus_scrofa		organism_Rattus_norvegicus_vs_Sus_scrofa	organism_additive	organism_additive	Time	Sus_scrofa	organism_Rattus_norvegicus	organism	Sus	organism_Rattus_norvegicus	Sus_scrofa	NOIR-1M_5`-long_3	NOIR	10.2149	1	0.00139313	0.00669118	0.00139313		0	-0.00994903	5`-long	NOIR	FALSE
organism_additive	organism_Rattus_norvegicus_vs_Sus_scrofa		organism_Rattus_norvegicus_vs_Sus_scrofa	organism_additive	organism_additive	Time	Sus_scrofa	organism_Rattus_norvegicus	organism	Sus	organism_Rattus_norvegicus	Sus_scrofa	NOIR_2-1L-2	NOIR_2	8.58423	1	0.00339086	0.0142416	0.00339086		0	0.0234621	5`-long	NOIR_2	FALSE
organism_additive	organism_Rattus_norvegicus_vs_Sus_scrofa		organism_Rattus_norvegicus_vs_Sus_scrofa	organism_additive	organism_additive	Time	Sus_scrofa	organism_Rattus_norvegicus	organism	Sus	organism_Rattus_norvegicus	Sus_scrofa	NOIR_2-1M-2	NOIR_2	8.58423	1	0.00339086	0.0142416	0.00339086		0	-0.0622725	Canonical	NOIR_2	FALSE
organism_additive	organism_Rattus_norvegicus_vs_Sus_scrofa		organism_Rattus_norvegicus_vs_Sus_scrofa	organism_additive	organism_additive	Time	Sus_scrofa	organism_Rattus_norvegicus	organism	Sus	organism_Rattus_norvegicus	Sus_scrofa	ORF-1	ORF-1	5.26775	6	0.50996	0.669322				0.00200493	Canonical	ORF-1	FALSE
organism_additive	organism_Rattus_norvegicus_vs_Sus_scrofa		organism_Rattus_norvegicus_vs_Sus_scrofa	organism_additive	organism_additive	Time	Sus_scrofa	organism_Rattus_norvegicus	organism	Sus	organism_Rattus_norvegicus	Sus_scrofa	ORF-1.5-S_Putative_2	ORF-1	5.26775	6	0.50996	0.669322				0.0301052	Putative	ORF-1	FALSE
organism_additive	organism_Rattus_norvegicus_vs_Sus_scrofa		organism_Rattus_norvegicus_vs_Sus_scrofa	organism_additive	organism_additive	Time	Sus_scrofa	organism_Rattus_norvegicus	organism	Sus	organism_Rattus_norvegicus	Sus_scrofa	ORF-1L1-S	ORF-1	5.26775	6	0.50996	0.669322				-0.0120044	5`-long	ORF-1	FALSE
organism_additive	organism_Rattus_norvegicus_vs_Sus_scrofa		organism_Rattus_norvegicus_vs_Sus_scrofa	organism_additive	organism_additive	Time	Sus_scrofa	organism_Rattus_norvegicus	organism	Sus	organism_Rattus_norvegicus	Sus_scrofa	ORF-1M1	ORF-1	5.26775	6	0.50996	0.669322				0.03635	5`-long	ORF-1	FALSE
organism_additive	organism_Rattus_norvegicus_vs_Sus_scrofa		organism_Rattus_norvegicus_vs_Sus_scrofa	organism_additive	organism_additive	Time	Sus_scrofa	organism_Rattus_norvegicus	organism	Sus	organism_Rattus_norvegicus	Sus_scrofa	ORF-1M1-S	ORF-1	5.26775	6	0.50996	0.669322				-0.00505987	5`-long	ORF-1	FALSE
organism_additive	organism_Rattus_norvegicus_vs_Sus_scrofa		organism_Rattus_norvegicus_vs_Sus_scrofa	organism_additive	organism_additive	Time	Sus_scrofa	organism_Rattus_norvegicus	organism	Sus	organism_Rattus_norvegicus	Sus_scrofa	ORF-1M1-S_5`-long_1	ORF-1	5.26775	6	0.50996	0.669322				0.000182254	5`-long	ORF-1	FALSE
organism_additive	organism_Rattus_norvegicus_vs_Sus_scrofa		organism_Rattus_norvegicus_vs_Sus_scrofa	organism_additive	organism_additive	Time	Sus_scrofa	organism_Rattus_norvegicus	organism	Sus	organism_Rattus_norvegicus	Sus_scrofa	ORF-1M2	ORF-1	5.26775	6	0.50996	0.669322				-0.0396427	5`-long	ORF-1	FALSE
organism_additive	organism_Rattus_norvegicus_vs_Sus_scrofa		organism_Rattus_norvegicus_vs_Sus_scrofa	organism_additive	organism_additive	Time	Sus_scrofa	organism_Rattus_norvegicus	organism	Sus	organism_Rattus_norvegicus	Sus_scrofa	TRL29.2	UL29	3.95414	3	0.266459	0.373042				-0.147385	Putative	UL29-28-27	FALSE
organism_additive	organism_Rattus_norvegicus_vs_Sus_scrofa		organism_Rattus_norvegicus_vs_Sus_scrofa	organism_additive	organism_additive	Time	Sus_scrofa	organism_Rattus_norvegicus	organism	Sus	organism_Rattus_norvegicus	Sus_scrofa	TRL29.2_Putative_1	UL29	3.95414	3	0.266459	0.373042				0.0130979	Putative	UL29-28-27	FALSE
organism_additive	organism_Rattus_norvegicus_vs_Sus_scrofa		organism_Rattus_norvegicus_vs_Sus_scrofa	organism_additive	organism_additive	Time	Sus_scrofa	organism_Rattus_norvegicus	organism	Sus	organism_Rattus_norvegicus	Sus_scrofa	TRL3.5	UL3.5	4.6018	8	0.799164	0.860639				-0.0493702	Putative	UL1-2-3-3.5	FALSE
organism_additive	organism_Rattus_norvegicus_vs_Sus_scrofa		organism_Rattus_norvegicus_vs_Sus_scrofa	organism_additive	organism_additive	Time	Sus_scrofa	organism_Rattus_norvegicus	organism	Sus	organism_Rattus_norvegicus	Sus_scrofa	TRL3.5_NC_1	UL3.5	4.6018	8	0.799164	0.860639				-0.00510158	NC	UL1-2-3-3.5	FALSE
organism_additive	organism_Rattus_norvegicus_vs_Sus_scrofa		organism_Rattus_norvegicus_vs_Sus_scrofa	organism_additive	organism_additive	Time	Sus_scrofa	organism_Rattus_norvegicus	organism	Sus	organism_Rattus_norvegicus	Sus_scrofa	TRL3.5_NC_2	UL3.5	4.6018	8	0.799164	0.860639				-0.0129897	NC	UL1-2-3-3.5	FALSE
organism_additive	organism_Rattus_norvegicus_vs_Sus_scrofa		organism_Rattus_norvegicus_vs_Sus_scrofa	organism_additive	organism_additive	Time	Sus_scrofa	organism_Rattus_norvegicus	organism	Sus	organism_Rattus_norvegicus	Sus_scrofa	TRL3.5_NC_3	UL3.5	4.6018	8	0.799164	0.860639				0.0746515	NC	UL1-2-3-3.5	FALSE
organism_additive	organism_Rattus_norvegicus_vs_Sus_scrofa		organism_Rattus_norvegicus_vs_Sus_scrofa	organism_additive	organism_additive	Time	Sus_scrofa	organism_Rattus_norvegicus	organism	Sus	organism_Rattus_norvegicus	Sus_scrofa	TRL3.5_NC_4	UL3.5	4.6018	8	0.799164	0.860639				-0.025912	NC	UL1-2-3-3.5	FALSE
organism_additive	organism_Rattus_norvegicus_vs_Sus_scrofa		organism_Rattus_norvegicus_vs_Sus_scrofa	organism_additive	organism_additive	Time	Sus_scrofa	organism_Rattus_norvegicus	organism	Sus	organism_Rattus_norvegicus	Sus_scrofa	TRL40	UL40	6.68205	3	0.082753	0.157983				0.00379265	Putative	UL38-39-40	FALSE
organism_additive	organism_Rattus_norvegicus_vs_Sus_scrofa		organism_Rattus_norvegicus_vs_Sus_scrofa	organism_additive	organism_additive	Time	Sus_scrofa	organism_Rattus_norvegicus	organism	Sus	organism_Rattus_norvegicus	Sus_scrofa	TRS1-L2	US1	8.65508	3	0.0342463	0.0719173	0.0342463			-0.0313777	Putative	US1	FALSE
organism_additive	organism_Rattus_norvegicus_vs_Sus_scrofa		organism_Rattus_norvegicus_vs_Sus_scrofa	organism_additive	organism_additive	Time	Sus_scrofa	organism_Rattus_norvegicus	organism	Sus	organism_Rattus_norvegicus	Sus_scrofa	TRS1-L3	US1	8.65508	3	0.0342463	0.0719173	0.0342463			0.0283397	Putative	US1	FALSE
organism_additive	organism_Rattus_norvegicus_vs_Sus_scrofa		organism_Rattus_norvegicus_vs_Sus_scrofa	organism_additive	organism_additive	Time	Sus_scrofa	organism_Rattus_norvegicus	organism	Sus	organism_Rattus_norvegicus	Sus_scrofa	UL-11-L3	UL12	8.97304	2	0.0112598	0.0326932	0.0112598		0.0147314	-0.199371	5`-long;Putative	UL14-13-12-11	FALSE
organism_additive	organism_Rattus_norvegicus_vs_Sus_scrofa		organism_Rattus_norvegicus_vs_Sus_scrofa	organism_additive	organism_additive	Time	Sus_scrofa	organism_Rattus_norvegicus	organism	Sus	organism_Rattus_norvegicus	Sus_scrofa	UL-11-S_5`-short_1	UL12	8.97304	2	0.0112598	0.0326932	0.0112598			-0.0212978	5`-short	UL14-13-12-11	FALSE
organism_additive	organism_Rattus_norvegicus_vs_Sus_scrofa		organism_Rattus_norvegicus_vs_Sus_scrofa	organism_additive	organism_additive	Time	Sus_scrofa	organism_Rattus_norvegicus	organism	Sus	organism_Rattus_norvegicus	Sus_scrofa	UL-11-S_5`-short_2	UL12	8.97304	2	0.0112598	0.0326932	0.0112598			-0.0468206	5`-short	UL14-13-12-11	FALSE
organism_additive	organism_Rattus_norvegicus_vs_Sus_scrofa		organism_Rattus_norvegicus_vs_Sus_scrofa	organism_additive	organism_additive	Time	Sus_scrofa	organism_Rattus_norvegicus	organism	Sus	organism_Rattus_norvegicus	Sus_scrofa	UL1-2-3-3.5	UL1	4.34058	1	0.0372143	0.0744286	0.0372143		0	-0.0200459	Canonical;Polygenic	UL1-2-3-3.5	TRUE
organism_additive	organism_Rattus_norvegicus_vs_Sus_scrofa		organism_Rattus_norvegicus_vs_Sus_scrofa	organism_additive	organism_additive	Time	Sus_scrofa	organism_Rattus_norvegicus	organism	Sus	organism_Rattus_norvegicus	Sus_scrofa	UL10	UL10	6.88358	4	0.14217	0.238845				0.0720963	Canonical	UL10	FALSE
organism_additive	organism_Rattus_norvegicus_vs_Sus_scrofa		organism_Rattus_norvegicus_vs_Sus_scrofa	organism_additive	organism_additive	Time	Sus_scrofa	organism_Rattus_norvegicus	organism	Sus	organism_Rattus_norvegicus	Sus_scrofa	UL10-L1	UL10	6.88358	4	0.14217	0.238845				-0.0186567	5`-long	UL10	FALSE
organism_additive	organism_Rattus_norvegicus_vs_Sus_scrofa		organism_Rattus_norvegicus_vs_Sus_scrofa	organism_additive	organism_additive	Time	Sus_scrofa	organism_Rattus_norvegicus	organism	Sus	organism_Rattus_norvegicus	Sus_scrofa	UL10-L3	UL10	6.88358	4	0.14217	0.238845				-0.088571	5`-long	UL10	FALSE
organism_additive	organism_Rattus_norvegicus_vs_Sus_scrofa		organism_Rattus_norvegicus_vs_Sus_scrofa	organism_additive	organism_additive	Time	Sus_scrofa	organism_Rattus_norvegicus	organism	Sus	organism_Rattus_norvegicus	Sus_scrofa	UL10-S_Putative	UL10	6.88358	4	0.14217	0.238845				-0.032364	Putative	UL10	FALSE
organism_additive	organism_Rattus_norvegicus_vs_Sus_scrofa		organism_Rattus_norvegicus_vs_Sus_scrofa	organism_additive	organism_additive	Time	Sus_scrofa	organism_Rattus_norvegicus	organism	Sus	organism_Rattus_norvegicus	Sus_scrofa	UL10.4_Putative_2	UL10	6.88358	4	0.14217	0.238845				-0.0234259	Putative	UL10	FALSE
organism_additive	organism_Rattus_norvegicus_vs_Sus_scrofa		organism_Rattus_norvegicus_vs_Sus_scrofa	organism_additive	organism_additive	Time	Sus_scrofa	organism_Rattus_norvegicus	organism	Sus	organism_Rattus_norvegicus	Sus_scrofa	UL12-11	UL13	1.90469	1	0.167555	0.260641				-0.090569	Canonical	UL14-13-12-11	TRUE
organism_additive	organism_Rattus_norvegicus_vs_Sus_scrofa		organism_Rattus_norvegicus_vs_Sus_scrofa	organism_additive	organism_additive	Time	Sus_scrofa	organism_Rattus_norvegicus	organism	Sus	organism_Rattus_norvegicus	Sus_scrofa	UL13-12-11	UL13	1.90469	1	0.167555	0.260641				0.055625	Canonical	UL14-13-12-11	TRUE
organism_additive	organism_Rattus_norvegicus_vs_Sus_scrofa		organism_Rattus_norvegicus_vs_Sus_scrofa	organism_additive	organism_additive	Time	Sus_scrofa	organism_Rattus_norvegicus	organism	Sus	organism_Rattus_norvegicus	Sus_scrofa	UL18	UL18	9.21809	2	0.00996131	0.0321827	0.00996131		0.0151176	0.0409063	Canonical	UL20-19-18	FALSE
organism_additive	organism_Rattus_norvegicus_vs_Sus_scrofa		organism_Rattus_norvegicus_vs_Sus_scrofa	organism_additive	organism_additive	Time	Sus_scrofa	organism_Rattus_norvegicus	organism	Sus	organism_Rattus_norvegicus	Sus_scrofa	UL18-AT	UL18	9.21809	2	0.00996131	0.0321827	0.00996131			-0.0091337	3`-long	UL20-19-18	FALSE
organism_additive	organism_Rattus_norvegicus_vs_Sus_scrofa		organism_Rattus_norvegicus_vs_Sus_scrofa	organism_additive	organism_additive	Time	Sus_scrofa	organism_Rattus_norvegicus	organism	Sus	organism_Rattus_norvegicus	Sus_scrofa	UL18.5	UL18	9.21809	2	0.00996131	0.0321827	0.00996131		0.00693656	-0.0460708	Polygenic	UL20-19-18	FALSE
organism_additive	organism_Rattus_norvegicus_vs_Sus_scrofa		organism_Rattus_norvegicus_vs_Sus_scrofa	organism_additive	organism_additive	Time	Sus_scrofa	organism_Rattus_norvegicus	organism	Sus	organism_Rattus_norvegicus	Sus_scrofa	UL19	UL19		5						-0.0380995	Canonical	UL20-19-18	FALSE
organism_additive	organism_Rattus_norvegicus_vs_Sus_scrofa		organism_Rattus_norvegicus_vs_Sus_scrofa	organism_additive	organism_additive	Time	Sus_scrofa	organism_Rattus_norvegicus	organism	Sus	organism_Rattus_norvegicus	Sus_scrofa	UL19-18	UL19		5						-0.191044	Canonical	UL20-19-18	TRUE
organism_additive	organism_Rattus_norvegicus_vs_Sus_scrofa		organism_Rattus_norvegicus_vs_Sus_scrofa	organism_additive	organism_additive	Time	Sus_scrofa	organism_Rattus_norvegicus	organism	Sus	organism_Rattus_norvegicus	Sus_scrofa	UL19.35_Putative_2	UL19		5						-0.0454396	Putative	UL20-19-18	FALSE
organism_additive	organism_Rattus_norvegicus_vs_Sus_scrofa		organism_Rattus_norvegicus_vs_Sus_scrofa	organism_additive	organism_additive	Time	Sus_scrofa	organism_Rattus_norvegicus	organism	Sus	organism_Rattus_norvegicus	Sus_scrofa	UL19.37	UL19		5						-0.0560485	Putative	UL20-19-18	FALSE
organism_additive	organism_Rattus_norvegicus_vs_Sus_scrofa		organism_Rattus_norvegicus_vs_Sus_scrofa	organism_additive	organism_additive	Time	Sus_scrofa	organism_Rattus_norvegicus	organism	Sus	organism_Rattus_norvegicus	Sus_scrofa	UL19.38-S	UL19		5						0.0510683	Putative	UL20-19-18	FALSE
organism_additive	organism_Rattus_norvegicus_vs_Sus_scrofa		organism_Rattus_norvegicus_vs_Sus_scrofa	organism_additive	organism_additive	Time	Sus_scrofa	organism_Rattus_norvegicus	organism	Sus	organism_Rattus_norvegicus	Sus_scrofa	UL21	UL21	0.78013	2	0.677013	0.766836				-0.025986	Canonical	UL21	FALSE
organism_additive	organism_Rattus_norvegicus_vs_Sus_scrofa		organism_Rattus_norvegicus_vs_Sus_scrofa	organism_additive	organism_additive	Time	Sus_scrofa	organism_Rattus_norvegicus	organism	Sus	organism_Rattus_norvegicus	Sus_scrofa	UL21.5_NC	UL21	0.78013	2	0.677013	0.766836				0.00319956	5`-short;NC;Putative	UL21	FALSE
organism_additive	organism_Rattus_norvegicus_vs_Sus_scrofa		organism_Rattus_norvegicus_vs_Sus_scrofa	organism_additive	organism_additive	Time	Sus_scrofa	organism_Rattus_norvegicus	organism	Sus	organism_Rattus_norvegicus	Sus_scrofa	UL21.5_Putative_3	UL21	0.78013	2	0.677013	0.766836				-0.0147433	Putative	UL21	FALSE
organism_additive	organism_Rattus_norvegicus_vs_Sus_scrofa		organism_Rattus_norvegicus_vs_Sus_scrofa	organism_additive	organism_additive	Time	Sus_scrofa	organism_Rattus_norvegicus	organism	Sus	organism_Rattus_norvegicus	Sus_scrofa	UL22	UL22	2.70404	2	0.258717	0.373042				0.0484296	Canonical	UL23-22	FALSE
organism_additive	organism_Rattus_norvegicus_vs_Sus_scrofa		organism_Rattus_norvegicus_vs_Sus_scrofa	organism_additive	organism_additive	Time	Sus_scrofa	organism_Rattus_norvegicus	organism	Sus	organism_Rattus_norvegicus	Sus_scrofa	UL22.5	UL22	2.70404	2	0.258717	0.373042				-0.143529	Putative	UL23-22	FALSE
organism_additive	organism_Rattus_norvegicus_vs_Sus_scrofa		organism_Rattus_norvegicus_vs_Sus_scrofa	organism_additive	organism_additive	Time	Sus_scrofa	organism_Rattus_norvegicus	organism	Sus	organism_Rattus_norvegicus	Sus_scrofa	UL22.8	UL22	2.70404	2	0.258717	0.373042				-0.0735379	Putative	UL23-22	FALSE
organism_additive	organism_Rattus_norvegicus_vs_Sus_scrofa		organism_Rattus_norvegicus_vs_Sus_scrofa	organism_additive	organism_additive	Time	Sus_scrofa	organism_Rattus_norvegicus	organism	Sus	organism_Rattus_norvegicus	Sus_scrofa	UL23	UL23	13.0948	2	0.00143382	0.00669118	0.00143382			-0.042926	Canonical	UL23-22	FALSE
organism_additive	organism_Rattus_norvegicus_vs_Sus_scrofa		organism_Rattus_norvegicus_vs_Sus_scrofa	organism_additive	organism_additive	Time	Sus_scrofa	organism_Rattus_norvegicus	organism	Sus	organism_Rattus_norvegicus	Sus_scrofa	UL23-22	UL23	13.0948	2	0.00143382	0.00669118	0.00143382		0.000612467	-0.0210422	Canonical	UL23-22	TRUE
organism_additive	organism_Rattus_norvegicus_vs_Sus_scrofa		organism_Rattus_norvegicus_vs_Sus_scrofa	organism_additive	organism_additive	Time	Sus_scrofa	organism_Rattus_norvegicus	organism	Sus	organism_Rattus_norvegicus	Sus_scrofa	UL23-L1	UL23	13.0948	2	0.00143382	0.00669118	0.00143382			0.0733603	5`-long	UL23-22	FALSE
organism_additive	organism_Rattus_norvegicus_vs_Sus_scrofa		organism_Rattus_norvegicus_vs_Sus_scrofa	organism_additive	organism_additive	Time	Sus_scrofa	organism_Rattus_norvegicus	organism	Sus	organism_Rattus_norvegicus	Sus_scrofa	UL26-26.5	UL26	0.230077	1	0.631467	0.75776				0.00826103	Canonical;Polygenic	UL24-25-26-26.5	TRUE
organism_additive	organism_Rattus_norvegicus_vs_Sus_scrofa		organism_Rattus_norvegicus_vs_Sus_scrofa	organism_additive	organism_additive	Time	Sus_scrofa	organism_Rattus_norvegicus	organism	Sus	organism_Rattus_norvegicus	Sus_scrofa	UL26.6	UL26	0.230077	1	0.631467	0.75776				-0.00363113	Putative	UL24-25-26-26.5	FALSE
organism_additive	organism_Rattus_norvegicus_vs_Sus_scrofa		organism_Rattus_norvegicus_vs_Sus_scrofa	organism_additive	organism_additive	Time	Sus_scrofa	organism_Rattus_norvegicus	organism	Sus	organism_Rattus_norvegicus	Sus_scrofa	UL27	UL27	3.23179	5	0.6643	0.766836				-0.0926352	Canonical	UL29-28-27	FALSE
organism_additive	organism_Rattus_norvegicus_vs_Sus_scrofa		organism_Rattus_norvegicus_vs_Sus_scrofa	organism_additive	organism_additive	Time	Sus_scrofa	organism_Rattus_norvegicus	organism	Sus	organism_Rattus_norvegicus	Sus_scrofa	UL27.11-S3	UL27	3.23179	5	0.6643	0.766836				-0.0499056	Putative	UL29-28-27	FALSE
organism_additive	organism_Rattus_norvegicus_vs_Sus_scrofa		organism_Rattus_norvegicus_vs_Sus_scrofa	organism_additive	organism_additive	Time	Sus_scrofa	organism_Rattus_norvegicus	organism	Sus	organism_Rattus_norvegicus	Sus_scrofa	UL27.4-S4	UL27	3.23179	5	0.6643	0.766836				-0.0550772	Putative	UL29-28-27	FALSE
organism_additive	organism_Rattus_norvegicus_vs_Sus_scrofa		organism_Rattus_norvegicus_vs_Sus_scrofa	organism_additive	organism_additive	Time	Sus_scrofa	organism_Rattus_norvegicus	organism	Sus	organism_Rattus_norvegicus	Sus_scrofa	UL27.5-S2	UL27	3.23179	5	0.6643	0.766836				0.0978947	Putative	UL29-28-27	FALSE
organism_additive	organism_Rattus_norvegicus_vs_Sus_scrofa		organism_Rattus_norvegicus_vs_Sus_scrofa	organism_additive	organism_additive	Time	Sus_scrofa	organism_Rattus_norvegicus	organism	Sus	organism_Rattus_norvegicus	Sus_scrofa	UL27.5-S3	UL27	3.23179	5	0.6643	0.766836				-0.0256021	Putative	UL29-28-27	FALSE
organism_additive	organism_Rattus_norvegicus_vs_Sus_scrofa		organism_Rattus_norvegicus_vs_Sus_scrofa	organism_additive	organism_additive	Time	Sus_scrofa	organism_Rattus_norvegicus	organism	Sus	organism_Rattus_norvegicus	Sus_scrofa	UL27.5_Putative	UL27	3.23179	5	0.6643	0.766836				-0.0153898	Putative	UL29-28-27	FALSE
organism_additive	organism_Rattus_norvegicus_vs_Sus_scrofa		organism_Rattus_norvegicus_vs_Sus_scrofa	organism_additive	organism_additive	Time	Sus_scrofa	organism_Rattus_norvegicus	organism	Sus	organism_Rattus_norvegicus	Sus_scrofa	UL29	UL29	3.95414	3	0.266459	0.373042				-0.0609354	Canonical	UL29-28-27	FALSE
organism_additive	organism_Rattus_norvegicus_vs_Sus_scrofa		organism_Rattus_norvegicus_vs_Sus_scrofa	organism_additive	organism_additive	Time	Sus_scrofa	organism_Rattus_norvegicus	organism	Sus	organism_Rattus_norvegicus	Sus_scrofa	UL29.2_Putative_4	UL29	3.95414	3	0.266459	0.373042				-0.0353362	Putative	UL29-28-27	FALSE
organism_additive	organism_Rattus_norvegicus_vs_Sus_scrofa		organism_Rattus_norvegicus_vs_Sus_scrofa	organism_additive	organism_additive	Time	Sus_scrofa	organism_Rattus_norvegicus	organism	Sus	organism_Rattus_norvegicus	Sus_scrofa	UL2_Polycistronic	UL1	4.34058	1	0.0372143	0.0744286	0.0372143		0	-0.125982	Polygenic	UL1-2-3-3.5	TRUE
organism_additive	organism_Rattus_norvegicus_vs_Sus_scrofa		organism_Rattus_norvegicus_vs_Sus_scrofa	organism_additive	organism_additive	Time	Sus_scrofa	organism_Rattus_norvegicus	organism	Sus	organism_Rattus_norvegicus	Sus_scrofa	UL3-3.5	UL3	2.29374	2	0.31763	0.430337				-0.0927578	Canonical;Polygenic	UL1-2-3-3.5	TRUE
organism_additive	organism_Rattus_norvegicus_vs_Sus_scrofa		organism_Rattus_norvegicus_vs_Sus_scrofa	organism_additive	organism_additive	Time	Sus_scrofa	organism_Rattus_norvegicus	organism	Sus	organism_Rattus_norvegicus	Sus_scrofa	UL3-3.5_5`-short	UL3	2.29374	2	0.31763	0.430337				-0.0673791	5`-long;Putative	UL1-2-3-3.5	TRUE
organism_additive	organism_Rattus_norvegicus_vs_Sus_scrofa		organism_Rattus_norvegicus_vs_Sus_scrofa	organism_additive	organism_additive	Time	Sus_scrofa	organism_Rattus_norvegicus	organism	Sus	organism_Rattus_norvegicus	Sus_scrofa	UL3.5	UL3.5	4.6018	8	0.799164	0.860639				-0.0858559	Canonical	UL1-2-3-3.5	FALSE
organism_additive	organism_Rattus_norvegicus_vs_Sus_scrofa		organism_Rattus_norvegicus_vs_Sus_scrofa	organism_additive	organism_additive	Time	Sus_scrofa	organism_Rattus_norvegicus	organism	Sus	organism_Rattus_norvegicus	Sus_scrofa	UL3.5-L_5`-long_1	UL3	2.29374	2	0.31763	0.430337				0.0118955	5`-long;Putative	UL1-2-3-3.5	FALSE
organism_additive	organism_Rattus_norvegicus_vs_Sus_scrofa		organism_Rattus_norvegicus_vs_Sus_scrofa	organism_additive	organism_additive	Time	Sus_scrofa	organism_Rattus_norvegicus	organism	Sus	organism_Rattus_norvegicus	Sus_scrofa	UL31	UL31	3.61688	2	0.16391	0.260641				0.0151144	Canonical	UL32-31	FALSE
organism_additive	organism_Rattus_norvegicus_vs_Sus_scrofa		organism_Rattus_norvegicus_vs_Sus_scrofa	organism_additive	organism_additive	Time	Sus_scrofa	organism_Rattus_norvegicus	organism	Sus	organism_Rattus_norvegicus	Sus_scrofa	UL31.3_Putative_1	UL31	3.61688	2	0.16391	0.260641				-0.0132391	Putative	UL32-31	FALSE
organism_additive	organism_Rattus_norvegicus_vs_Sus_scrofa		organism_Rattus_norvegicus_vs_Sus_scrofa	organism_additive	organism_additive	Time	Sus_scrofa	organism_Rattus_norvegicus	organism	Sus	organism_Rattus_norvegicus	Sus_scrofa	UL31_Putative	UL31	3.61688	2	0.16391	0.260641				-0.0219745	Putative	UL32-31	FALSE
organism_additive	organism_Rattus_norvegicus_vs_Sus_scrofa		organism_Rattus_norvegicus_vs_Sus_scrofa	organism_additive	organism_additive	Time	Sus_scrofa	organism_Rattus_norvegicus	organism	Sus	organism_Rattus_norvegicus	Sus_scrofa	UL34-35	UL34	6.94309	2	0.0310689	0.0686787	0.0310689		0.026001	-0.0176618	Canonical;Polygenic	UL33-34-35	TRUE
organism_additive	organism_Rattus_norvegicus_vs_Sus_scrofa		organism_Rattus_norvegicus_vs_Sus_scrofa	organism_additive	organism_additive	Time	Sus_scrofa	organism_Rattus_norvegicus	organism	Sus	organism_Rattus_norvegicus	Sus_scrofa	UL34L2-35	UL34	6.94309	2	0.0310689	0.0686787	0.0310689			-0.0149355	5`-long;Polygenic	UL33-34-35	TRUE
organism_additive	organism_Rattus_norvegicus_vs_Sus_scrofa		organism_Rattus_norvegicus_vs_Sus_scrofa	organism_additive	organism_additive	Time	Sus_scrofa	organism_Rattus_norvegicus	organism	Sus	organism_Rattus_norvegicus	Sus_scrofa	UL35-L3_5`-long_1	UL34	6.94309	2	0.0310689	0.0686787	0.0310689			0.0178376	5`-long;Putative	UL33-34-35	FALSE
organism_additive	organism_Rattus_norvegicus_vs_Sus_scrofa		organism_Rattus_norvegicus_vs_Sus_scrofa	organism_additive	organism_additive	Time	Sus_scrofa	organism_Rattus_norvegicus	organism	Sus	organism_Rattus_norvegicus	Sus_scrofa	UL37	UL37		1						0.0285406	Canonical	UL37-36	FALSE
organism_additive	organism_Rattus_norvegicus_vs_Sus_scrofa		organism_Rattus_norvegicus_vs_Sus_scrofa	organism_additive	organism_additive	Time	Sus_scrofa	organism_Rattus_norvegicus	organism	Sus	organism_Rattus_norvegicus	Sus_scrofa	UL37_Putative	UL37		1						-0.0643363	Putative	UL37-36	FALSE
organism_additive	organism_Rattus_norvegicus_vs_Sus_scrofa		organism_Rattus_norvegicus_vs_Sus_scrofa	organism_additive	organism_additive	Time	Sus_scrofa	organism_Rattus_norvegicus	organism	Sus	organism_Rattus_norvegicus	Sus_scrofa	UL38	UL38	8.90041	2	0.0116762	0.0326932	0.0116762			0.0102834	Canonical	UL38-39-40	FALSE
organism_additive	organism_Rattus_norvegicus_vs_Sus_scrofa		organism_Rattus_norvegicus_vs_Sus_scrofa	organism_additive	organism_additive	Time	Sus_scrofa	organism_Rattus_norvegicus	organism	Sus	organism_Rattus_norvegicus	Sus_scrofa	UL38-39-40	UL38	8.90041	2	0.0116762	0.0326932	0.0116762		0.00607175	-0.0324396	Canonical;Polygenic	UL38-39-40	TRUE
organism_additive	organism_Rattus_norvegicus_vs_Sus_scrofa		organism_Rattus_norvegicus_vs_Sus_scrofa	organism_additive	organism_additive	Time	Sus_scrofa	organism_Rattus_norvegicus	organism	Sus	organism_Rattus_norvegicus	Sus_scrofa	UL38.6-S_Putative_2	UL38	8.90041	2	0.0116762	0.0326932	0.0116762			-0.0179072	Putative	UL38-39-40	FALSE
organism_additive	organism_Rattus_norvegicus_vs_Sus_scrofa		organism_Rattus_norvegicus_vs_Sus_scrofa	organism_additive	organism_additive	Time	Sus_scrofa	organism_Rattus_norvegicus	organism	Sus	organism_Rattus_norvegicus	Sus_scrofa	UL39-40	UL39	2.65651	6	0.850557	0.893085				-0.095261	Canonical;Polygenic	UL38-39-40	TRUE
organism_additive	organism_Rattus_norvegicus_vs_Sus_scrofa		organism_Rattus_norvegicus_vs_Sus_scrofa	organism_additive	organism_additive	Time	Sus_scrofa	organism_Rattus_norvegicus	organism	Sus	organism_Rattus_norvegicus	Sus_scrofa	UL39-40-L	UL39	2.65651	6	0.850557	0.893085				0.0075139	5`-long;Polygenic	UL38-39-40	TRUE
organism_additive	organism_Rattus_norvegicus_vs_Sus_scrofa		organism_Rattus_norvegicus_vs_Sus_scrofa	organism_additive	organism_additive	Time	Sus_scrofa	organism_Rattus_norvegicus	organism	Sus	organism_Rattus_norvegicus	Sus_scrofa	UL4	UL4	28.5691	2	6.25589e-07	1.31374e-05	6.25589e-07		9.61011e-05	0.0988295	Canonical	UL5-4	FALSE
organism_additive	organism_Rattus_norvegicus_vs_Sus_scrofa		organism_Rattus_norvegicus_vs_Sus_scrofa	organism_additive	organism_additive	Time	Sus_scrofa	organism_Rattus_norvegicus	organism	Sus	organism_Rattus_norvegicus	Sus_scrofa	UL4-L	UL4	28.5691	2	6.25589e-07	1.31374e-05	6.25589e-07		1.32534e-06	-0.120354	5`-long	UL5-4	FALSE
organism_additive	organism_Rattus_norvegicus_vs_Sus_scrofa		organism_Rattus_norvegicus_vs_Sus_scrofa	organism_additive	organism_additive	Time	Sus_scrofa	organism_Rattus_norvegicus	organism	Sus	organism_Rattus_norvegicus	Sus_scrofa	UL4.2	UL4	28.5691	2	6.25589e-07	1.31374e-05	6.25589e-07			-0.0543112	Putative	UL5-4	FALSE
organism_additive	organism_Rattus_norvegicus_vs_Sus_scrofa		organism_Rattus_norvegicus_vs_Sus_scrofa	organism_additive	organism_additive	Time	Sus_scrofa	organism_Rattus_norvegicus	organism	Sus	organism_Rattus_norvegicus	Sus_scrofa	UL40	UL40	6.68205	3	0.082753	0.157983				-0.00293007	Canonical	UL38-39-40	FALSE
organism_additive	organism_Rattus_norvegicus_vs_Sus_scrofa		organism_Rattus_norvegicus_vs_Sus_scrofa	organism_additive	organism_additive	Time	Sus_scrofa	organism_Rattus_norvegicus	organism	Sus	organism_Rattus_norvegicus	Sus_scrofa	UL40-L12	UL39	2.65651	6	0.850557	0.893085				0.0883761	5`-long;Putative	UL38-39-40	FALSE
organism_additive	organism_Rattus_norvegicus_vs_Sus_scrofa		organism_Rattus_norvegicus_vs_Sus_scrofa	organism_additive	organism_additive	Time	Sus_scrofa	organism_Rattus_norvegicus	organism	Sus	organism_Rattus_norvegicus	Sus_scrofa	UL40-L16	UL39	2.65651	6	0.850557	0.893085				-0.0894401	5`-long;Putative	UL38-39-40	FALSE
organism_additive	organism_Rattus_norvegicus_vs_Sus_scrofa		organism_Rattus_norvegicus_vs_Sus_scrofa	organism_additive	organism_additive	Time	Sus_scrofa	organism_Rattus_norvegicus	organism	Sus	organism_Rattus_norvegicus	Sus_scrofa	UL40-L2_5`-long	UL39	2.65651	6	0.850557	0.893085				-0.058383	5`-long;Putative	UL38-39-40	FALSE
organism_additive	organism_Rattus_norvegicus_vs_Sus_scrofa		organism_Rattus_norvegicus_vs_Sus_scrofa	organism_additive	organism_additive	Time	Sus_scrofa	organism_Rattus_norvegicus	organism	Sus	organism_Rattus_norvegicus	Sus_scrofa	UL40-L3_5`-long_1	UL39	2.65651	6	0.850557	0.893085				0.0112981	5`-long;Putative	UL38-39-40	FALSE
organism_additive	organism_Rattus_norvegicus_vs_Sus_scrofa		organism_Rattus_norvegicus_vs_Sus_scrofa	organism_additive	organism_additive	Time	Sus_scrofa	organism_Rattus_norvegicus	organism	Sus	organism_Rattus_norvegicus	Sus_scrofa	UL40-L3_5`-long_3	UL39	2.65651	6	0.850557	0.893085				0.00570039	5`-long;Putative	UL38-39-40	FALSE
organism_additive	organism_Rattus_norvegicus_vs_Sus_scrofa		organism_Rattus_norvegicus_vs_Sus_scrofa	organism_additive	organism_additive	Time	Sus_scrofa	organism_Rattus_norvegicus	organism	Sus	organism_Rattus_norvegicus	Sus_scrofa	UL40-S	UL40	6.68205	3	0.082753	0.157983				-0.0162617	5`-long	UL38-39-40	FALSE
organism_additive	organism_Rattus_norvegicus_vs_Sus_scrofa		organism_Rattus_norvegicus_vs_Sus_scrofa	organism_additive	organism_additive	Time	Sus_scrofa	organism_Rattus_norvegicus	organism	Sus	organism_Rattus_norvegicus	Sus_scrofa	UL40.6_Putative	UL40	6.68205	3	0.082753	0.157983				-0.00760044	Putative	UL38-39-40	FALSE
organism_additive	organism_Rattus_norvegicus_vs_Sus_scrofa		organism_Rattus_norvegicus_vs_Sus_scrofa	organism_additive	organism_additive	Time	Sus_scrofa	organism_Rattus_norvegicus	organism	Sus	organism_Rattus_norvegicus	Sus_scrofa	UL41	UL41	24.2677	2	5.37453e-06	7.52434e-05	5.37453e-06		5.31995e-05	0.0419835	Canonical	UL41	FALSE
organism_additive	organism_Rattus_norvegicus_vs_Sus_scrofa		organism_Rattus_norvegicus_vs_Sus_scrofa	organism_additive	organism_additive	Time	Sus_scrofa	organism_Rattus_norvegicus	organism	Sus	organism_Rattus_norvegicus	Sus_scrofa	UL41.2	UL41	24.2677	2	5.37453e-06	7.52434e-05	5.37453e-06			-0.0390632	Putative	UL41	FALSE
organism_additive	organism_Rattus_norvegicus_vs_Sus_scrofa		organism_Rattus_norvegicus_vs_Sus_scrofa	organism_additive	organism_additive	Time	Sus_scrofa	organism_Rattus_norvegicus	organism	Sus	organism_Rattus_norvegicus	Sus_scrofa	UL41.9	UL41	24.2677	2	5.37453e-06	7.52434e-05	5.37453e-06		7.74008e-06	-0.0780556	Putative	UL41	FALSE
organism_additive	organism_Rattus_norvegicus_vs_Sus_scrofa		organism_Rattus_norvegicus_vs_Sus_scrofa	organism_additive	organism_additive	Time	Sus_scrofa	organism_Rattus_norvegicus	organism	Sus	organism_Rattus_norvegicus	Sus_scrofa	UL42	UL42	10.2239	2	0.00602445	0.0210856	0.00602445		0.00853155	0.0276931	Canonical	UL42-43-44	FALSE
organism_additive	organism_Rattus_norvegicus_vs_Sus_scrofa		organism_Rattus_norvegicus_vs_Sus_scrofa	organism_additive	organism_additive	Time	Sus_scrofa	organism_Rattus_norvegicus	organism	Sus	organism_Rattus_norvegicus	Sus_scrofa	UL42-43-44	UL42	10.2239	2	0.00602445	0.0210856	0.00602445		0.0031279	-0.0370098	Canonical;Polygenic	UL42-43-44	TRUE
organism_additive	organism_Rattus_norvegicus_vs_Sus_scrofa		organism_Rattus_norvegicus_vs_Sus_scrofa	organism_additive	organism_additive	Time	Sus_scrofa	organism_Rattus_norvegicus	organism	Sus	organism_Rattus_norvegicus	Sus_scrofa	UL42.3_Putative_3	UL42	10.2239	2	0.00602445	0.0210856	0.00602445			-0.0189564	Putative	UL42-43-44	FALSE
organism_additive	organism_Rattus_norvegicus_vs_Sus_scrofa		organism_Rattus_norvegicus_vs_Sus_scrofa	organism_additive	organism_additive	Time	Sus_scrofa	organism_Rattus_norvegicus	organism	Sus	organism_Rattus_norvegicus	Sus_scrofa	UL43	UL43	0.395406	3	0.94119	0.964146				-0.00957789	5`-long	UL42-43-44	FALSE
organism_additive	organism_Rattus_norvegicus_vs_Sus_scrofa		organism_Rattus_norvegicus_vs_Sus_scrofa	organism_additive	organism_additive	Time	Sus_scrofa	organism_Rattus_norvegicus	organism	Sus	organism_Rattus_norvegicus	Sus_scrofa	UL43-44	UL43	0.395406	3	0.94119	0.964146				-0.0379995	Canonical;Polygenic	UL42-43-44	TRUE
organism_additive	organism_Rattus_norvegicus_vs_Sus_scrofa		organism_Rattus_norvegicus_vs_Sus_scrofa	organism_additive	organism_additive	Time	Sus_scrofa	organism_Rattus_norvegicus	organism	Sus	organism_Rattus_norvegicus	Sus_scrofa	UL43-S	UL43	0.395406	3	0.94119	0.964146				0.017435	Canonical	UL42-43-44	FALSE
organism_additive	organism_Rattus_norvegicus_vs_Sus_scrofa		organism_Rattus_norvegicus_vs_Sus_scrofa	organism_additive	organism_additive	Time	Sus_scrofa	organism_Rattus_norvegicus	organism	Sus	organism_Rattus_norvegicus	Sus_scrofa	UL43.13_Putative_3	UL43	0.395406	3	0.94119	0.964146				-0.0226621	Putative	UL42-43-44	FALSE
organism_additive	organism_Rattus_norvegicus_vs_Sus_scrofa		organism_Rattus_norvegicus_vs_Sus_scrofa	organism_additive	organism_additive	Time	Sus_scrofa	organism_Rattus_norvegicus	organism	Sus	organism_Rattus_norvegicus	Sus_scrofa	UL44	UL44	11.8892	4	0.0181948	0.0460343	0.0181948		0.0103596	0.0376604	Canonical	UL42-43-44	FALSE
organism_additive	organism_Rattus_norvegicus_vs_Sus_scrofa		organism_Rattus_norvegicus_vs_Sus_scrofa	organism_additive	organism_additive	Time	Sus_scrofa	organism_Rattus_norvegicus	organism	Sus	organism_Rattus_norvegicus	Sus_scrofa	UL44.4-S16	UL44	11.8892	4	0.0181948	0.0460343	0.0181948			-0.0391448	Putative	UL42-43-44	FALSE
organism_additive	organism_Rattus_norvegicus_vs_Sus_scrofa		organism_Rattus_norvegicus_vs_Sus_scrofa	organism_additive	organism_additive	Time	Sus_scrofa	organism_Rattus_norvegicus	organism	Sus	organism_Rattus_norvegicus	Sus_scrofa	UL44.4-S2	UL44	11.8892	4	0.0181948	0.0460343	0.0181948			0.0809811	Putative	UL42-43-44	FALSE
organism_additive	organism_Rattus_norvegicus_vs_Sus_scrofa		organism_Rattus_norvegicus_vs_Sus_scrofa	organism_additive	organism_additive	Time	Sus_scrofa	organism_Rattus_norvegicus	organism	Sus	organism_Rattus_norvegicus	Sus_scrofa	UL44.4-S20_Putative	UL44	11.8892	4	0.0181948	0.0460343	0.0181948			-0.059696	Putative	UL42-43-44	FALSE
organism_additive	organism_Rattus_norvegicus_vs_Sus_scrofa		organism_Rattus_norvegicus_vs_Sus_scrofa	organism_additive	organism_additive	Time	Sus_scrofa	organism_Rattus_norvegicus	organism	Sus	organism_Rattus_norvegicus	Sus_scrofa	UL44.4-S5	UL44	11.8892	4	0.0181948	0.0460343	0.0181948			-0.0693459	Putative	UL42-43-44	FALSE
organism_additive	organism_Rattus_norvegicus_vs_Sus_scrofa		organism_Rattus_norvegicus_vs_Sus_scrofa	organism_additive	organism_additive	Time	Sus_scrofa	organism_Rattus_norvegicus	organism	Sus	organism_Rattus_norvegicus	Sus_scrofa	UL46	UL46	7.11665	5	0.212108	0.318162				0.0125072	Canonical	UL48-47-46	FALSE
organism_additive	organism_Rattus_norvegicus_vs_Sus_scrofa		organism_Rattus_norvegicus_vs_Sus_scrofa	organism_additive	organism_additive	Time	Sus_scrofa	organism_Rattus_norvegicus	organism	Sus	organism_Rattus_norvegicus	Sus_scrofa	UL46-L9_5`-long_2	UL47		1						-0.210741	5`-long;Putative	UL48-47-46	FALSE
organism_additive	organism_Rattus_norvegicus_vs_Sus_scrofa		organism_Rattus_norvegicus_vs_Sus_scrofa	organism_additive	organism_additive	Time	Sus_scrofa	organism_Rattus_norvegicus	organism	Sus	organism_Rattus_norvegicus	Sus_scrofa	UL46.1	UL46	7.11665	5	0.212108	0.318162				0.015734	Putative	UL48-47-46	FALSE
organism_additive	organism_Rattus_norvegicus_vs_Sus_scrofa		organism_Rattus_norvegicus_vs_Sus_scrofa	organism_additive	organism_additive	Time	Sus_scrofa	organism_Rattus_norvegicus	organism	Sus	organism_Rattus_norvegicus	Sus_scrofa	UL46.1-S2	UL46	7.11665	5	0.212108	0.318162				-0.0611432	Putative	UL48-47-46	FALSE
organism_additive	organism_Rattus_norvegicus_vs_Sus_scrofa		organism_Rattus_norvegicus_vs_Sus_scrofa	organism_additive	organism_additive	Time	Sus_scrofa	organism_Rattus_norvegicus	organism	Sus	organism_Rattus_norvegicus	Sus_scrofa	UL46.1_Putative	UL46	7.11665	5	0.212108	0.318162				-0.0221032	Putative	UL48-47-46	FALSE
organism_additive	organism_Rattus_norvegicus_vs_Sus_scrofa		organism_Rattus_norvegicus_vs_Sus_scrofa	organism_additive	organism_additive	Time	Sus_scrofa	organism_Rattus_norvegicus	organism	Sus	organism_Rattus_norvegicus	Sus_scrofa	UL46.2_Putative_2	UL46	7.11665	5	0.212108	0.318162				-0.00866537	Putative	UL48-47-46	FALSE
organism_additive	organism_Rattus_norvegicus_vs_Sus_scrofa		organism_Rattus_norvegicus_vs_Sus_scrofa	organism_additive	organism_additive	Time	Sus_scrofa	organism_Rattus_norvegicus	organism	Sus	organism_Rattus_norvegicus	Sus_scrofa	UL47-46	UL47		1						0.00989515	Canonical;Polygenic	UL48-47-46	TRUE
organism_additive	organism_Rattus_norvegicus_vs_Sus_scrofa		organism_Rattus_norvegicus_vs_Sus_scrofa	organism_additive	organism_additive	Time	Sus_scrofa	organism_Rattus_norvegicus	organism	Sus	organism_Rattus_norvegicus	Sus_scrofa	UL49	UL49	0.00103691	1	0.974312	0.974312				-0.0230284	Canonical	UL51-UL49.5-49	FALSE
organism_additive	organism_Rattus_norvegicus_vs_Sus_scrofa		organism_Rattus_norvegicus_vs_Sus_scrofa	organism_additive	organism_additive	Time	Sus_scrofa	organism_Rattus_norvegicus	organism	Sus	organism_Rattus_norvegicus	Sus_scrofa	UL49-L	UL49.5	2.91481	4	0.572181	0.725365				-0.0414834	5`-long;Putative	UL51-UL49.5-49	FALSE
organism_additive	organism_Rattus_norvegicus_vs_Sus_scrofa		organism_Rattus_norvegicus_vs_Sus_scrofa	organism_additive	organism_additive	Time	Sus_scrofa	organism_Rattus_norvegicus	organism	Sus	organism_Rattus_norvegicus	Sus_scrofa	UL49-L2	UL49.5	2.91481	4	0.572181	0.725365				-0.00115314	5`-long;Putative	UL51-UL49.5-49	FALSE
organism_additive	organism_Rattus_norvegicus_vs_Sus_scrofa		organism_Rattus_norvegicus_vs_Sus_scrofa	organism_additive	organism_additive	Time	Sus_scrofa	organism_Rattus_norvegicus	organism	Sus	organism_Rattus_norvegicus	Sus_scrofa	UL49-L3_Polycistronic	UL49.5	2.91481	4	0.572181	0.725365				-0.00829799	Polygenic	UL51-UL49.5-49	TRUE
organism_additive	organism_Rattus_norvegicus_vs_Sus_scrofa		organism_Rattus_norvegicus_vs_Sus_scrofa	organism_additive	organism_additive	Time	Sus_scrofa	organism_Rattus_norvegicus	organism	Sus	organism_Rattus_norvegicus	Sus_scrofa	UL49.1-S5	UL49	0.00103691	1	0.974312	0.974312				-0.00716559	Putative	UL51-UL49.5-49	FALSE
organism_additive	organism_Rattus_norvegicus_vs_Sus_scrofa		organism_Rattus_norvegicus_vs_Sus_scrofa	organism_additive	organism_additive	Time	Sus_scrofa	organism_Rattus_norvegicus	organism	Sus	organism_Rattus_norvegicus	Sus_scrofa	UL49.5-49_Polycistronic	UL49.5	2.91481	4	0.572181	0.725365				0.00679364	Polygenic	UL51-UL49.5-49	TRUE
organism_additive	organism_Rattus_norvegicus_vs_Sus_scrofa		organism_Rattus_norvegicus_vs_Sus_scrofa	organism_additive	organism_additive	Time	Sus_scrofa	organism_Rattus_norvegicus	organism	Sus	organism_Rattus_norvegicus	Sus_scrofa	UL49.5-S-49	UL49.5	2.91481	4	0.572181	0.725365				0.0430217	Polygenic	UL51-UL49.5-49	TRUE
organism_additive	organism_Rattus_norvegicus_vs_Sus_scrofa		organism_Rattus_norvegicus_vs_Sus_scrofa	organism_additive	organism_additive	Time	Sus_scrofa	organism_Rattus_norvegicus	organism	Sus	organism_Rattus_norvegicus	Sus_scrofa	UL50	UL50	7.96565	2	0.018633	0.0460343	0.018633		0.0206246	-0.0494687	Canonical	UL50	FALSE
organism_additive	organism_Rattus_norvegicus_vs_Sus_scrofa		organism_Rattus_norvegicus_vs_Sus_scrofa	organism_additive	organism_additive	Time	Sus_scrofa	organism_Rattus_norvegicus	organism	Sus	organism_Rattus_norvegicus	Sus_scrofa	UL50L	UL50	7.96565	2	0.018633	0.0460343	0.018633			-0.00445179	5`-long	UL50	FALSE
organism_additive	organism_Rattus_norvegicus_vs_Sus_scrofa		organism_Rattus_norvegicus_vs_Sus_scrofa	organism_additive	organism_additive	Time	Sus_scrofa	organism_Rattus_norvegicus	organism	Sus	organism_Rattus_norvegicus	Sus_scrofa	UL50S	UL50	7.96565	2	0.018633	0.0460343	0.018633		0.0115425	0.0297413	5`-short	UL50	FALSE
organism_additive	organism_Rattus_norvegicus_vs_Sus_scrofa		organism_Rattus_norvegicus_vs_Sus_scrofa	organism_additive	organism_additive	Time	Sus_scrofa	organism_Rattus_norvegicus	organism	Sus	organism_Rattus_norvegicus	Sus_scrofa	UL51	UL51	10.3103	2	0.00576967	0.0210856	0.00576967			0.0202565	Canonical	UL51-UL49.5-49	FALSE
organism_additive	organism_Rattus_norvegicus_vs_Sus_scrofa		organism_Rattus_norvegicus_vs_Sus_scrofa	organism_additive	organism_additive	Time	Sus_scrofa	organism_Rattus_norvegicus	organism	Sus	organism_Rattus_norvegicus	Sus_scrofa	UL51-50-49.5-49	UL51	10.3103	2	0.00576967	0.0210856	0.00576967			-0.00684084	Canonical;Polygenic	UL51-UL49.5-49	TRUE
organism_additive	organism_Rattus_norvegicus_vs_Sus_scrofa		organism_Rattus_norvegicus_vs_Sus_scrofa	organism_additive	organism_additive	Time	Sus_scrofa	organism_Rattus_norvegicus	organism	Sus	organism_Rattus_norvegicus	Sus_scrofa	UL51.5	UL51	10.3103	2	0.00576967	0.0210856	0.00576967		0.00355042	-0.0525307	Putative	UL51-UL49.5-49	FALSE
organism_additive	organism_Rattus_norvegicus_vs_Sus_scrofa		organism_Rattus_norvegicus_vs_Sus_scrofa	organism_additive	organism_additive	Time	Sus_scrofa	organism_Rattus_norvegicus	organism	Sus	organism_Rattus_norvegicus	Sus_scrofa	UL54	UL54	10.205	1	0.00140064	0.00669118	0.00140064		0	-0.0522832	Canonical	UL52-53-54	FALSE
organism_additive	organism_Rattus_norvegicus_vs_Sus_scrofa		organism_Rattus_norvegicus_vs_Sus_scrofa	organism_additive	organism_additive	Time	Sus_scrofa	organism_Rattus_norvegicus	organism	Sus	organism_Rattus_norvegicus	Sus_scrofa	UL54.4	UL54	10.205	1	0.00140064	0.00669118	0.00140064		0	0.0405202	Putative	UL52-53-54	FALSE
organism_additive	organism_Rattus_norvegicus_vs_Sus_scrofa		organism_Rattus_norvegicus_vs_Sus_scrofa	organism_additive	organism_additive	Time	Sus_scrofa	organism_Rattus_norvegicus	organism	Sus	organism_Rattus_norvegicus	Sus_scrofa	UL7	UL7	0.294738	1	0.5872	0.725365				-0.0165043	Canonical	UL7-6	FALSE
organism_additive	organism_Rattus_norvegicus_vs_Sus_scrofa		organism_Rattus_norvegicus_vs_Sus_scrofa	organism_additive	organism_additive	Time	Sus_scrofa	organism_Rattus_norvegicus	organism	Sus	organism_Rattus_norvegicus	Sus_scrofa	UL8.5-S2_NC_5	UL7	0.294738	1	0.5872	0.725365				-0.0175459	5`-short;NC	UL7-6	FALSE
organism_additive	organism_Rattus_norvegicus_vs_Sus_scrofa		organism_Rattus_norvegicus_vs_Sus_scrofa	organism_additive	organism_additive	Time	Sus_scrofa	organism_Rattus_norvegicus	organism	Sus	organism_Rattus_norvegicus	Sus_scrofa	US1-splice	US1	8.65508	3	0.0342463	0.0719173	0.0342463			-0.00218913	Canonical	US1	FALSE
organism_additive	organism_Rattus_norvegicus_vs_Sus_scrofa		organism_Rattus_norvegicus_vs_Sus_scrofa	organism_additive	organism_additive	Time	Sus_scrofa	organism_Rattus_norvegicus	organism	Sus	organism_Rattus_norvegicus	Sus_scrofa	US1_2	US1_2	12.9561	1	0.000318886	0.0022322	0.000318886		0	-0.0225376	Intron Retention	US1_2	FALSE
organism_additive	organism_Rattus_norvegicus_vs_Sus_scrofa		organism_Rattus_norvegicus_vs_Sus_scrofa	organism_additive	organism_additive	Time	Sus_scrofa	organism_Rattus_norvegicus	organism	Sus	organism_Rattus_norvegicus	Sus_scrofa	US1_2-splice	US1_2	12.9561	1	0.000318886	0.0022322	0.000318886		0	-9.86074e-05	Canonical	US1_2	FALSE
organism_additive	organism_Rattus_norvegicus_vs_Sus_scrofa		organism_Rattus_norvegicus_vs_Sus_scrofa	organism_additive	organism_additive	Time	Sus_scrofa	organism_Rattus_norvegicus	organism	Sus	organism_Rattus_norvegicus	Sus_scrofa	US2	US2	4.48164	2	0.106371	0.194243				-0.0340671	Canonical	US8-9-2	FALSE
organism_additive	organism_Rattus_norvegicus_vs_Sus_scrofa		organism_Rattus_norvegicus_vs_Sus_scrofa	organism_additive	organism_additive	Time	Sus_scrofa	organism_Rattus_norvegicus	organism	Sus	organism_Rattus_norvegicus	Sus_scrofa	US2-L	US2	4.48164	2	0.106371	0.194243				-0.00504306	5`-long	US8-9-2	FALSE
organism_additive	organism_Rattus_norvegicus_vs_Sus_scrofa		organism_Rattus_norvegicus_vs_Sus_scrofa	organism_additive	organism_additive	Time	Sus_scrofa	organism_Rattus_norvegicus	organism	Sus	organism_Rattus_norvegicus	Sus_scrofa	US2.3-S3_NC	US2	4.48164	2	0.106371	0.194243				0.022955	5`-short;NC	US8-9-2	FALSE
organism_additive	organism_Rattus_norvegicus_vs_Sus_scrofa		organism_Rattus_norvegicus_vs_Sus_scrofa	organism_additive	organism_additive	Time	Sus_scrofa	organism_Rattus_norvegicus	organism	Sus	organism_Rattus_norvegicus	Sus_scrofa	US3-4	US3	0.154998	1	0.693804	0.766836				0.00689488	Canonical	US3-4	TRUE
organism_additive	organism_Rattus_norvegicus_vs_Sus_scrofa		organism_Rattus_norvegicus_vs_Sus_scrofa	organism_additive	organism_additive	Time	Sus_scrofa	organism_Rattus_norvegicus	organism	Sus	organism_Rattus_norvegicus	Sus_scrofa	US3-L-4	US3	0.154998	1	0.693804	0.766836				-0.0641804	5`-long	US3-4	TRUE
organism_additive	organism_Rattus_norvegicus_vs_Sus_scrofa		organism_Rattus_norvegicus_vs_Sus_scrofa	organism_additive	organism_additive	Time	Sus_scrofa	organism_Rattus_norvegicus	organism	Sus	organism_Rattus_norvegicus	Sus_scrofa	US6-7	US6	4.91116	1	0.0266837	0.0622621	0.0266837		0	0.0614699	Canonical;Polygenic	US6-7	TRUE
organism_additive	organism_Rattus_norvegicus_vs_Sus_scrofa		organism_Rattus_norvegicus_vs_Sus_scrofa	organism_additive	organism_additive	Time	Sus_scrofa	organism_Rattus_norvegicus	organism	Sus	organism_Rattus_norvegicus	Sus_scrofa	US7	US7	5.48211	3	0.139713	0.238845				0.0511433	Canonical	US6-7	FALSE
organism_additive	organism_Rattus_norvegicus_vs_Sus_scrofa		organism_Rattus_norvegicus_vs_Sus_scrofa	organism_additive	organism_additive	Time	Sus_scrofa	organism_Rattus_norvegicus	organism	Sus	organism_Rattus_norvegicus	Sus_scrofa	US7-8-9-2	US7	5.48211	3	0.139713	0.238845				-0.0389539	Canonical;Polygenic	US6-7	TRUE
organism_additive	organism_Rattus_norvegicus_vs_Sus_scrofa		organism_Rattus_norvegicus_vs_Sus_scrofa	organism_additive	organism_additive	Time	Sus_scrofa	organism_Rattus_norvegicus	organism	Sus	organism_Rattus_norvegicus	Sus_scrofa	US7-L	US6	4.91116	1	0.0266837	0.0622621	0.0266837		0	-0.00123907	5`-long;Putative	US6-7	FALSE
organism_additive	organism_Rattus_norvegicus_vs_Sus_scrofa		organism_Rattus_norvegicus_vs_Sus_scrofa	organism_additive	organism_additive	Time	Sus_scrofa	organism_Rattus_norvegicus	organism	Sus	organism_Rattus_norvegicus	Sus_scrofa	US7-L3	US7	5.48211	3	0.139713	0.238845				0.0202312	5`-long	US6-7	FALSE
organism_additive	organism_Rattus_norvegicus_vs_Sus_scrofa		organism_Rattus_norvegicus_vs_Sus_scrofa	organism_additive	organism_additive	Time	Sus_scrofa	organism_Rattus_norvegicus	organism	Sus	organism_Rattus_norvegicus	Sus_scrofa	US7.3-S2	US7	5.48211	3	0.139713	0.238845				-0.0290211	Putative	US6-7	FALSE
organism_additive	organism_Rattus_norvegicus_vs_Sus_scrofa		organism_Rattus_norvegicus_vs_Sus_scrofa	organism_additive	organism_additive	Time	Sus_scrofa	organism_Rattus_norvegicus	organism	Sus	organism_Rattus_norvegicus	Sus_scrofa	US8-9	US8	22.242	3	5.80879e-05	0.000609923	5.80879e-05		1.01284e-05	0.139955	Canonical;Polygenic	US8-9-2	TRUE
organism_additive	organism_Rattus_norvegicus_vs_Sus_scrofa		organism_Rattus_norvegicus_vs_Sus_scrofa	organism_additive	organism_additive	Time	Sus_scrofa	organism_Rattus_norvegicus	organism	Sus	organism_Rattus_norvegicus	Sus_scrofa	US8-9-2	US8	22.242	3	5.80879e-05	0.000609923	5.80879e-05		0.000118002	-0.153715	Canonical;Polygenic	US8-9-2	TRUE
organism_additive	organism_Rattus_norvegicus_vs_Sus_scrofa		organism_Rattus_norvegicus_vs_Sus_scrofa	organism_additive	organism_additive	Time	Sus_scrofa	organism_Rattus_norvegicus	organism	Sus	organism_Rattus_norvegicus	Sus_scrofa	US8-9_5`-long	US8	22.242	3	5.80879e-05	0.000609923	5.80879e-05			-0.0134404	5`-long;Polygenic	US8-9-2	TRUE
organism_additive	organism_Rattus_norvegicus_vs_Sus_scrofa		organism_Rattus_norvegicus_vs_Sus_scrofa	organism_additive	organism_additive	Time	Sus_scrofa	organism_Rattus_norvegicus	organism	Sus	organism_Rattus_norvegicus	Sus_scrofa	US9	US9	16.2951	2	0.000289446	0.0022322	0.000289446		0.000132348	0.153956	Canonical	US8-9-2	FALSE
organism_additive	organism_Rattus_norvegicus_vs_Sus_scrofa		organism_Rattus_norvegicus_vs_Sus_scrofa	organism_additive	organism_additive	Time	Sus_scrofa	organism_Rattus_norvegicus	organism	Sus	organism_Rattus_norvegicus	Sus_scrofa	US9-2	US9	16.2951	2	0.000289446	0.0022322	0.000289446		0.000133241	-0.175576	Canonical;Polygenic	US8-9-2	TRUE
organism_additive	organism_Rattus_norvegicus_vs_Sus_scrofa		organism_Rattus_norvegicus_vs_Sus_scrofa	organism_additive	organism_additive	Time	Sus_scrofa	organism_Rattus_norvegicus	organism	Sus	organism_Rattus_norvegicus	Sus_scrofa	US9-L1_5`-long_3	US9	16.2951	2	0.000289446	0.0022322	0.000289446			-0.0232125	5`-long;Putative	US8-9-2	FALSE
organism_additive	organism_Rattus_norvegicus_vs_Sus_scrofa		organism_Rattus_norvegicus_vs_Sus_scrofa	organism_additive	organism_additive	Time	Sus_scrofa	organism_Rattus_norvegicus	organism	Sus	organism_Rattus_norvegicus	Sus_scrofa	US9-L2_5`-long_3	US8	22.242	3	5.80879e-05	0.000609923	5.80879e-05			-0.107552	5`-long;Putative	US8-9-2	FALSE
organism_additive	organism_Rattus_norvegicus_vs_Sus_scrofa		organism_Rattus_norvegicus_vs_Sus_scrofa	organism_additive	organism_additive	Time	Sus_scrofa	organism_Rattus_norvegicus	organism	Sus	organism_Rattus_norvegicus	Sus_scrofa	nc-EP0-3	EP0	56.6638	4	1.45531e-11	6.11229e-10	1.45531e-11			-0.0539705	5`-short;NC	EP0	FALSE
organism_additive	organism_Rattus_norvegicus_vs_Sus_scrofa		organism_Rattus_norvegicus_vs_Sus_scrofa	organism_additive	organism_additive	Time	Sus_scrofa	organism_Rattus_norvegicus	organism	Sus	organism_Rattus_norvegicus	Sus_scrofa	nc-UL19_AS	UL19		5						-0.023972	AS	UL20-19-18
organism_additive	organism_Rattus_norvegicus_vs_Sus_scrofa		organism_Rattus_norvegicus_vs_Sus_scrofa	organism_additive	organism_additive	Time	Sus_scrofa	organism_Rattus_norvegicus	organism	Sus	organism_Rattus_norvegicus	Sus_scrofa	nc-UL3.5	UL3.5	4.6018	8	0.799164	0.860639				-0.000706428	NC	UL1-2-3-3.5	FALSE
organism_additive	organism_Rattus_norvegicus_vs_Sus_scrofa		organism_Rattus_norvegicus_vs_Sus_scrofa	organism_additive	organism_additive	Time	Sus_scrofa	organism_Rattus_norvegicus	organism	Sus	organism_Rattus_norvegicus	Sus_scrofa	nc-UL3.5_5`-short	UL3.5	4.6018	8	0.799164	0.860639				0.000292702	5`-short	UL1-2-3-3.5	FALSE
organism_additive	organism_Rattus_norvegicus_vs_Sus_scrofa		organism_Rattus_norvegicus_vs_Sus_scrofa	organism_additive	organism_additive	Time	Sus_scrofa	organism_Rattus_norvegicus	organism	Sus	organism_Rattus_norvegicus	Sus_scrofa	nc-UL3.5_NC	UL3.5	4.6018	8	0.799164	0.860639				-0.0241285	NC	UL1-2-3-3.5	FALSE
organism_additive	organism_Rattus_norvegicus_vs_Sus_scrofa		organism_Rattus_norvegicus_vs_Sus_scrofa	organism_additive	organism_additive	Time	Sus_scrofa	organism_Rattus_norvegicus	organism	Sus	organism_Rattus_norvegicus	Sus_scrofa	nc-UL46_Putative	UL46	7.11665	5	0.212108	0.318162				-0.0690577	Putative	UL48-47-46	FALSE
organism_additive	organism_Rattus_norvegicus_vs_Sus_scrofa		organism_Rattus_norvegicus_vs_Sus_scrofa	organism_additive	organism_additive	Time	Sus_scrofa	organism_Rattus_norvegicus	organism	Sus	organism_Rattus_norvegicus	Sus_scrofa	nc-US1_NC_23	US1	8.65508	3	0.0342463	0.0719173	0.0342463			-0.0299731	3`-short;NC	US1
Time	1_vs_12		1_vs_12	Time	Time	Time	12	1	1	12	1	12	EP0	EP0	3.74664	4	0.441378	0.547108				-0.181831	Intron Retention	EP0	FALSE
Time	1_vs_12		1_vs_12	Time	Time	Time	12	1	1	12	1	12	EP0-sp1	EP0	3.74664	4	0.441378	0.547108				-0.101832	Canonical	EP0	FALSE
Time	1_vs_12		1_vs_12	Time	Time	Time	12	1	1	12	1	12	EP0.3	EP0	3.74664	4	0.441378	0.547108				-0.344449	Putative	EP0	FALSE
Time	1_vs_12		1_vs_12	Time	Time	Time	12	1	1	12	1	12	EP0.5-S	EP0	3.74664	4	0.441378	0.547108				-0.265643	Putative	EP0	FALSE
Time	1_vs_12		1_vs_12	Time	Time	Time	12	1	1	12	1	12	NOIR-1M	NOIR	12.0922	1	0.000506336	0.00162751	0.000506336		0	-0.0695414	Canonical	NOIR	FALSE
Time	1_vs_12		1_vs_12	Time	Time	Time	12	1	1	12	1	12	NOIR_2-1M-2	NOIR_2	3.93371	1	0.0473273	0.0887387	0.0473273		0	-0.093663	Canonical	NOIR_2	FALSE
Time	1_vs_12		1_vs_12	Time	Time	Time	12	1	1	12	1	12	ORF-1	ORF-1	452.514	6	1.41234e-94	6.35552e-93	1.41234e-94		1.6742e-33	0.20795	Canonical	ORF-1	FALSE
Time	1_vs_12		1_vs_12	Time	Time	Time	12	1	1	12	1	12	ORF-1.5-S_Putative_2	ORF-1	452.514	6	1.41234e-94	6.35552e-93	1.41234e-94			-0.201477	Putative	ORF-1	FALSE
Time	1_vs_12		1_vs_12	Time	Time	Time	12	1	1	12	1	12	ORF-1L1-S	ORF-1	452.514	6	1.41234e-94	6.35552e-93	1.41234e-94			-0.101587	5`-long	ORF-1	FALSE
Time	1_vs_12		1_vs_12	Time	Time	Time	12	1	1	12	1	12	ORF-1M1	ORF-1	452.514	6	1.41234e-94	6.35552e-93	1.41234e-94		2.41361e-92	-0.72751	5`-long	ORF-1	FALSE
Time	1_vs_12		1_vs_12	Time	Time	Time	12	1	1	12	1	12	ORF-1M1-S	ORF-1	452.514	6	1.41234e-94	6.35552e-93	1.41234e-94			-0.176431	5`-long	ORF-1	FALSE
Time	1_vs_12		1_vs_12	Time	Time	Time	12	1	1	12	1	12	ORF-1M2	ORF-1	452.514	6	1.41234e-94	6.35552e-93	1.41234e-94		6.14807e-18	0.171057	5`-long	ORF-1	FALSE
Time	1_vs_12		1_vs_12	Time	Time	Time	12	1	1	12	1	12	TRL29.2	UL29	17.8563	3	0.000470906	0.00162751	0.000470906			-0.431513	Putative	UL29-28-27	FALSE
Time	1_vs_12		1_vs_12	Time	Time	Time	12	1	1	12	1	12	TRL29.2_Putative_1	UL29	17.8563	3	0.000470906	0.00162751	0.000470906			-0.859127	Putative	UL29-28-27	FALSE
Time	1_vs_12		1_vs_12	Time	Time	Time	12	1	1	12	1	12	TRL3.5	UL3.5	26.9945	8	0.000708545	0.00212563	0.000708545			-0.947615	Putative	UL1-2-3-3.5	FALSE
Time	1_vs_12		1_vs_12	Time	Time	Time	12	1	1	12	1	12	TRL3.5_NC_1	UL3.5	26.9945	8	0.000708545	0.00212563	0.000708545			-0.0616541	NC	UL1-2-3-3.5	FALSE
Time	1_vs_12		1_vs_12	Time	Time	Time	12	1	1	12	1	12	TRL3.5_NC_2	UL3.5	26.9945	8	0.000708545	0.00212563	0.000708545			-0.497968	NC	UL1-2-3-3.5	FALSE
Time	1_vs_12		1_vs_12	Time	Time	Time	12	1	1	12	1	12	TRL3.5_NC_3	UL3.5	26.9945	8	0.000708545	0.00212563	0.000708545			-0.987451	NC	UL1-2-3-3.5	FALSE
Time	1_vs_12		1_vs_12	Time	Time	Time	12	1	1	12	1	12	TRL3.5_NC_4	UL3.5	26.9945	8	0.000708545	0.00212563	0.000708545			-0.476194	NC	UL1-2-3-3.5	FALSE
Time	1_vs_12		1_vs_12	Time	Time	Time	12	1	1	12	1	12	TRL40	UL40	49.9595	3	8.14957e-11	7.33462e-10	8.14957e-11			-0.146522	Putative	UL38-39-40	FALSE
Time	1_vs_12		1_vs_12	Time	Time	Time	12	1	1	12	1	12	TRS1-L2	US1	18.8985	3	0.00028694	0.00117384	0.00028694		0.00225225	-0.37641	Putative	US1	FALSE
Time	1_vs_12		1_vs_12	Time	Time	Time	12	1	1	12	1	12	TRS1-L3	US1	18.8985	3	0.00028694	0.00117384	0.00028694			-0.238865	Putative	US1	FALSE
Time	1_vs_12		1_vs_12	Time	Time	Time	12	1	1	12	1	12	UL-11-L3	UL12	1.22664	2	0.541549	0.641308				-0.747448	5`-long;Putative	UL14-13-12-11	FALSE
Time	1_vs_12		1_vs_12	Time	Time	Time	12	1	1	12	1	12	UL-11-S_5`-short_2	UL12	1.22664	2	0.541549	0.641308				-0.0435718	5`-short	UL14-13-12-11	FALSE
Time	1_vs_12		1_vs_12	Time	Time	Time	12	1	1	12	1	12	UL1-2-3-3.5	UL1	1.01705	1	0.31322	0.414556				-0.0477665	Canonical;Polygenic	UL1-2-3-3.5	TRUE
Time	1_vs_12		1_vs_12	Time	Time	Time	12	1	1	12	1	12	UL10	UL10	59.2038	4	4.26394e-12	4.79693e-11	4.26394e-12		1.43589e-06	-0.100143	Canonical	UL10	FALSE
Time	1_vs_12		1_vs_12	Time	Time	Time	12	1	1	12	1	12	UL10-L3	UL10	59.2038	4	4.26394e-12	4.79693e-11	4.26394e-12		1.66523e-09	-0.984739	5`-long	UL10	FALSE
Time	1_vs_12		1_vs_12	Time	Time	Time	12	1	1	12	1	12	UL12-11	UL13	4.76859	1	0.0289836	0.0621076	0.0289836		0	-0.0705931	Canonical	UL14-13-12-11	TRUE
Time	1_vs_12		1_vs_12	Time	Time	Time	12	1	1	12	1	12	UL18	UL18	4.35612	2	0.113261	0.169891				0.0102625	Canonical	UL20-19-18	FALSE
Time	1_vs_12		1_vs_12	Time	Time	Time	12	1	1	12	1	12	UL18-AT	UL18	4.35612	2	0.113261	0.169891				-0.119126	3`-long	UL20-19-18	FALSE
Time	1_vs_12		1_vs_12	Time	Time	Time	12	1	1	12	1	12	UL18.5	UL18	4.35612	2	0.113261	0.169891				-0.212232	Polygenic	UL20-19-18	FALSE
Time	1_vs_12		1_vs_12	Time	Time	Time	12	1	1	12	1	12	UL19.37	UL19	16.6952	5	0.00511563	0.0115102	0.00511563		0.006148	-0.893102	Putative	UL20-19-18	FALSE
Time	1_vs_12		1_vs_12	Time	Time	Time	12	1	1	12	1	12	UL21	UL21	0.31122	2	0.855893	0.892039				-0.187733	Canonical	UL21	FALSE
Time	1_vs_12		1_vs_12	Time	Time	Time	12	1	1	12	1	12	UL23	UL23	11.9503	2	0.00254107	0.00672636	0.00254107		0.00243364	-0.0773482	Canonical	UL23-22	FALSE
Time	1_vs_12		1_vs_12	Time	Time	Time	12	1	1	12	1	12	UL23-L1	UL23	11.9503	2	0.00254107	0.00672636	0.00254107		0.0120545	-0.109382	5`-long	UL23-22	FALSE
Time	1_vs_12		1_vs_12	Time	Time	Time	12	1	1	12	1	12	UL26-26.5	UL26	10.1973	1	0.00140644	0.00395561	0.00140644		0	-0.0434484	Canonical;Polygenic	UL24-25-26-26.5	TRUE
Time	1_vs_12		1_vs_12	Time	Time	Time	12	1	1	12	1	12	UL26.6	UL26	10.1973	1	0.00140644	0.00395561	0.00140644		0	-0.0547334	Putative	UL24-25-26-26.5	FALSE
Time	1_vs_12		1_vs_12	Time	Time	Time	12	1	1	12	1	12	UL27	UL27	9.2551	5	0.0993114	0.165519				-0.360713	Canonical	UL29-28-27	FALSE
Time	1_vs_12		1_vs_12	Time	Time	Time	12	1	1	12	1	12	UL27.11-S3	UL27	9.2551	5	0.0993114	0.165519				-0.23267	Putative	UL29-28-27	FALSE
Time	1_vs_12		1_vs_12	Time	Time	Time	12	1	1	12	1	12	UL27.4-S4	UL27	9.2551	5	0.0993114	0.165519				-0.321316	Putative	UL29-28-27	FALSE
Time	1_vs_12		1_vs_12	Time	Time	Time	12	1	1	12	1	12	UL27.5-S2	UL27	9.2551	5	0.0993114	0.165519				-0.809675	Putative	UL29-28-27	FALSE
Time	1_vs_12		1_vs_12	Time	Time	Time	12	1	1	12	1	12	UL27.5-S3	UL27	9.2551	5	0.0993114	0.165519				-0.284042	Putative	UL29-28-27	FALSE
Time	1_vs_12		1_vs_12	Time	Time	Time	12	1	1	12	1	12	UL29	UL29	17.8563	3	0.000470906	0.00162751	0.000470906		0.000301533	-0.813354	Canonical	UL29-28-27	FALSE
Time	1_vs_12		1_vs_12	Time	Time	Time	12	1	1	12	1	12	UL3-3.5	UL3	2.70942	2	0.258022	0.351848				-0.334292	Canonical;Polygenic	UL1-2-3-3.5	TRUE
Time	1_vs_12		1_vs_12	Time	Time	Time	12	1	1	12	1	12	UL3.5	UL3.5	26.9945	8	0.000708545	0.00212563	0.000708545		4.40164e-05	0.0106827	Canonical	UL1-2-3-3.5	FALSE
Time	1_vs_12		1_vs_12	Time	Time	Time	12	1	1	12	1	12	UL31	UL31	0.822386	2	0.662859	0.727528				0.0558507	Canonical	UL32-31	FALSE
Time	1_vs_12		1_vs_12	Time	Time	Time	12	1	1	12	1	12	UL31.3_Putative_1	UL31	0.822386	2	0.662859	0.727528				-0.233787	Putative	UL32-31	FALSE
Time	1_vs_12		1_vs_12	Time	Time	Time	12	1	1	12	1	12	UL31_Putative	UL31	0.822386	2	0.662859	0.727528				-0.322064	Putative	UL32-31	FALSE
Time	1_vs_12		1_vs_12	Time	Time	Time	12	1	1	12	1	12	UL34-35	UL34	0.273436	2	0.872216	0.892039				0.0477521	Canonical;Polygenic	UL33-34-35	TRUE
Time	1_vs_12		1_vs_12	Time	Time	Time	12	1	1	12	1	12	UL34L2-35	UL34	0.273436	2	0.872216	0.892039				-0.18807	5`-long;Polygenic	UL33-34-35	TRUE
Time	1_vs_12		1_vs_12	Time	Time	Time	12	1	1	12	1	12	UL35-L3_5`-long_1	UL34	0.273436	2	0.872216	0.892039				-0.348319	5`-long;Putative	UL33-34-35	FALSE
Time	1_vs_12		1_vs_12	Time	Time	Time	12	1	1	12	1	12	UL38	UL38	6.55705	2	0.0376837	0.073729	0.0376837			-0.0679811	Canonical	UL38-39-40	FALSE
Time	1_vs_12		1_vs_12	Time	Time	Time	12	1	1	12	1	12	UL39-40	UL39	47.5302	6	1.46658e-08	1.09994e-07	1.46658e-08		4.10722e-09	-0.717353	Canonical;Polygenic	UL38-39-40	TRUE
Time	1_vs_12		1_vs_12	Time	Time	Time	12	1	1	12	1	12	UL39-40-L	UL39	47.5302	6	1.46658e-08	1.09994e-07	1.46658e-08			0.0577477	5`-long;Polygenic	UL38-39-40	TRUE
Time	1_vs_12		1_vs_12	Time	Time	Time	12	1	1	12	1	12	UL4	UL4	5.76748	2	0.0559251	0.0967934				-0.24197	Canonical	UL5-4	FALSE
Time	1_vs_12		1_vs_12	Time	Time	Time	12	1	1	12	1	12	UL40	UL40	49.9595	3	8.14957e-11	7.33462e-10	8.14957e-11		4.82324e-10	-0.0958654	Canonical	UL38-39-40	FALSE
Time	1_vs_12		1_vs_12	Time	Time	Time	12	1	1	12	1	12	UL40-L12	UL39	47.5302	6	1.46658e-08	1.09994e-07	1.46658e-08			-0.975354	5`-long;Putative	UL38-39-40	FALSE
Time	1_vs_12		1_vs_12	Time	Time	Time	12	1	1	12	1	12	UL40-L16	UL39	47.5302	6	1.46658e-08	1.09994e-07	1.46658e-08			-0.491124	5`-long;Putative	UL38-39-40	FALSE
Time	1_vs_12		1_vs_12	Time	Time	Time	12	1	1	12	1	12	UL40-S	UL40	49.9595	3	8.14957e-11	7.33462e-10	8.14957e-11		9.91257e-06	-0.0813761	5`-long	UL38-39-40	FALSE
Time	1_vs_12		1_vs_12	Time	Time	Time	12	1	1	12	1	12	UL40.6_Putative	UL40	49.9595	3	8.14957e-11	7.33462e-10	8.14957e-11		4.01688e-05	-0.0785095	Putative	UL38-39-40	FALSE
Time	1_vs_12		1_vs_12	Time	Time	Time	12	1	1	12	1	12	UL41	UL41	1.00364	2	0.605427	0.698569				-0.171428	Canonical	UL41	FALSE
Time	1_vs_12		1_vs_12	Time	Time	Time	12	1	1	12	1	12	UL41.2	UL41	1.00364	2	0.605427	0.698569				-0.0183115	Putative	UL41	FALSE
Time	1_vs_12		1_vs_12	Time	Time	Time	12	1	1	12	1	12	UL42	UL42	5.99739	2	0.0498521	0.0897338	0.0498521			-0.00882175	Canonical	UL42-43-44	FALSE
Time	1_vs_12		1_vs_12	Time	Time	Time	12	1	1	12	1	12	UL42.3_Putative_3	UL42	5.99739	2	0.0498521	0.0897338	0.0498521			-0.319929	Putative	UL42-43-44	FALSE
Time	1_vs_12		1_vs_12	Time	Time	Time	12	1	1	12	1	12	UL43	UL43	62.5624	3	1.66582e-13	2.49874e-12	1.66582e-13			-0.0988187	5`-long	UL42-43-44	FALSE
Time	1_vs_12		1_vs_12	Time	Time	Time	12	1	1	12	1	12	UL43-44	UL43	62.5624	3	1.66582e-13	2.49874e-12	1.66582e-13		8.54813e-14	0.0166206	Canonical;Polygenic	UL42-43-44	TRUE
Time	1_vs_12		1_vs_12	Time	Time	Time	12	1	1	12	1	12	UL43-S	UL43	62.5624	3	1.66582e-13	2.49874e-12	1.66582e-13		1.03303e-08	-0.196212	Canonical	UL42-43-44	FALSE
Time	1_vs_12		1_vs_12	Time	Time	Time	12	1	1	12	1	12	UL43.13_Putative_3	UL43	62.5624	3	1.66582e-13	2.49874e-12	1.66582e-13			-0.193647	Putative	UL42-43-44	FALSE
Time	1_vs_12		1_vs_12	Time	Time	Time	12	1	1	12	1	12	UL44	UL44	19.9729	4	0.000505578	0.00162751	0.000505578		0.00171437	-0.112915	Canonical	UL42-43-44	FALSE
Time	1_vs_12		1_vs_12	Time	Time	Time	12	1	1	12	1	12	UL44.4-S5	UL44	19.9729	4	0.000505578	0.00162751	0.000505578			-0.974137	Putative	UL42-43-44	FALSE
Time	1_vs_12		1_vs_12	Time	Time	Time	12	1	1	12	1	12	UL46	UL46	17.1261	5	0.00426683	0.0101056	0.00426683		0.0100879	-0.373087	Canonical	UL48-47-46	FALSE
Time	1_vs_12		1_vs_12	Time	Time	Time	12	1	1	12	1	12	UL46.1	UL46	17.1261	5	0.00426683	0.0101056	0.00426683			-0.26856	Putative	UL48-47-46	FALSE
Time	1_vs_12		1_vs_12	Time	Time	Time	12	1	1	12	1	12	UL46.1-S2	UL46	17.1261	5	0.00426683	0.0101056	0.00426683			-0.413823	Putative	UL48-47-46	FALSE
Time	1_vs_12		1_vs_12	Time	Time	Time	12	1	1	12	1	12	UL49	UL49	0.234126	1	0.628481	0.707042				-0.00374698	Canonical	UL51-UL49.5-49	FALSE
Time	1_vs_12		1_vs_12	Time	Time	Time	12	1	1	12	1	12	UL49-L	UL49.5	218.461	4	4.01936e-46	9.04357e-45	4.01936e-46			-0.283475	5`-long;Putative	UL51-UL49.5-49	FALSE
Time	1_vs_12		1_vs_12	Time	Time	Time	12	1	1	12	1	12	UL49-L2	UL49.5	218.461	4	4.01936e-46	9.04357e-45	4.01936e-46			-0.382003	5`-long;Putative	UL51-UL49.5-49	FALSE
Time	1_vs_12		1_vs_12	Time	Time	Time	12	1	1	12	1	12	UL49.1-S5	UL49	0.234126	1	0.628481	0.707042				-0.433753	Putative	UL51-UL49.5-49	FALSE
Time	1_vs_12		1_vs_12	Time	Time	Time	12	1	1	12	1	12	UL49.5-49_Polycistronic	UL49.5	218.461	4	4.01936e-46	9.04357e-45	4.01936e-46		1.29443e-44	-0.149457	Polygenic	UL51-UL49.5-49	TRUE
Time	1_vs_12		1_vs_12	Time	Time	Time	12	1	1	12	1	12	UL49.5-S-49	UL49.5	218.461	4	4.01936e-46	9.04357e-45	4.01936e-46		1.11675e-38	-0.324172	Polygenic	UL51-UL49.5-49	TRUE
Time	1_vs_12		1_vs_12	Time	Time	Time	12	1	1	12	1	12	UL50	UL50	25.8966	2	2.38032e-06	1.33893e-05	2.38032e-06		2.2513e-06	-0.134444	Canonical	UL50	FALSE
Time	1_vs_12		1_vs_12	Time	Time	Time	12	1	1	12	1	12	UL50S	UL50	25.8966	2	2.38032e-06	1.33893e-05	2.38032e-06		2.25852e-05	-0.119207	5`-short	UL50	FALSE
Time	1_vs_12		1_vs_12	Time	Time	Time	12	1	1	12	1	12	UL51	UL51	3.99289	2	0.135817	0.197154				-0.0210781	Canonical	UL51-UL49.5-49	FALSE
Time	1_vs_12		1_vs_12	Time	Time	Time	12	1	1	12	1	12	UL51.5	UL51	3.99289	2	0.135817	0.197154				-0.319189	Putative	UL51-UL49.5-49	FALSE
Time	1_vs_12		1_vs_12	Time	Time	Time	12	1	1	12	1	12	UL54	UL54	26.2865	1	2.94333e-07	1.89214e-06	2.94333e-07		0	-0.168609	Canonical	UL52-53-54	FALSE
Time	1_vs_12		1_vs_12	Time	Time	Time	12	1	1	12	1	12	UL7	UL7	1.74143	1	0.186958	0.262909				-0.0648006	Canonical	UL7-6	FALSE
Time	1_vs_12		1_vs_12	Time	Time	Time	12	1	1	12	1	12	US1-splice	US1	18.8985	3	0.00028694	0.00117384	0.00028694		0.000135754	0.0313931	Canonical	US1	FALSE
Time	1_vs_12		1_vs_12	Time	Time	Time	12	1	1	12	1	12	US1_2	US1_2	2.54336	1	0.110759	0.169891				-0.492553	Intron Retention	US1_2	FALSE
Time	1_vs_12		1_vs_12	Time	Time	Time	12	1	1	12	1	12	US1_2-splice	US1_2	2.54336	1	0.110759	0.169891				0.0575354	Canonical	US1_2	FALSE
Time	1_vs_12		1_vs_12	Time	Time	Time	12	1	1	12	1	12	US2	US2	22.1497	2	1.54969e-05	6.9736e-05	1.54969e-05		2.2916e-05	-0.0483513	Canonical	US8-9-2	FALSE
Time	1_vs_12		1_vs_12	Time	Time	Time	12	1	1	12	1	12	US2.3-S3_NC	US2	22.1497	2	1.54969e-05	6.9736e-05	1.54969e-05			-0.0702629	5`-short;NC	US8-9-2	FALSE
Time	1_vs_12		1_vs_12	Time	Time	Time	12	1	1	12	1	12	US3-4	US3	21.8336	1	2.97348e-06	1.48674e-05	2.97348e-06		0	-0.45008	Canonical	US3-4	TRUE
Time	1_vs_12		1_vs_12	Time	Time	Time	12	1	1	12	1	12	US6-7	US6	2.65599	1	0.10316	0.165793				-0.080008	Canonical;Polygenic	US6-7	TRUE
Time	1_vs_12		1_vs_12	Time	Time	Time	12	1	1	12	1	12	US7	US7	8.67771	3	0.0338974	0.0693356	0.0338974			-0.115682	Canonical	US6-7	FALSE
Time	1_vs_12		1_vs_12	Time	Time	Time	12	1	1	12	1	12	US7-L3	US7	8.67771	3	0.0338974	0.0693356	0.0338974			-0.467028	5`-long	US6-7	FALSE
Time	1_vs_12		1_vs_12	Time	Time	Time	12	1	1	12	1	12	US7.3-S2	US7	8.67771	3	0.0338974	0.0693356	0.0338974			-0.254955	Putative	US6-7	FALSE
Time	1_vs_12		1_vs_12	Time	Time	Time	12	1	1	12	1	12	US8-9	US8	3.48596	3	0.322587	0.414755				-0.0713478	Canonical;Polygenic	US8-9-2	TRUE
Time	1_vs_12		1_vs_12	Time	Time	Time	12	1	1	12	1	12	US8-9-2	US8	3.48596	3	0.322587	0.414755				-0.149334	Canonical;Polygenic	US8-9-2	TRUE
Time	1_vs_12		1_vs_12	Time	Time	Time	12	1	1	12	1	12	US8-9_5`-long	US8	3.48596	3	0.322587	0.414755				-0.232697	5`-long;Polygenic	US8-9-2	TRUE
Time	1_vs_12		1_vs_12	Time	Time	Time	12	1	1	12	1	12	US9	US9	11.6536	2	0.00294753	0.00736881	0.00294753		0.0059777	-0.587439	Canonical	US8-9-2	FALSE
Time	1_vs_12		1_vs_12	Time	Time	Time	12	1	1	12	1	12	US9-L2_5`-long_3	US8	3.48596	3	0.322587	0.414755				-0.21676	5`-long;Putative	US8-9-2	FALSE
Time	1_vs_12		1_vs_12	Time	Time	Time	12	1	1	12	1	12	nc-EP0-3	EP0	3.74664	4	0.441378	0.547108				-0.5493	5`-short;NC	EP0	FALSE
Time	1_vs_12		1_vs_12	Time	Time	Time	12	1	1	12	1	12	nc-UL3.5_5`-short	UL3.5	26.9945	8	0.000708545	0.00212563	0.000708545			-0.11978	5`-short	UL1-2-3-3.5	FALSE
Time	1_vs_12		1_vs_12	Time	Time	Time	12	1	1	12	1	12	nc-UL3.5_NC	UL3.5	26.9945	8	0.000708545	0.00212563	0.000708545			-0.475254	NC	UL1-2-3-3.5	FALSE
Time	1_vs_12		1_vs_12	Time	Time	Time	12	1	1	12	1	12	nc-UL46_Putative	UL46	17.1261	5	0.00426683	0.0101056	0.00426683			-0.881611	Putative	UL48-47-46	FALSE
Time	1_vs_12		1_vs_12	Time	Time	Time	12	1	1	12	1	12	nc-US1_NC_23	US1	18.8985	3	0.00028694	0.00117384	0.00028694			-0.316127	3`-short;NC	US1
Time	1_vs_2		1_vs_2	Time	Time	Time	2	1	1	2	1	2	EP0	EP0	3.74664	4	0.441378	0.547108				0.00545589	Intron Retention	EP0	FALSE
Time	1_vs_2		1_vs_2	Time	Time	Time	2	1	1	2	1	2	EP0-sp1	EP0	3.74664	4	0.441378	0.547108				-0.129496	Canonical	EP0	FALSE
Time	1_vs_2		1_vs_2	Time	Time	Time	2	1	1	2	1	2	EP0.3	EP0	3.74664	4	0.441378	0.547108				-0.305467	Putative	EP0	FALSE
Time	1_vs_2		1_vs_2	Time	Time	Time	2	1	1	2	1	2	EP0.5-S	EP0	3.74664	4	0.441378	0.547108				-0.253415	Putative	EP0	FALSE
Time	1_vs_2		1_vs_2	Time	Time	Time	2	1	1	2	1	2	NOIR-1M	NOIR	12.0922	1	0.000506336	0.00162751	0.000506336		0	0	Canonical	NOIR	FALSE
Time	1_vs_2		1_vs_2	Time	Time	Time	2	1	1	2	1	2	NOIR_2-1M-2	NOIR_2	3.93371	1	0.0473273	0.0887387	0.0473273		0	0	Canonical	NOIR_2	FALSE
Time	1_vs_2		1_vs_2	Time	Time	Time	2	1	1	2	1	2	ORF-1	ORF-1	452.514	6	1.41234e-94	6.35552e-93	1.41234e-94		1.6742e-33	-0.104842	Canonical	ORF-1	FALSE
Time	1_vs_2		1_vs_2	Time	Time	Time	2	1	1	2	1	2	ORF-1.5-S_Putative_2	ORF-1	452.514	6	1.41234e-94	6.35552e-93	1.41234e-94			-0.14709	Putative	ORF-1	FALSE
Time	1_vs_2		1_vs_2	Time	Time	Time	2	1	1	2	1	2	ORF-1M1	ORF-1	452.514	6	1.41234e-94	6.35552e-93	1.41234e-94		2.41361e-92	-0.0281792	5`-long	ORF-1	FALSE
Time	1_vs_2		1_vs_2	Time	Time	Time	2	1	1	2	1	2	ORF-1M2	ORF-1	452.514	6	1.41234e-94	6.35552e-93	1.41234e-94		6.14807e-18	-0.0446561	5`-long	ORF-1	FALSE
Time	1_vs_2		1_vs_2	Time	Time	Time	2	1	1	2	1	2	TRL29.2	UL29	17.8563	3	0.000470906	0.00162751	0.000470906			-0.7625	Putative	UL29-28-27	FALSE
Time	1_vs_2		1_vs_2	Time	Time	Time	2	1	1	2	1	2	TRL29.2_Putative_1	UL29	17.8563	3	0.000470906	0.00162751	0.000470906			-0.738889	Putative	UL29-28-27	FALSE
Time	1_vs_2		1_vs_2	Time	Time	Time	2	1	1	2	1	2	TRL3.5	UL3.5	26.9945	8	0.000708545	0.00212563	0.000708545			-0.774603	Putative	UL1-2-3-3.5	FALSE
Time	1_vs_2		1_vs_2	Time	Time	Time	2	1	1	2	1	2	TRL3.5_NC_1	UL3.5	26.9945	8	0.000708545	0.00212563	0.000708545			0.345238	NC	UL1-2-3-3.5	FALSE
Time	1_vs_2		1_vs_2	Time	Time	Time	2	1	1	2	1	2	TRL3.5_NC_2	UL3.5	26.9945	8	0.000708545	0.00212563	0.000708545			-0.226984	NC	UL1-2-3-3.5	FALSE
Time	1_vs_2		1_vs_2	Time	Time	Time	2	1	1	2	1	2	TRL3.5_NC_4	UL3.5	26.9945	8	0.000708545	0.00212563	0.000708545			-0.166667	NC	UL1-2-3-3.5	FALSE
Time	1_vs_2		1_vs_2	Time	Time	Time	2	1	1	2	1	2	TRL40	UL40	49.9595	3	8.14957e-11	7.33462e-10	8.14957e-11			-0.154012	Putative	UL38-39-40	FALSE
Time	1_vs_2		1_vs_2	Time	Time	Time	2	1	1	2	1	2	TRS1-L2	US1	18.8985	3	0.00028694	0.00117384	0.00028694		0.00225225	-0.223825	Putative	US1	FALSE
Time	1_vs_2		1_vs_2	Time	Time	Time	2	1	1	2	1	2	TRS1-L3	US1	18.8985	3	0.00028694	0.00117384	0.00028694			-0.143634	Putative	US1	FALSE
Time	1_vs_2		1_vs_2	Time	Time	Time	2	1	1	2	1	2	UL-11-S_5`-short_2	UL12	1.22664	2	0.541549	0.641308				0.333333	5`-short	UL14-13-12-11	FALSE
Time	1_vs_2		1_vs_2	Time	Time	Time	2	1	1	2	1	2	UL1-2-3-3.5	UL1	1.01705	1	0.31322	0.414556				0	Canonical;Polygenic	UL1-2-3-3.5	TRUE
Time	1_vs_2		1_vs_2	Time	Time	Time	2	1	1	2	1	2	UL10	UL10	59.2038	4	4.26394e-12	4.79693e-11	4.26394e-12		1.43589e-06	-0.431746	Canonical	UL10	FALSE
Time	1_vs_2		1_vs_2	Time	Time	Time	2	1	1	2	1	2	UL10-L3	UL10	59.2038	4	4.26394e-12	4.79693e-11	4.26394e-12		1.66523e-09	-0.675556	5`-long	UL10	FALSE
Time	1_vs_2		1_vs_2	Time	Time	Time	2	1	1	2	1	2	UL12-11	UL13	4.76859	1	0.0289836	0.0621076	0.0289836		0	-0.292857	Canonical	UL14-13-12-11	TRUE
Time	1_vs_2		1_vs_2	Time	Time	Time	2	1	1	2	1	2	UL18	UL18	4.35612	2	0.113261	0.169891				-0.0774942	Canonical	UL20-19-18	FALSE
Time	1_vs_2		1_vs_2	Time	Time	Time	2	1	1	2	1	2	UL18-AT	UL18	4.35612	2	0.113261	0.169891				-0.0456906	3`-long	UL20-19-18	FALSE
Time	1_vs_2		1_vs_2	Time	Time	Time	2	1	1	2	1	2	UL18.5	UL18	4.35612	2	0.113261	0.169891				0.0208333	Polygenic	UL20-19-18	FALSE
Time	1_vs_2		1_vs_2	Time	Time	Time	2	1	1	2	1	2	UL19.37	UL19	16.6952	5	0.00511563	0.0115102	0.00511563		0.006148	-0.5	Putative	UL20-19-18	FALSE
Time	1_vs_2		1_vs_2	Time	Time	Time	2	1	1	2	1	2	UL21	UL21	0.31122	2	0.855893	0.892039				-0.0833333	Canonical	UL21	FALSE
Time	1_vs_2		1_vs_2	Time	Time	Time	2	1	1	2	1	2	UL23	UL23	11.9503	2	0.00254107	0.00672636	0.00254107		0.00243364	0.0260638	Canonical	UL23-22	FALSE
Time	1_vs_2		1_vs_2	Time	Time	Time	2	1	1	2	1	2	UL23-L1	UL23	11.9503	2	0.00254107	0.00672636	0.00254107		0.0120545	-0.180188	5`-long	UL23-22	FALSE
Time	1_vs_2		1_vs_2	Time	Time	Time	2	1	1	2	1	2	UL26-26.5	UL26	10.1973	1	0.00140644	0.00395561	0.00140644		0	-0.0845399	Canonical;Polygenic	UL24-25-26-26.5	TRUE
Time	1_vs_2		1_vs_2	Time	Time	Time	2	1	1	2	1	2	UL26.6	UL26	10.1973	1	0.00140644	0.00395561	0.00140644		0	0.00408813	Putative	UL24-25-26-26.5	FALSE
Time	1_vs_2		1_vs_2	Time	Time	Time	2	1	1	2	1	2	UL27	UL27	9.2551	5	0.0993114	0.165519				-0.1	Canonical	UL29-28-27	FALSE
Time	1_vs_2		1_vs_2	Time	Time	Time	2	1	1	2	1	2	UL27.11-S3	UL27	9.2551	5	0.0993114	0.165519				0	Putative	UL29-28-27	FALSE
Time	1_vs_2		1_vs_2	Time	Time	Time	2	1	1	2	1	2	UL27.4-S4	UL27	9.2551	5	0.0993114	0.165519				-0.239815	Putative	UL29-28-27	FALSE
Time	1_vs_2		1_vs_2	Time	Time	Time	2	1	1	2	1	2	UL27.5-S2	UL27	9.2551	5	0.0993114	0.165519				-0.788889	Putative	UL29-28-27	FALSE
Time	1_vs_2		1_vs_2	Time	Time	Time	2	1	1	2	1	2	UL27.5-S3	UL27	9.2551	5	0.0993114	0.165519				-0.197222	Putative	UL29-28-27	FALSE
Time	1_vs_2		1_vs_2	Time	Time	Time	2	1	1	2	1	2	UL29	UL29	17.8563	3	0.000470906	0.00162751	0.000470906		0.000301533	-0.247619	Canonical	UL29-28-27	FALSE
Time	1_vs_2		1_vs_2	Time	Time	Time	2	1	1	2	1	2	UL3-3.5	UL3	2.70942	2	0.258022	0.351848				-0.166667	Canonical;Polygenic	UL1-2-3-3.5	TRUE
Time	1_vs_2		1_vs_2	Time	Time	Time	2	1	1	2	1	2	UL3.5	UL3.5	26.9945	8	0.000708545	0.00212563	0.000708545		4.40164e-05	-0.0305556	Canonical	UL1-2-3-3.5	FALSE
Time	1_vs_2		1_vs_2	Time	Time	Time	2	1	1	2	1	2	UL31	UL31	0.822386	2	0.662859	0.727528				0.0617424	Canonical	UL32-31	FALSE
Time	1_vs_2		1_vs_2	Time	Time	Time	2	1	1	2	1	2	UL31_Putative	UL31	0.822386	2	0.662859	0.727528				-0.225379	Putative	UL32-31	FALSE
Time	1_vs_2		1_vs_2	Time	Time	Time	2	1	1	2	1	2	UL34-35	UL34	0.273436	2	0.872216	0.892039				0.0592208	Canonical;Polygenic	UL33-34-35	TRUE
Time	1_vs_2		1_vs_2	Time	Time	Time	2	1	1	2	1	2	UL35-L3_5`-long_1	UL34	0.273436	2	0.872216	0.892039				-0.239286	5`-long;Putative	UL33-34-35	FALSE
Time	1_vs_2		1_vs_2	Time	Time	Time	2	1	1	2	1	2	UL38	UL38	6.55705	2	0.0376837	0.073729	0.0376837			-0.0333333	Canonical	UL38-39-40	FALSE
Time	1_vs_2		1_vs_2	Time	Time	Time	2	1	1	2	1	2	UL39-40	UL39	47.5302	6	1.46658e-08	1.09994e-07	1.46658e-08		4.10722e-09	-0.276282	Canonical;Polygenic	UL38-39-40	TRUE
Time	1_vs_2		1_vs_2	Time	Time	Time	2	1	1	2	1	2	UL39-40-L	UL39	47.5302	6	1.46658e-08	1.09994e-07	1.46658e-08			0.0268697	5`-long;Polygenic	UL38-39-40	TRUE
Time	1_vs_2		1_vs_2	Time	Time	Time	2	1	1	2	1	2	UL4	UL4	5.76748	2	0.0559251	0.0967934				-0.175	Canonical	UL5-4	FALSE
Time	1_vs_2		1_vs_2	Time	Time	Time	2	1	1	2	1	2	UL40	UL40	49.9595	3	8.14957e-11	7.33462e-10	8.14957e-11		4.82324e-10	-0.000238387	Canonical	UL38-39-40	FALSE
Time	1_vs_2		1_vs_2	Time	Time	Time	2	1	1	2	1	2	UL40-L16	UL39	47.5302	6	1.46658e-08	1.09994e-07	1.46658e-08			-0.478632	5`-long;Putative	UL38-39-40	FALSE
Time	1_vs_2		1_vs_2	Time	Time	Time	2	1	1	2	1	2	UL40-S	UL40	49.9595	3	8.14957e-11	7.33462e-10	8.14957e-11		9.91257e-06	-0.0675289	5`-long	UL38-39-40	FALSE
Time	1_vs_2		1_vs_2	Time	Time	Time	2	1	1	2	1	2	UL40.6_Putative	UL40	49.9595	3	8.14957e-11	7.33462e-10	8.14957e-11		4.01688e-05	-0.127267	Putative	UL38-39-40	FALSE
Time	1_vs_2		1_vs_2	Time	Time	Time	2	1	1	2	1	2	UL41	UL41	1.00364	2	0.605427	0.698569				-0.0171131	Canonical	UL41	FALSE
Time	1_vs_2		1_vs_2	Time	Time	Time	2	1	1	2	1	2	UL41.2	UL41	1.00364	2	0.605427	0.698569				0.330357	Putative	UL41	FALSE
Time	1_vs_2		1_vs_2	Time	Time	Time	2	1	1	2	1	2	UL42	UL42	5.99739	2	0.0498521	0.0897338	0.0498521			0.0169697	Canonical	UL42-43-44	FALSE
Time	1_vs_2		1_vs_2	Time	Time	Time	2	1	1	2	1	2	UL42.3_Putative_3	UL42	5.99739	2	0.0498521	0.0897338	0.0498521			-0.25	Putative	UL42-43-44	FALSE
Time	1_vs_2		1_vs_2	Time	Time	Time	2	1	1	2	1	2	UL43	UL43	62.5624	3	1.66582e-13	2.49874e-12	1.66582e-13			-0.11059	5`-long	UL42-43-44	FALSE
Time	1_vs_2		1_vs_2	Time	Time	Time	2	1	1	2	1	2	UL43-44	UL43	62.5624	3	1.66582e-13	2.49874e-12	1.66582e-13		8.54813e-14	-0.115311	Canonical;Polygenic	UL42-43-44	TRUE
Time	1_vs_2		1_vs_2	Time	Time	Time	2	1	1	2	1	2	UL43-S	UL43	62.5624	3	1.66582e-13	2.49874e-12	1.66582e-13		1.03303e-08	0.0306099	Canonical	UL42-43-44	FALSE
Time	1_vs_2		1_vs_2	Time	Time	Time	2	1	1	2	1	2	UL43.13_Putative_3	UL43	62.5624	3	1.66582e-13	2.49874e-12	1.66582e-13			-0.195423	Putative	UL42-43-44	FALSE
Time	1_vs_2		1_vs_2	Time	Time	Time	2	1	1	2	1	2	UL44	UL44	19.9729	4	0.000505578	0.00162751	0.000505578		0.00171437	-0.166667	Canonical	UL42-43-44	FALSE
Time	1_vs_2		1_vs_2	Time	Time	Time	2	1	1	2	1	2	UL44.4-S5	UL44	19.9729	4	0.000505578	0.00162751	0.000505578			-0.5	Putative	UL42-43-44	FALSE
Time	1_vs_2		1_vs_2	Time	Time	Time	2	1	1	2	1	2	UL46	UL46	17.1261	5	0.00426683	0.0101056	0.00426683		0.0100879	-0.125822	Canonical	UL48-47-46	FALSE
Time	1_vs_2		1_vs_2	Time	Time	Time	2	1	1	2	1	2	UL46.1	UL46	17.1261	5	0.00426683	0.0101056	0.00426683			-0.193552	Putative	UL48-47-46	FALSE
Time	1_vs_2		1_vs_2	Time	Time	Time	2	1	1	2	1	2	UL46.1-S2	UL46	17.1261	5	0.00426683	0.0101056	0.00426683			-0.161485	Putative	UL48-47-46	FALSE
Time	1_vs_2		1_vs_2	Time	Time	Time	2	1	1	2	1	2	UL49	UL49	0.234126	1	0.628481	0.707042				0.0298077	Canonical	UL51-UL49.5-49	FALSE
Time	1_vs_2		1_vs_2	Time	Time	Time	2	1	1	2	1	2	UL49-L	UL49.5	218.461	4	4.01936e-46	9.04357e-45	4.01936e-46			-0.261111	5`-long;Putative	UL51-UL49.5-49	FALSE
Time	1_vs_2		1_vs_2	Time	Time	Time	2	1	1	2	1	2	UL49-L2	UL49.5	218.461	4	4.01936e-46	9.04357e-45	4.01936e-46			-0.379082	5`-long;Putative	UL51-UL49.5-49	FALSE
Time	1_vs_2		1_vs_2	Time	Time	Time	2	1	1	2	1	2	UL49.1-S5	UL49	0.234126	1	0.628481	0.707042				-0.336538	Putative	UL51-UL49.5-49	FALSE
Time	1_vs_2		1_vs_2	Time	Time	Time	2	1	1	2	1	2	UL49.5-S-49	UL49.5	218.461	4	4.01936e-46	9.04357e-45	4.01936e-46		1.11675e-38	0.0816206	Polygenic	UL51-UL49.5-49	TRUE
Time	1_vs_2		1_vs_2	Time	Time	Time	2	1	1	2	1	2	UL50	UL50	25.8966	2	2.38032e-06	1.33893e-05	2.38032e-06		2.2513e-06	0.0178571	Canonical	UL50	FALSE
Time	1_vs_2		1_vs_2	Time	Time	Time	2	1	1	2	1	2	UL50S	UL50	25.8966	2	2.38032e-06	1.33893e-05	2.38032e-06		2.25852e-05	-0.178571	5`-short	UL50	FALSE
Time	1_vs_2		1_vs_2	Time	Time	Time	2	1	1	2	1	2	UL51	UL51	3.99289	2	0.135817	0.197154				0.00347222	Canonical	UL51-UL49.5-49	FALSE
Time	1_vs_2		1_vs_2	Time	Time	Time	2	1	1	2	1	2	UL51.5	UL51	3.99289	2	0.135817	0.197154				-0.0555556	Putative	UL51-UL49.5-49	FALSE
Time	1_vs_2		1_vs_2	Time	Time	Time	2	1	1	2	1	2	UL54	UL54	26.2865	1	2.94333e-07	1.89214e-06	2.94333e-07		0	-0.00333333	Canonical	UL52-53-54	FALSE
Time	1_vs_2		1_vs_2	Time	Time	Time	2	1	1	2	1	2	UL7	UL7	1.74143	1	0.186958	0.262909				0	Canonical	UL7-6	FALSE
Time	1_vs_2		1_vs_2	Time	Time	Time	2	1	1	2	1	2	US1-splice	US1	18.8985	3	0.00028694	0.00117384	0.00028694		0.000135754	-0.0190891	Canonical	US1	FALSE
Time	1_vs_2		1_vs_2	Time	Time	Time	2	1	1	2	1	2	US1_2-splice	US1_2	2.54336	1	0.110759	0.169891				0.0625	Canonical	US1_2	FALSE
Time	1_vs_2		1_vs_2	Time	Time	Time	2	1	1	2	1	2	US2	US2	22.1497	2	1.54969e-05	6.9736e-05	1.54969e-05		2.2916e-05	0.0466815	Canonical	US8-9-2	FALSE
Time	1_vs_2		1_vs_2	Time	Time	Time	2	1	1	2	1	2	US2.3-S3_NC	US2	22.1497	2	1.54969e-05	6.9736e-05	1.54969e-05			-0.111678	5`-short;NC	US8-9-2	FALSE
Time	1_vs_2		1_vs_2	Time	Time	Time	2	1	1	2	1	2	US3-4	US3	21.8336	1	2.97348e-06	1.48674e-05	2.97348e-06		0	0	Canonical	US3-4	TRUE
Time	1_vs_2		1_vs_2	Time	Time	Time	2	1	1	2	1	2	US6-7	US6	2.65599	1	0.10316	0.165793				-0.1	Canonical;Polygenic	US6-7	TRUE
Time	1_vs_2		1_vs_2	Time	Time	Time	2	1	1	2	1	2	US7	US7	8.67771	3	0.0338974	0.0693356	0.0338974			-0.0423611	Canonical	US6-7	FALSE
Time	1_vs_2		1_vs_2	Time	Time	Time	2	1	1	2	1	2	US7-L3	US7	8.67771	3	0.0338974	0.0693356	0.0338974			-0.375	5`-long	US6-7	FALSE
Time	1_vs_2		1_vs_2	Time	Time	Time	2	1	1	2	1	2	US7.3-S2	US7	8.67771	3	0.0338974	0.0693356	0.0338974			-0.05	Putative	US6-7	FALSE
Time	1_vs_2		1_vs_2	Time	Time	Time	2	1	1	2	1	2	US8-9	US8	3.48596	3	0.322587	0.414755				0.180511	Canonical;Polygenic	US8-9-2	TRUE
Time	1_vs_2		1_vs_2	Time	Time	Time	2	1	1	2	1	2	US8-9-2	US8	3.48596	3	0.322587	0.414755				-0.290888	Canonical;Polygenic	US8-9-2	TRUE
Time	1_vs_2		1_vs_2	Time	Time	Time	2	1	1	2	1	2	US8-9_5`-long	US8	3.48596	3	0.322587	0.414755				-0.13141	5`-long;Polygenic	US8-9-2	TRUE
Time	1_vs_2		1_vs_2	Time	Time	Time	2	1	1	2	1	2	US9	US9	11.6536	2	0.00294753	0.00736881	0.00294753		0.0059777	-0.1875	Canonical	US8-9-2	FALSE
Time	1_vs_2		1_vs_2	Time	Time	Time	2	1	1	2	1	2	US9-L2_5`-long_3	US8	3.48596	3	0.322587	0.414755				0.060119	5`-long;Putative	US8-9-2	FALSE
Time	1_vs_2		1_vs_2	Time	Time	Time	2	1	1	2	1	2	nc-EP0-3	EP0	3.74664	4	0.441378	0.547108				-0.38215	5`-short;NC	EP0	FALSE
Time	1_vs_2		1_vs_2	Time	Time	Time	2	1	1	2	1	2	nc-UL3.5_5`-short	UL3.5	26.9945	8	0.000708545	0.00212563	0.000708545			0.12381	5`-short	UL1-2-3-3.5	FALSE
Time	1_vs_2		1_vs_2	Time	Time	Time	2	1	1	2	1	2	nc-UL3.5_NC	UL3.5	26.9945	8	0.000708545	0.00212563	0.000708545			-0.25	NC	UL1-2-3-3.5	FALSE
Time	1_vs_2		1_vs_2	Time	Time	Time	2	1	1	2	1	2	nc-UL46_Putative	UL46	17.1261	5	0.00426683	0.0101056	0.00426683			-0.734127	Putative	UL48-47-46	FALSE
Time	1_vs_2		1_vs_2	Time	Time	Time	2	1	1	2	1	2	nc-US1_NC_23	US1	18.8985	3	0.00028694	0.00117384	0.00028694			-0.231618	3`-short;NC	US1
Time	1_vs_4		1_vs_4	Time	Time	Time	4	1	1	4	1	4	EP0	EP0	3.74664	4	0.441378	0.547108				-0.0990011	Intron Retention	EP0	FALSE
Time	1_vs_4		1_vs_4	Time	Time	Time	4	1	1	4	1	4	EP0-sp1	EP0	3.74664	4	0.441378	0.547108				-0.127414	Canonical	EP0	FALSE
Time	1_vs_4		1_vs_4	Time	Time	Time	4	1	1	4	1	4	EP0.3	EP0	3.74664	4	0.441378	0.547108				-0.280688	Putative	EP0	FALSE
Time	1_vs_4		1_vs_4	Time	Time	Time	4	1	1	4	1	4	EP0.5-S	EP0	3.74664	4	0.441378	0.547108				-0.240657	Putative	EP0	FALSE
Time	1_vs_4		1_vs_4	Time	Time	Time	4	1	1	4	1	4	NOIR-1M	NOIR	12.0922	1	0.000506336	0.00162751	0.000506336		0	-0.0997329	Canonical	NOIR	FALSE
Time	1_vs_4		1_vs_4	Time	Time	Time	4	1	1	4	1	4	NOIR_2-1M-2	NOIR_2	3.93371	1	0.0473273	0.0887387	0.0473273		0	-0.0946723	Canonical	NOIR_2	FALSE
Time	1_vs_4		1_vs_4	Time	Time	Time	4	1	1	4	1	4	ORF-1	ORF-1	452.514	6	1.41234e-94	6.35552e-93	1.41234e-94		1.6742e-33	0.00104441	Canonical	ORF-1	FALSE
Time	1_vs_4		1_vs_4	Time	Time	Time	4	1	1	4	1	4	ORF-1.5-S_Putative_2	ORF-1	452.514	6	1.41234e-94	6.35552e-93	1.41234e-94			-0.186764	Putative	ORF-1	FALSE
Time	1_vs_4		1_vs_4	Time	Time	Time	4	1	1	4	1	4	ORF-1L1-S	ORF-1	452.514	6	1.41234e-94	6.35552e-93	1.41234e-94			-0.0705708	5`-long	ORF-1	FALSE
Time	1_vs_4		1_vs_4	Time	Time	Time	4	1	1	4	1	4	ORF-1M1	ORF-1	452.514	6	1.41234e-94	6.35552e-93	1.41234e-94		2.41361e-92	-0.395636	5`-long	ORF-1	FALSE
Time	1_vs_4		1_vs_4	Time	Time	Time	4	1	1	4	1	4	ORF-1M1-S	ORF-1	452.514	6	1.41234e-94	6.35552e-93	1.41234e-94			-0.171751	5`-long	ORF-1	FALSE
Time	1_vs_4		1_vs_4	Time	Time	Time	4	1	1	4	1	4	ORF-1M2	ORF-1	452.514	6	1.41234e-94	6.35552e-93	1.41234e-94		6.14807e-18	0.0465928	5`-long	ORF-1	FALSE
Time	1_vs_4		1_vs_4	Time	Time	Time	4	1	1	4	1	4	TRL29.2	UL29	17.8563	3	0.000470906	0.00162751	0.000470906			-0.331529	Putative	UL29-28-27	FALSE
Time	1_vs_4		1_vs_4	Time	Time	Time	4	1	1	4	1	4	TRL29.2_Putative_1	UL29	17.8563	3	0.000470906	0.00162751	0.000470906			-0.782014	Putative	UL29-28-27	FALSE
Time	1_vs_4		1_vs_4	Time	Time	Time	4	1	1	4	1	4	TRL3.5	UL3.5	26.9945	8	0.000708545	0.00212563	0.000708545			-0.949853	Putative	UL1-2-3-3.5	FALSE
Time	1_vs_4		1_vs_4	Time	Time	Time	4	1	1	4	1	4	TRL3.5_NC_1	UL3.5	26.9945	8	0.000708545	0.00212563	0.000708545			-0.0417328	NC	UL1-2-3-3.5	FALSE
Time	1_vs_4		1_vs_4	Time	Time	Time	4	1	1	4	1	4	TRL3.5_NC_2	UL3.5	26.9945	8	0.000708545	0.00212563	0.000708545			-0.476078	NC	UL1-2-3-3.5	FALSE
Time	1_vs_4		1_vs_4	Time	Time	Time	4	1	1	4	1	4	TRL3.5_NC_3	UL3.5	26.9945	8	0.000708545	0.00212563	0.000708545			-0.983655	NC	UL1-2-3-3.5	FALSE
Time	1_vs_4		1_vs_4	Time	Time	Time	4	1	1	4	1	4	TRL3.5_NC_4	UL3.5	26.9945	8	0.000708545	0.00212563	0.000708545			-0.457564	NC	UL1-2-3-3.5	FALSE
Time	1_vs_4		1_vs_4	Time	Time	Time	4	1	1	4	1	4	TRL40	UL40	49.9595	3	8.14957e-11	7.33462e-10	8.14957e-11			-0.156644	Putative	UL38-39-40	FALSE
Time	1_vs_4		1_vs_4	Time	Time	Time	4	1	1	4	1	4	TRS1-L2	US1	18.8985	3	0.00028694	0.00117384	0.00028694		0.00225225	-0.406605	Putative	US1	FALSE
Time	1_vs_4		1_vs_4	Time	Time	Time	4	1	1	4	1	4	TRS1-L3	US1	18.8985	3	0.00028694	0.00117384	0.00028694			-0.245769	Putative	US1	FALSE
Time	1_vs_4		1_vs_4	Time	Time	Time	4	1	1	4	1	4	UL-11-L3	UL12	1.22664	2	0.541549	0.641308				-0.659043	5`-long;Putative	UL14-13-12-11	FALSE
Time	1_vs_4		1_vs_4	Time	Time	Time	4	1	1	4	1	4	UL-11-S_5`-short_2	UL12	1.22664	2	0.541549	0.641308				0.0251629	5`-short	UL14-13-12-11	FALSE
Time	1_vs_4		1_vs_4	Time	Time	Time	4	1	1	4	1	4	UL1-2-3-3.5	UL1	1.01705	1	0.31322	0.414556				-0.0932435	Canonical;Polygenic	UL1-2-3-3.5	TRUE
Time	1_vs_4		1_vs_4	Time	Time	Time	4	1	1	4	1	4	UL10	UL10	59.2038	4	4.26394e-12	4.79693e-11	4.26394e-12		1.43589e-06	-0.163646	Canonical	UL10	FALSE
Time	1_vs_4		1_vs_4	Time	Time	Time	4	1	1	4	1	4	UL10-L3	UL10	59.2038	4	4.26394e-12	4.79693e-11	4.26394e-12		1.66523e-09	-0.891496	5`-long	UL10	FALSE
Time	1_vs_4		1_vs_4	Time	Time	Time	4	1	1	4	1	4	UL12-11	UL13	4.76859	1	0.0289836	0.0621076	0.0289836		0	-0.057438	Canonical	UL14-13-12-11	TRUE
Time	1_vs_4		1_vs_4	Time	Time	Time	4	1	1	4	1	4	UL18	UL18	4.35612	2	0.113261	0.169891				0.00815636	Canonical	UL20-19-18	FALSE
Time	1_vs_4		1_vs_4	Time	Time	Time	4	1	1	4	1	4	UL18-AT	UL18	4.35612	2	0.113261	0.169891				-0.09167	3`-long	UL20-19-18	FALSE
Time	1_vs_4		1_vs_4	Time	Time	Time	4	1	1	4	1	4	UL18.5	UL18	4.35612	2	0.113261	0.169891				-0.218201	Polygenic	UL20-19-18	FALSE
Time	1_vs_4		1_vs_4	Time	Time	Time	4	1	1	4	1	4	UL19.37	UL19	16.6952	5	0.00511563	0.0115102	0.00511563		0.006148	-0.607298	Putative	UL20-19-18	FALSE
Time	1_vs_4		1_vs_4	Time	Time	Time	4	1	1	4	1	4	UL21	UL21	0.31122	2	0.855893	0.892039				-0.154234	Canonical	UL21	FALSE
Time	1_vs_4		1_vs_4	Time	Time	Time	4	1	1	4	1	4	UL23	UL23	11.9503	2	0.00254107	0.00672636	0.00254107		0.00243364	0.00812687	Canonical	UL23-22	FALSE
Time	1_vs_4		1_vs_4	Time	Time	Time	4	1	1	4	1	4	UL23-L1	UL23	11.9503	2	0.00254107	0.00672636	0.00254107		0.0120545	-0.184085	5`-long	UL23-22	FALSE
Time	1_vs_4		1_vs_4	Time	Time	Time	4	1	1	4	1	4	UL26-26.5	UL26	10.1973	1	0.00140644	0.00395561	0.00140644		0	-0.0412948	Canonical;Polygenic	UL24-25-26-26.5	TRUE
Time	1_vs_4		1_vs_4	Time	Time	Time	4	1	1	4	1	4	UL26.6	UL26	10.1973	1	0.00140644	0.00395561	0.00140644		0	-0.0568871	Putative	UL24-25-26-26.5	FALSE
Time	1_vs_4		1_vs_4	Time	Time	Time	4	1	1	4	1	4	UL27	UL27	9.2551	5	0.0993114	0.165519				-0.306742	Canonical	UL29-28-27	FALSE
Time	1_vs_4		1_vs_4	Time	Time	Time	4	1	1	4	1	4	UL27.11-S3	UL27	9.2551	5	0.0993114	0.165519				-0.0907407	Putative	UL29-28-27	FALSE
Time	1_vs_4		1_vs_4	Time	Time	Time	4	1	1	4	1	4	UL27.4-S4	UL27	9.2551	5	0.0993114	0.165519				-0.287149	Putative	UL29-28-27	FALSE
Time	1_vs_4		1_vs_4	Time	Time	Time	4	1	1	4	1	4	UL27.5-S2	UL27	9.2551	5	0.0993114	0.165519				-0.779006	Putative	UL29-28-27	FALSE
Time	1_vs_4		1_vs_4	Time	Time	Time	4	1	1	4	1	4	UL27.5-S3	UL27	9.2551	5	0.0993114	0.165519				-0.193111	Putative	UL29-28-27	FALSE
Time	1_vs_4		1_vs_4	Time	Time	Time	4	1	1	4	1	4	UL29	UL29	17.8563	3	0.000470906	0.00162751	0.000470906		0.000301533	-0.718339	Canonical	UL29-28-27	FALSE
Time	1_vs_4		1_vs_4	Time	Time	Time	4	1	1	4	1	4	UL3-3.5	UL3	2.70942	2	0.258022	0.351848				-0.2475	Canonical;Polygenic	UL1-2-3-3.5	TRUE
Time	1_vs_4		1_vs_4	Time	Time	Time	4	1	1	4	1	4	UL3.5	UL3.5	26.9945	8	0.000708545	0.00212563	0.000708545		4.40164e-05	-0.0278468	Canonical	UL1-2-3-3.5	FALSE
Time	1_vs_4		1_vs_4	Time	Time	Time	4	1	1	4	1	4	UL31	UL31	0.822386	2	0.662859	0.727528				0.0574275	Canonical	UL32-31	FALSE
Time	1_vs_4		1_vs_4	Time	Time	Time	4	1	1	4	1	4	UL31.3_Putative_1	UL31	0.822386	2	0.662859	0.727528				-0.223132	Putative	UL32-31	FALSE
Time	1_vs_4		1_vs_4	Time	Time	Time	4	1	1	4	1	4	UL31_Putative	UL31	0.822386	2	0.662859	0.727528				-0.312867	Putative	UL32-31	FALSE
Time	1_vs_4		1_vs_4	Time	Time	Time	4	1	1	4	1	4	UL34-35	UL34	0.273436	2	0.872216	0.892039				0.0558051	Canonical;Polygenic	UL33-34-35	TRUE
Time	1_vs_4		1_vs_4	Time	Time	Time	4	1	1	4	1	4	UL34L2-35	UL34	0.273436	2	0.872216	0.892039				-0.171202	5`-long;Polygenic	UL33-34-35	TRUE
Time	1_vs_4		1_vs_4	Time	Time	Time	4	1	1	4	1	4	UL35-L3_5`-long_1	UL34	0.273436	2	0.872216	0.892039				-0.33907	5`-long;Putative	UL33-34-35	FALSE
Time	1_vs_4		1_vs_4	Time	Time	Time	4	1	1	4	1	4	UL38	UL38	6.55705	2	0.0376837	0.073729	0.0376837			-0.0364798	Canonical	UL38-39-40	FALSE
Time	1_vs_4		1_vs_4	Time	Time	Time	4	1	1	4	1	4	UL39-40	UL39	47.5302	6	1.46658e-08	1.09994e-07	1.46658e-08		4.10722e-09	-0.547863	Canonical;Polygenic	UL38-39-40	TRUE
Time	1_vs_4		1_vs_4	Time	Time	Time	4	1	1	4	1	4	UL39-40-L	UL39	47.5302	6	1.46658e-08	1.09994e-07	1.46658e-08			0.131905	5`-long;Polygenic	UL38-39-40	TRUE
Time	1_vs_4		1_vs_4	Time	Time	Time	4	1	1	4	1	4	UL4	UL4	5.76748	2	0.0559251	0.0967934				-0.273505	Canonical	UL5-4	FALSE
Time	1_vs_4		1_vs_4	Time	Time	Time	4	1	1	4	1	4	UL40	UL40	49.9595	3	8.14957e-11	7.33462e-10	8.14957e-11		4.82324e-10	0.00243487	Canonical	UL38-39-40	FALSE
Time	1_vs_4		1_vs_4	Time	Time	Time	4	1	1	4	1	4	UL40-L12	UL39	47.5302	6	1.46658e-08	1.09994e-07	1.46658e-08			-0.826389	5`-long;Putative	UL38-39-40	FALSE
Time	1_vs_4		1_vs_4	Time	Time	Time	4	1	1	4	1	4	UL40-L16	UL39	47.5302	6	1.46658e-08	1.09994e-07	1.46658e-08			-0.253869	5`-long;Putative	UL38-39-40	FALSE
Time	1_vs_4		1_vs_4	Time	Time	Time	4	1	1	4	1	4	UL40-S	UL40	49.9595	3	8.14957e-11	7.33462e-10	8.14957e-11		9.91257e-06	-0.107923	5`-long	UL38-39-40	FALSE
Time	1_vs_4		1_vs_4	Time	Time	Time	4	1	1	4	1	4	UL40.6_Putative	UL40	49.9595	3	8.14957e-11	7.33462e-10	8.14957e-11		4.01688e-05	-0.12049	Putative	UL38-39-40	FALSE
Time	1_vs_4		1_vs_4	Time	Time	Time	4	1	1	4	1	4	UL41	UL41	1.00364	2	0.605427	0.698569				-0.231059	Canonical	UL41	FALSE
Time	1_vs_4		1_vs_4	Time	Time	Time	4	1	1	4	1	4	UL41.2	UL41	1.00364	2	0.605427	0.698569				0.0597154	Putative	UL41	FALSE
Time	1_vs_4		1_vs_4	Time	Time	Time	4	1	1	4	1	4	UL42	UL42	5.99739	2	0.0498521	0.0897338	0.0498521			-0.00606638	Canonical	UL42-43-44	FALSE
Time	1_vs_4		1_vs_4	Time	Time	Time	4	1	1	4	1	4	UL42.3_Putative_3	UL42	5.99739	2	0.0498521	0.0897338	0.0498521			-0.306226	Putative	UL42-43-44	FALSE
Time	1_vs_4		1_vs_4	Time	Time	Time	4	1	1	4	1	4	UL43	UL43	62.5624	3	1.66582e-13	2.49874e-12	1.66582e-13			-0.0838056	5`-long	UL42-43-44	FALSE
Time	1_vs_4		1_vs_4	Time	Time	Time	4	1	1	4	1	4	UL43-44	UL43	62.5624	3	1.66582e-13	2.49874e-12	1.66582e-13		8.54813e-14	-0.0111241	Canonical;Polygenic	UL42-43-44	TRUE
Time	1_vs_4		1_vs_4	Time	Time	Time	4	1	1	4	1	4	UL43-S	UL43	62.5624	3	1.66582e-13	2.49874e-12	1.66582e-13		1.03303e-08	-0.156353	Canonical	UL42-43-44	FALSE
Time	1_vs_4		1_vs_4	Time	Time	Time	4	1	1	4	1	4	UL43.13_Putative_3	UL43	62.5624	3	1.66582e-13	2.49874e-12	1.66582e-13			-0.1645	Putative	UL42-43-44	FALSE
Time	1_vs_4		1_vs_4	Time	Time	Time	4	1	1	4	1	4	UL44	UL44	19.9729	4	0.000505578	0.00162751	0.000505578		0.00171437	-0.176229	Canonical	UL42-43-44	FALSE
Time	1_vs_4		1_vs_4	Time	Time	Time	4	1	1	4	1	4	UL44.4-S5	UL44	19.9729	4	0.000505578	0.00162751	0.000505578			-0.931481	Putative	UL42-43-44	FALSE
Time	1_vs_4		1_vs_4	Time	Time	Time	4	1	1	4	1	4	UL46	UL46	17.1261	5	0.00426683	0.0101056	0.00426683		0.0100879	-0.334335	Canonical	UL48-47-46	FALSE
Time	1_vs_4		1_vs_4	Time	Time	Time	4	1	1	4	1	4	UL46.1	UL46	17.1261	5	0.00426683	0.0101056	0.00426683			-0.166435	Putative	UL48-47-46	FALSE
Time	1_vs_4		1_vs_4	Time	Time	Time	4	1	1	4	1	4	UL46.1-S2	UL46	17.1261	5	0.00426683	0.0101056	0.00426683			-0.402304	Putative	UL48-47-46	FALSE
Time	1_vs_4		1_vs_4	Time	Time	Time	4	1	1	4	1	4	UL49	UL49	0.234126	1	0.628481	0.707042				0.0146546	Canonical	UL51-UL49.5-49	FALSE
Time	1_vs_4		1_vs_4	Time	Time	Time	4	1	1	4	1	4	UL49-L	UL49.5	218.461	4	4.01936e-46	9.04357e-45	4.01936e-46			-0.276284	5`-long;Putative	UL51-UL49.5-49	FALSE
Time	1_vs_4		1_vs_4	Time	Time	Time	4	1	1	4	1	4	UL49-L2	UL49.5	218.461	4	4.01936e-46	9.04357e-45	4.01936e-46			-0.381249	5`-long;Putative	UL51-UL49.5-49	FALSE
Time	1_vs_4		1_vs_4	Time	Time	Time	4	1	1	4	1	4	UL49.1-S5	UL49	0.234126	1	0.628481	0.707042				-0.417979	Putative	UL51-UL49.5-49	FALSE
Time	1_vs_4		1_vs_4	Time	Time	Time	4	1	1	4	1	4	UL49.5-49_Polycistronic	UL49.5	218.461	4	4.01936e-46	9.04357e-45	4.01936e-46		1.29443e-44	-0.363845	Polygenic	UL51-UL49.5-49	TRUE
Time	1_vs_4		1_vs_4	Time	Time	Time	4	1	1	4	1	4	UL49.5-S-49	UL49.5	218.461	4	4.01936e-46	9.04357e-45	4.01936e-46		1.11675e-38	-0.111132	Polygenic	UL51-UL49.5-49	TRUE
Time	1_vs_4		1_vs_4	Time	Time	Time	4	1	1	4	1	4	UL50	UL50	25.8966	2	2.38032e-06	1.33893e-05	2.38032e-06		2.2513e-06	-0.0111022	Canonical	UL50	FALSE
Time	1_vs_4		1_vs_4	Time	Time	Time	4	1	1	4	1	4	UL50S	UL50	25.8966	2	2.38032e-06	1.33893e-05	2.38032e-06		2.25852e-05	-0.184853	5`-short	UL50	FALSE
Time	1_vs_4		1_vs_4	Time	Time	Time	4	1	1	4	1	4	UL51	UL51	3.99289	2	0.135817	0.197154				0.0227143	Canonical	UL51-UL49.5-49	FALSE
Time	1_vs_4		1_vs_4	Time	Time	Time	4	1	1	4	1	4	UL51.5	UL51	3.99289	2	0.135817	0.197154				-0.286799	Putative	UL51-UL49.5-49	FALSE
Time	1_vs_4		1_vs_4	Time	Time	Time	4	1	1	4	1	4	UL54	UL54	26.2865	1	2.94333e-07	1.89214e-06	2.94333e-07		0	-0.0466678	Canonical	UL52-53-54	FALSE
Time	1_vs_4		1_vs_4	Time	Time	Time	4	1	1	4	1	4	UL7	UL7	1.74143	1	0.186958	0.262909				-0.0430229	Canonical	UL7-6	FALSE
Time	1_vs_4		1_vs_4	Time	Time	Time	4	1	1	4	1	4	US1-splice	US1	18.8985	3	0.00028694	0.00117384	0.00028694		0.000135754	0.0925104	Canonical	US1	FALSE
Time	1_vs_4		1_vs_4	Time	Time	Time	4	1	1	4	1	4	US1_2	US1_2	2.54336	1	0.110759	0.169891				-0.472305	Intron Retention	US1_2	FALSE
Time	1_vs_4		1_vs_4	Time	Time	Time	4	1	1	4	1	4	US1_2-splice	US1_2	2.54336	1	0.110759	0.169891				0.0532685	Canonical	US1_2	FALSE
Time	1_vs_4		1_vs_4	Time	Time	Time	4	1	1	4	1	4	US2	US2	22.1497	2	1.54969e-05	6.9736e-05	1.54969e-05		2.2916e-05	0.00705529	Canonical	US8-9-2	FALSE
Time	1_vs_4		1_vs_4	Time	Time	Time	4	1	1	4	1	4	US2.3-S3_NC	US2	22.1497	2	1.54969e-05	6.9736e-05	1.54969e-05			-0.0828857	5`-short;NC	US8-9-2	FALSE
Time	1_vs_4		1_vs_4	Time	Time	Time	4	1	1	4	1	4	US3-4	US3	21.8336	1	2.97348e-06	1.48674e-05	2.97348e-06		0	-0.116667	Canonical	US3-4	TRUE
Time	1_vs_4		1_vs_4	Time	Time	Time	4	1	1	4	1	4	US6-7	US6	2.65599	1	0.10316	0.165793				-0.0555556	Canonical;Polygenic	US6-7	TRUE
Time	1_vs_4		1_vs_4	Time	Time	Time	4	1	1	4	1	4	US7	US7	8.67771	3	0.0338974	0.0693356	0.0338974			-0.0999173	Canonical	US6-7	FALSE
Time	1_vs_4		1_vs_4	Time	Time	Time	4	1	1	4	1	4	US7-L3	US7	8.67771	3	0.0338974	0.0693356	0.0338974			-0.453013	5`-long	US6-7	FALSE
Time	1_vs_4		1_vs_4	Time	Time	Time	4	1	1	4	1	4	US7.3-S2	US7	8.67771	3	0.0338974	0.0693356	0.0338974			-0.266502	Putative	US6-7	FALSE
Time	1_vs_4		1_vs_4	Time	Time	Time	4	1	1	4	1	4	US8-9	US8	3.48596	3	0.322587	0.414755				0.0718703	Canonical;Polygenic	US8-9-2	TRUE
Time	1_vs_4		1_vs_4	Time	Time	Time	4	1	1	4	1	4	US8-9-2	US8	3.48596	3	0.322587	0.414755				-0.152317	Canonical;Polygenic	US8-9-2	TRUE
Time	1_vs_4		1_vs_4	Time	Time	Time	4	1	1	4	1	4	US8-9_5`-long	US8	3.48596	3	0.322587	0.414755				-0.191538	5`-long;Polygenic	US8-9-2	TRUE
Time	1_vs_4		1_vs_4	Time	Time	Time	4	1	1	4	1	4	US9	US9	11.6536	2	0.00294753	0.00736881	0.00294753		0.0059777	-0.453143	Canonical	US8-9-2	FALSE
Time	1_vs_4		1_vs_4	Time	Time	Time	4	1	1	4	1	4	US9-L2_5`-long_3	US8	3.48596	3	0.322587	0.414755				-0.141949	5`-long;Putative	US8-9-2	FALSE
Time	1_vs_4		1_vs_4	Time	Time	Time	4	1	1	4	1	4	nc-EP0-3	EP0	3.74664	4	0.441378	0.547108				-0.481736	5`-short;NC	EP0	FALSE
Time	1_vs_4		1_vs_4	Time	Time	Time	4	1	1	4	1	4	nc-UL3.5_5`-short	UL3.5	26.9945	8	0.000708545	0.00212563	0.000708545			-0.0965375	5`-short	UL1-2-3-3.5	FALSE
Time	1_vs_4		1_vs_4	Time	Time	Time	4	1	1	4	1	4	nc-UL3.5_NC	UL3.5	26.9945	8	0.000708545	0.00212563	0.000708545			-0.447753	NC	UL1-2-3-3.5	FALSE
Time	1_vs_4		1_vs_4	Time	Time	Time	4	1	1	4	1	4	nc-UL46_Putative	UL46	17.1261	5	0.00426683	0.0101056	0.00426683			-0.906002	Putative	UL48-47-46	FALSE
Time	1_vs_4		1_vs_4	Time	Time	Time	4	1	1	4	1	4	nc-US1_NC_23	US1	18.8985	3	0.00028694	0.00117384	0.00028694			-0.296436	3`-short;NC	US1
Time	1_vs_6		1_vs_6	Time	Time	Time	6	1	1	6	1	6	EP0	EP0	3.74664	4	0.441378	0.547108				-0.130721	Intron Retention	EP0	FALSE
Time	1_vs_6		1_vs_6	Time	Time	Time	6	1	1	6	1	6	EP0-sp1	EP0	3.74664	4	0.441378	0.547108				-0.121019	Canonical	EP0	FALSE
Time	1_vs_6		1_vs_6	Time	Time	Time	6	1	1	6	1	6	EP0.3	EP0	3.74664	4	0.441378	0.547108				-0.342843	Putative	EP0	FALSE
Time	1_vs_6		1_vs_6	Time	Time	Time	6	1	1	6	1	6	EP0.5-S	EP0	3.74664	4	0.441378	0.547108				-0.264508	Putative	EP0	FALSE
Time	1_vs_6		1_vs_6	Time	Time	Time	6	1	1	6	1	6	NOIR-1M	NOIR	12.0922	1	0.000506336	0.00162751	0.000506336		0	-0.0707033	Canonical	NOIR	FALSE
Time	1_vs_6		1_vs_6	Time	Time	Time	6	1	1	6	1	6	NOIR_2-1M-2	NOIR_2	3.93371	1	0.0473273	0.0887387	0.0473273		0	-0.0982352	Canonical	NOIR_2	FALSE
Time	1_vs_6		1_vs_6	Time	Time	Time	6	1	1	6	1	6	ORF-1	ORF-1	452.514	6	1.41234e-94	6.35552e-93	1.41234e-94		1.6742e-33	0.0184677	Canonical	ORF-1	FALSE
Time	1_vs_6		1_vs_6	Time	Time	Time	6	1	1	6	1	6	ORF-1.5-S_Putative_2	ORF-1	452.514	6	1.41234e-94	6.35552e-93	1.41234e-94			-0.204404	Putative	ORF-1	FALSE
Time	1_vs_6		1_vs_6	Time	Time	Time	6	1	1	6	1	6	ORF-1L1-S	ORF-1	452.514	6	1.41234e-94	6.35552e-93	1.41234e-94			-0.0951114	5`-long	ORF-1	FALSE
Time	1_vs_6		1_vs_6	Time	Time	Time	6	1	1	6	1	6	ORF-1M1	ORF-1	452.514	6	1.41234e-94	6.35552e-93	1.41234e-94		2.41361e-92	-0.468935	5`-long	ORF-1	FALSE
Time	1_vs_6		1_vs_6	Time	Time	Time	6	1	1	6	1	6	ORF-1M1-S	ORF-1	452.514	6	1.41234e-94	6.35552e-93	1.41234e-94			-0.171306	5`-long	ORF-1	FALSE
Time	1_vs_6		1_vs_6	Time	Time	Time	6	1	1	6	1	6	ORF-1M2	ORF-1	452.514	6	1.41234e-94	6.35552e-93	1.41234e-94		6.14807e-18	0.107954	5`-long	ORF-1	FALSE
Time	1_vs_6		1_vs_6	Time	Time	Time	6	1	1	6	1	6	TRL29.2	UL29	17.8563	3	0.000470906	0.00162751	0.000470906			-0.439201	Putative	UL29-28-27	FALSE
Time	1_vs_6		1_vs_6	Time	Time	Time	6	1	1	6	1	6	TRL29.2_Putative_1	UL29	17.8563	3	0.000470906	0.00162751	0.000470906			-0.867021	Putative	UL29-28-27	FALSE
Time	1_vs_6		1_vs_6	Time	Time	Time	6	1	1	6	1	6	TRL3.5	UL3.5	26.9945	8	0.000708545	0.00212563	0.000708545			-0.972949	Putative	UL1-2-3-3.5	FALSE
Time	1_vs_6		1_vs_6	Time	Time	Time	6	1	1	6	1	6	TRL3.5_NC_1	UL3.5	26.9945	8	0.000708545	0.00212563	0.000708545			-0.0453574	NC	UL1-2-3-3.5	FALSE
Time	1_vs_6		1_vs_6	Time	Time	Time	6	1	1	6	1	6	TRL3.5_NC_2	UL3.5	26.9945	8	0.000708545	0.00212563	0.000708545			-0.490445	NC	UL1-2-3-3.5	FALSE
Time	1_vs_6		1_vs_6	Time	Time	Time	6	1	1	6	1	6	TRL3.5_NC_3	UL3.5	26.9945	8	0.000708545	0.00212563	0.000708545			-0.986541	NC	UL1-2-3-3.5	FALSE
Time	1_vs_6		1_vs_6	Time	Time	Time	6	1	1	6	1	6	TRL3.5_NC_4	UL3.5	26.9945	8	0.000708545	0.00212563	0.000708545			-0.470475	NC	UL1-2-3-3.5	FALSE
Time	1_vs_6		1_vs_6	Time	Time	Time	6	1	1	6	1	6	TRL40	UL40	49.9595	3	8.14957e-11	7.33462e-10	8.14957e-11			-0.15699	Putative	UL38-39-40	FALSE
Time	1_vs_6		1_vs_6	Time	Time	Time	6	1	1	6	1	6	TRS1-L2	US1	18.8985	3	0.00028694	0.00117384	0.00028694		0.00225225	-0.409132	Putative	US1	FALSE
Time	1_vs_6		1_vs_6	Time	Time	Time	6	1	1	6	1	6	TRS1-L3	US1	18.8985	3	0.00028694	0.00117384	0.00028694			-0.260097	Putative	US1	FALSE
Time	1_vs_6		1_vs_6	Time	Time	Time	6	1	1	6	1	6	UL-11-L3	UL12	1.22664	2	0.541549	0.641308				-0.699854	5`-long;Putative	UL14-13-12-11	FALSE
Time	1_vs_6		1_vs_6	Time	Time	Time	6	1	1	6	1	6	UL-11-S_5`-short_2	UL12	1.22664	2	0.541549	0.641308				-0.0854614	5`-short	UL14-13-12-11	FALSE
Time	1_vs_6		1_vs_6	Time	Time	Time	6	1	1	6	1	6	UL1-2-3-3.5	UL1	1.01705	1	0.31322	0.414556				-0.0405177	Canonical;Polygenic	UL1-2-3-3.5	TRUE
Time	1_vs_6		1_vs_6	Time	Time	Time	6	1	1	6	1	6	UL10	UL10	59.2038	4	4.26394e-12	4.79693e-11	4.26394e-12		1.43589e-06	-0.117426	Canonical	UL10	FALSE
Time	1_vs_6		1_vs_6	Time	Time	Time	6	1	1	6	1	6	UL10-L3	UL10	59.2038	4	4.26394e-12	4.79693e-11	4.26394e-12		1.66523e-09	-0.957818	5`-long	UL10	FALSE
Time	1_vs_6		1_vs_6	Time	Time	Time	6	1	1	6	1	6	UL12-11	UL13	4.76859	1	0.0289836	0.0621076	0.0289836		0	-0.0922968	Canonical	UL14-13-12-11	TRUE
Time	1_vs_6		1_vs_6	Time	Time	Time	6	1	1	6	1	6	UL18	UL18	4.35612	2	0.113261	0.169891				0.00297608	Canonical	UL20-19-18	FALSE
Time	1_vs_6		1_vs_6	Time	Time	Time	6	1	1	6	1	6	UL18-AT	UL18	4.35612	2	0.113261	0.169891				-0.107817	3`-long	UL20-19-18	FALSE
Time	1_vs_6		1_vs_6	Time	Time	Time	6	1	1	6	1	6	UL18.5	UL18	4.35612	2	0.113261	0.169891				-0.216254	Polygenic	UL20-19-18	FALSE
Time	1_vs_6		1_vs_6	Time	Time	Time	6	1	1	6	1	6	UL19.37	UL19	16.6952	5	0.00511563	0.0115102	0.00511563		0.006148	-0.779877	Putative	UL20-19-18	FALSE
Time	1_vs_6		1_vs_6	Time	Time	Time	6	1	1	6	1	6	UL21	UL21	0.31122	2	0.855893	0.892039				-0.180798	Canonical	UL21	FALSE
Time	1_vs_6		1_vs_6	Time	Time	Time	6	1	1	6	1	6	UL23	UL23	11.9503	2	0.00254107	0.00672636	0.00254107		0.00243364	-0.0116517	Canonical	UL23-22	FALSE
Time	1_vs_6		1_vs_6	Time	Time	Time	6	1	1	6	1	6	UL23-L1	UL23	11.9503	2	0.00254107	0.00672636	0.00254107		0.0120545	-0.17001	5`-long	UL23-22	FALSE
Time	1_vs_6		1_vs_6	Time	Time	Time	6	1	1	6	1	6	UL26-26.5	UL26	10.1973	1	0.00140644	0.00395561	0.00140644		0	-0.0531132	Canonical;Polygenic	UL24-25-26-26.5	TRUE
Time	1_vs_6		1_vs_6	Time	Time	Time	6	1	1	6	1	6	UL26.6	UL26	10.1973	1	0.00140644	0.00395561	0.00140644		0	-0.0450686	Putative	UL24-25-26-26.5	FALSE
Time	1_vs_6		1_vs_6	Time	Time	Time	6	1	1	6	1	6	UL27	UL27	9.2551	5	0.0993114	0.165519				-0.340509	Canonical	UL29-28-27	FALSE
Time	1_vs_6		1_vs_6	Time	Time	Time	6	1	1	6	1	6	UL27.11-S3	UL27	9.2551	5	0.0993114	0.165519				-0.220014	Putative	UL29-28-27	FALSE
Time	1_vs_6		1_vs_6	Time	Time	Time	6	1	1	6	1	6	UL27.4-S4	UL27	9.2551	5	0.0993114	0.165519				-0.295647	Putative	UL29-28-27	FALSE
Time	1_vs_6		1_vs_6	Time	Time	Time	6	1	1	6	1	6	UL27.5-S2	UL27	9.2551	5	0.0993114	0.165519				-0.859469	Putative	UL29-28-27	FALSE
Time	1_vs_6		1_vs_6	Time	Time	Time	6	1	1	6	1	6	UL27.5-S3	UL27	9.2551	5	0.0993114	0.165519				-0.265328	Putative	UL29-28-27	FALSE
Time	1_vs_6		1_vs_6	Time	Time	Time	6	1	1	6	1	6	UL29	UL29	17.8563	3	0.000470906	0.00162751	0.000470906		0.000301533	-0.749051	Canonical	UL29-28-27	FALSE
Time	1_vs_6		1_vs_6	Time	Time	Time	6	1	1	6	1	6	UL3-3.5	UL3	2.70942	2	0.258022	0.351848				-0.254826	Canonical;Polygenic	UL1-2-3-3.5	TRUE
Time	1_vs_6		1_vs_6	Time	Time	Time	6	1	1	6	1	6	UL3.5	UL3.5	26.9945	8	0.000708545	0.00212563	0.000708545		4.40164e-05	0.00950451	Canonical	UL1-2-3-3.5	FALSE
Time	1_vs_6		1_vs_6	Time	Time	Time	6	1	1	6	1	6	UL31	UL31	0.822386	2	0.662859	0.727528				0.052077	Canonical	UL32-31	FALSE
Time	1_vs_6		1_vs_6	Time	Time	Time	6	1	1	6	1	6	UL31.3_Putative_1	UL31	0.822386	2	0.662859	0.727528				-0.232764	Putative	UL32-31	FALSE
Time	1_vs_6		1_vs_6	Time	Time	Time	6	1	1	6	1	6	UL31_Putative	UL31	0.822386	2	0.662859	0.727528				-0.314905	Putative	UL32-31	FALSE
Time	1_vs_6		1_vs_6	Time	Time	Time	6	1	1	6	1	6	UL34-35	UL34	0.273436	2	0.872216	0.892039				0.0529996	Canonical;Polygenic	UL33-34-35	TRUE
Time	1_vs_6		1_vs_6	Time	Time	Time	6	1	1	6	1	6	UL34L2-35	UL34	0.273436	2	0.872216	0.892039				-0.184232	5`-long;Polygenic	UL33-34-35	TRUE
Time	1_vs_6		1_vs_6	Time	Time	Time	6	1	1	6	1	6	UL35-L3_5`-long_1	UL34	0.273436	2	0.872216	0.892039				-0.350731	5`-long;Putative	UL33-34-35	FALSE
Time	1_vs_6		1_vs_6	Time	Time	Time	6	1	1	6	1	6	UL38	UL38	6.55705	2	0.0376837	0.073729	0.0376837			-0.0653899	Canonical	UL38-39-40	FALSE
Time	1_vs_6		1_vs_6	Time	Time	Time	6	1	1	6	1	6	UL39-40	UL39	47.5302	6	1.46658e-08	1.09994e-07	1.46658e-08		4.10722e-09	-0.600053	Canonical;Polygenic	UL38-39-40	TRUE
Time	1_vs_6		1_vs_6	Time	Time	Time	6	1	1	6	1	6	UL39-40-L	UL39	47.5302	6	1.46658e-08	1.09994e-07	1.46658e-08			0.0617267	5`-long;Polygenic	UL38-39-40	TRUE
Time	1_vs_6		1_vs_6	Time	Time	Time	6	1	1	6	1	6	UL4	UL4	5.76748	2	0.0559251	0.0967934				-0.323589	Canonical	UL5-4	FALSE
Time	1_vs_6		1_vs_6	Time	Time	Time	6	1	1	6	1	6	UL40	UL40	49.9595	3	8.14957e-11	7.33462e-10	8.14957e-11		4.82324e-10	-0.00312068	Canonical	UL38-39-40	FALSE
Time	1_vs_6		1_vs_6	Time	Time	Time	6	1	1	6	1	6	UL40-L12	UL39	47.5302	6	1.46658e-08	1.09994e-07	1.46658e-08			-0.936674	5`-long;Putative	UL38-39-40	FALSE
Time	1_vs_6		1_vs_6	Time	Time	Time	6	1	1	6	1	6	UL40-L16	UL39	47.5302	6	1.46658e-08	1.09994e-07	1.46658e-08			-0.424252	5`-long;Putative	UL38-39-40	FALSE
Time	1_vs_6		1_vs_6	Time	Time	Time	6	1	1	6	1	6	UL40-S	UL40	49.9595	3	8.14957e-11	7.33462e-10	8.14957e-11		9.91257e-06	-0.109604	5`-long	UL38-39-40	FALSE
Time	1_vs_6		1_vs_6	Time	Time	Time	6	1	1	6	1	6	UL40.6_Putative	UL40	49.9595	3	8.14957e-11	7.33462e-10	8.14957e-11		4.01688e-05	-0.123842	Putative	UL38-39-40	FALSE
Time	1_vs_6		1_vs_6	Time	Time	Time	6	1	1	6	1	6	UL41	UL41	1.00364	2	0.605427	0.698569				-0.158676	Canonical	UL41	FALSE
Time	1_vs_6		1_vs_6	Time	Time	Time	6	1	1	6	1	6	UL41.2	UL41	1.00364	2	0.605427	0.698569				-0.0252031	Putative	UL41	FALSE
Time	1_vs_6		1_vs_6	Time	Time	Time	6	1	1	6	1	6	UL42	UL42	5.99739	2	0.0498521	0.0897338	0.0498521			-0.00414281	Canonical	UL42-43-44	FALSE
Time	1_vs_6		1_vs_6	Time	Time	Time	6	1	1	6	1	6	UL42.3_Putative_3	UL42	5.99739	2	0.0498521	0.0897338	0.0498521			-0.316989	Putative	UL42-43-44	FALSE
Time	1_vs_6		1_vs_6	Time	Time	Time	6	1	1	6	1	6	UL43	UL43	62.5624	3	1.66582e-13	2.49874e-12	1.66582e-13			-0.0932343	5`-long	UL42-43-44	FALSE
Time	1_vs_6		1_vs_6	Time	Time	Time	6	1	1	6	1	6	UL43-44	UL43	62.5624	3	1.66582e-13	2.49874e-12	1.66582e-13		8.54813e-14	-0.0818706	Canonical;Polygenic	UL42-43-44	TRUE
Time	1_vs_6		1_vs_6	Time	Time	Time	6	1	1	6	1	6	UL43-S	UL43	62.5624	3	1.66582e-13	2.49874e-12	1.66582e-13		1.03303e-08	-0.100919	Canonical	UL42-43-44	FALSE
Time	1_vs_6		1_vs_6	Time	Time	Time	6	1	1	6	1	6	UL43.13_Putative_3	UL43	62.5624	3	1.66582e-13	2.49874e-12	1.66582e-13			-0.192209	Putative	UL42-43-44	FALSE
Time	1_vs_6		1_vs_6	Time	Time	Time	6	1	1	6	1	6	UL44	UL44	19.9729	4	0.000505578	0.00162751	0.000505578		0.00171437	-0.157597	Canonical	UL42-43-44	FALSE
Time	1_vs_6		1_vs_6	Time	Time	Time	6	1	1	6	1	6	UL44.4-S5	UL44	19.9729	4	0.000505578	0.00162751	0.000505578			-0.975524	Putative	UL42-43-44	FALSE
Time	1_vs_6		1_vs_6	Time	Time	Time	6	1	1	6	1	6	UL46	UL46	17.1261	5	0.00426683	0.0101056	0.00426683		0.0100879	-0.311464	Canonical	UL48-47-46	FALSE
Time	1_vs_6		1_vs_6	Time	Time	Time	6	1	1	6	1	6	UL46.1	UL46	17.1261	5	0.00426683	0.0101056	0.00426683			-0.279144	Putative	UL48-47-46	FALSE
Time	1_vs_6		1_vs_6	Time	Time	Time	6	1	1	6	1	6	UL46.1-S2	UL46	17.1261	5	0.00426683	0.0101056	0.00426683			-0.411017	Putative	UL48-47-46	FALSE
Time	1_vs_6		1_vs_6	Time	Time	Time	6	1	1	6	1	6	UL49	UL49	0.234126	1	0.628481	0.707042				0.00492215	Canonical	UL51-UL49.5-49	FALSE
Time	1_vs_6		1_vs_6	Time	Time	Time	6	1	1	6	1	6	UL49-L	UL49.5	218.461	4	4.01936e-46	9.04357e-45	4.01936e-46			-0.297026	5`-long;Putative	UL51-UL49.5-49	FALSE
Time	1_vs_6		1_vs_6	Time	Time	Time	6	1	1	6	1	6	UL49-L2	UL49.5	218.461	4	4.01936e-46	9.04357e-45	4.01936e-46			-0.390296	5`-long;Putative	UL51-UL49.5-49	FALSE
Time	1_vs_6		1_vs_6	Time	Time	Time	6	1	1	6	1	6	UL49.1-S5	UL49	0.234126	1	0.628481	0.707042				-0.430907	Putative	UL51-UL49.5-49	FALSE
Time	1_vs_6		1_vs_6	Time	Time	Time	6	1	1	6	1	6	UL49.5-49_Polycistronic	UL49.5	218.461	4	4.01936e-46	9.04357e-45	4.01936e-46		1.29443e-44	-0.301298	Polygenic	UL51-UL49.5-49	TRUE
Time	1_vs_6		1_vs_6	Time	Time	Time	6	1	1	6	1	6	UL49.5-S-49	UL49.5	218.461	4	4.01936e-46	9.04357e-45	4.01936e-46		1.11675e-38	-0.142848	Polygenic	UL51-UL49.5-49	TRUE
Time	1_vs_6		1_vs_6	Time	Time	Time	6	1	1	6	1	6	UL50	UL50	25.8966	2	2.38032e-06	1.33893e-05	2.38032e-06		2.2513e-06	-0.0576462	Canonical	UL50	FALSE
Time	1_vs_6		1_vs_6	Time	Time	Time	6	1	1	6	1	6	UL50S	UL50	25.8966	2	2.38032e-06	1.33893e-05	2.38032e-06		2.25852e-05	-0.171407	5`-short	UL50	FALSE
Time	1_vs_6		1_vs_6	Time	Time	Time	6	1	1	6	1	6	UL51	UL51	3.99289	2	0.135817	0.197154				0.00943834	Canonical	UL51-UL49.5-49	FALSE
Time	1_vs_6		1_vs_6	Time	Time	Time	6	1	1	6	1	6	UL51.5	UL51	3.99289	2	0.135817	0.197154				-0.333883	Putative	UL51-UL49.5-49	FALSE
Time	1_vs_6		1_vs_6	Time	Time	Time	6	1	1	6	1	6	UL54	UL54	26.2865	1	2.94333e-07	1.89214e-06	2.94333e-07		0	-0.0821075	Canonical	UL52-53-54	FALSE
Time	1_vs_6		1_vs_6	Time	Time	Time	6	1	1	6	1	6	UL7	UL7	1.74143	1	0.186958	0.262909				-0.0529167	Canonical	UL7-6	FALSE
Time	1_vs_6		1_vs_6	Time	Time	Time	6	1	1	6	1	6	US1-splice	US1	18.8985	3	0.00028694	0.00117384	0.00028694		0.000135754	0.100018	Canonical	US1	FALSE
Time	1_vs_6		1_vs_6	Time	Time	Time	6	1	1	6	1	6	US1_2	US1_2	2.54336	1	0.110759	0.169891				-0.488246	Intron Retention	US1_2	FALSE
Time	1_vs_6		1_vs_6	Time	Time	Time	6	1	1	6	1	6	US1_2-splice	US1_2	2.54336	1	0.110759	0.169891				0.0556434	Canonical	US1_2	FALSE
Time	1_vs_6		1_vs_6	Time	Time	Time	6	1	1	6	1	6	US2	US2	22.1497	2	1.54969e-05	6.9736e-05	1.54969e-05		2.2916e-05	-0.0139759	Canonical	US8-9-2	FALSE
Time	1_vs_6		1_vs_6	Time	Time	Time	6	1	1	6	1	6	US2.3-S3_NC	US2	22.1497	2	1.54969e-05	6.9736e-05	1.54969e-05			-0.0913577	5`-short;NC	US8-9-2	FALSE
Time	1_vs_6		1_vs_6	Time	Time	Time	6	1	1	6	1	6	US3-4	US3	21.8336	1	2.97348e-06	1.48674e-05	2.97348e-06		0	-0.199405	Canonical	US3-4	TRUE
Time	1_vs_6		1_vs_6	Time	Time	Time	6	1	1	6	1	6	US6-7	US6	2.65599	1	0.10316	0.165793				-0.163525	Canonical;Polygenic	US6-7	TRUE
Time	1_vs_6		1_vs_6	Time	Time	Time	6	1	1	6	1	6	US7	US7	8.67771	3	0.0338974	0.0693356	0.0338974			-0.0832671	Canonical	US6-7	FALSE
Time	1_vs_6		1_vs_6	Time	Time	Time	6	1	1	6	1	6	US7-L3	US7	8.67771	3	0.0338974	0.0693356	0.0338974			-0.483064	5`-long	US6-7	FALSE
Time	1_vs_6		1_vs_6	Time	Time	Time	6	1	1	6	1	6	US7.3-S2	US7	8.67771	3	0.0338974	0.0693356	0.0338974			-0.262065	Putative	US6-7	FALSE
Time	1_vs_6		1_vs_6	Time	Time	Time	6	1	1	6	1	6	US8-9	US8	3.48596	3	0.322587	0.414755				-0.119761	Canonical;Polygenic	US8-9-2	TRUE
Time	1_vs_6		1_vs_6	Time	Time	Time	6	1	1	6	1	6	US8-9-2	US8	3.48596	3	0.322587	0.414755				-0.0480741	Canonical;Polygenic	US8-9-2	TRUE
Time	1_vs_6		1_vs_6	Time	Time	Time	6	1	1	6	1	6	US8-9_5`-long	US8	3.48596	3	0.322587	0.414755				-0.20815	5`-long;Polygenic	US8-9-2	TRUE
Time	1_vs_6		1_vs_6	Time	Time	Time	6	1	1	6	1	6	US9	US9	11.6536	2	0.00294753	0.00736881	0.00294753		0.0059777	-0.598522	Canonical	US8-9-2	FALSE
Time	1_vs_6		1_vs_6	Time	Time	Time	6	1	1	6	1	6	US9-L2_5`-long_3	US8	3.48596	3	0.322587	0.414755				-0.280204	5`-long;Putative	US8-9-2	FALSE
Time	1_vs_6		1_vs_6	Time	Time	Time	6	1	1	6	1	6	nc-EP0-3	EP0	3.74664	4	0.441378	0.547108				-0.554587	5`-short;NC	EP0	FALSE
Time	1_vs_6		1_vs_6	Time	Time	Time	6	1	1	6	1	6	nc-UL3.5_5`-short	UL3.5	26.9945	8	0.000708545	0.00212563	0.000708545			-0.114429	5`-short	UL1-2-3-3.5	FALSE
Time	1_vs_6		1_vs_6	Time	Time	Time	6	1	1	6	1	6	nc-UL3.5_NC	UL3.5	26.9945	8	0.000708545	0.00212563	0.000708545			-0.467491	NC	UL1-2-3-3.5	FALSE
Time	1_vs_6		1_vs_6	Time	Time	Time	6	1	1	6	1	6	nc-UL46_Putative	UL46	17.1261	5	0.00426683	0.0101056	0.00426683			-0.907831	Putative	UL48-47-46	FALSE
Time	1_vs_6		1_vs_6	Time	Time	Time	6	1	1	6	1	6	nc-US1_NC_23	US1	18.8985	3	0.00028694	0.00117384	0.00028694			-0.324854	3`-short;NC	US1
Time	1_vs_8		1_vs_8	Time	Time	Time	8	1	1	8	1	8	EP0	EP0	3.74664	4	0.441378	0.547108				-0.211509	Intron Retention	EP0	FALSE
Time	1_vs_8		1_vs_8	Time	Time	Time	8	1	1	8	1	8	EP0-sp1	EP0	3.74664	4	0.441378	0.547108				-0.0949954	Canonical	EP0	FALSE
Time	1_vs_8		1_vs_8	Time	Time	Time	8	1	1	8	1	8	EP0.3	EP0	3.74664	4	0.441378	0.547108				-0.335928	Putative	EP0	FALSE
Time	1_vs_8		1_vs_8	Time	Time	Time	8	1	1	8	1	8	EP0.5-S	EP0	3.74664	4	0.441378	0.547108				-0.269322	Putative	EP0	FALSE
Time	1_vs_8		1_vs_8	Time	Time	Time	8	1	1	8	1	8	NOIR-1M	NOIR	12.0922	1	0.000506336	0.00162751	0.000506336		0	-0.104864	Canonical	NOIR	FALSE
Time	1_vs_8		1_vs_8	Time	Time	Time	8	1	1	8	1	8	NOIR_2-1M-2	NOIR_2	3.93371	1	0.0473273	0.0887387	0.0473273		0	-0.123875	Canonical	NOIR_2	FALSE
Time	1_vs_8		1_vs_8	Time	Time	Time	8	1	1	8	1	8	ORF-1	ORF-1	452.514	6	1.41234e-94	6.35552e-93	1.41234e-94		1.6742e-33	0.0735236	Canonical	ORF-1	FALSE
Time	1_vs_8		1_vs_8	Time	Time	Time	8	1	1	8	1	8	ORF-1.5-S_Putative_2	ORF-1	452.514	6	1.41234e-94	6.35552e-93	1.41234e-94			-0.198355	Putative	ORF-1	FALSE
Time	1_vs_8		1_vs_8	Time	Time	Time	8	1	1	8	1	8	ORF-1L1-S	ORF-1	452.514	6	1.41234e-94	6.35552e-93	1.41234e-94			-0.0987937	5`-long	ORF-1	FALSE
Time	1_vs_8		1_vs_8	Time	Time	Time	8	1	1	8	1	8	ORF-1M1	ORF-1	452.514	6	1.41234e-94	6.35552e-93	1.41234e-94		2.41361e-92	-0.545194	5`-long	ORF-1	FALSE
Time	1_vs_8		1_vs_8	Time	Time	Time	8	1	1	8	1	8	ORF-1M1-S	ORF-1	452.514	6	1.41234e-94	6.35552e-93	1.41234e-94			-0.179401	5`-long	ORF-1	FALSE
Time	1_vs_8		1_vs_8	Time	Time	Time	8	1	1	8	1	8	ORF-1M2	ORF-1	452.514	6	1.41234e-94	6.35552e-93	1.41234e-94		6.14807e-18	0.117926	5`-long	ORF-1	FALSE
Time	1_vs_8		1_vs_8	Time	Time	Time	8	1	1	8	1	8	TRL29.2	UL29	17.8563	3	0.000470906	0.00162751	0.000470906			-0.574113	Putative	UL29-28-27	FALSE
Time	1_vs_8		1_vs_8	Time	Time	Time	8	1	1	8	1	8	TRL29.2_Putative_1	UL29	17.8563	3	0.000470906	0.00162751	0.000470906			-0.847164	Putative	UL29-28-27	FALSE
Time	1_vs_8		1_vs_8	Time	Time	Time	8	1	1	8	1	8	TRL3.5	UL3.5	26.9945	8	0.000708545	0.00212563	0.000708545			-0.965524	Putative	UL1-2-3-3.5	FALSE
Time	1_vs_8		1_vs_8	Time	Time	Time	8	1	1	8	1	8	TRL3.5_NC_1	UL3.5	26.9945	8	0.000708545	0.00212563	0.000708545			-0.0528168	NC	UL1-2-3-3.5	FALSE
Time	1_vs_8		1_vs_8	Time	Time	Time	8	1	1	8	1	8	TRL3.5_NC_2	UL3.5	26.9945	8	0.000708545	0.00212563	0.000708545			-0.486729	NC	UL1-2-3-3.5	FALSE
Time	1_vs_8		1_vs_8	Time	Time	Time	8	1	1	8	1	8	TRL3.5_NC_3	UL3.5	26.9945	8	0.000708545	0.00212563	0.000708545			-0.983601	NC	UL1-2-3-3.5	FALSE
Time	1_vs_8		1_vs_8	Time	Time	Time	8	1	1	8	1	8	TRL3.5_NC_4	UL3.5	26.9945	8	0.000708545	0.00212563	0.000708545			-0.475555	NC	UL1-2-3-3.5	FALSE
Time	1_vs_8		1_vs_8	Time	Time	Time	8	1	1	8	1	8	TRL40	UL40	49.9595	3	8.14957e-11	7.33462e-10	8.14957e-11			-0.163781	Putative	UL38-39-40	FALSE
Time	1_vs_8		1_vs_8	Time	Time	Time	8	1	1	8	1	8	TRS1-L2	US1	18.8985	3	0.00028694	0.00117384	0.00028694		0.00225225	-0.399012	Putative	US1	FALSE
Time	1_vs_8		1_vs_8	Time	Time	Time	8	1	1	8	1	8	TRS1-L3	US1	18.8985	3	0.00028694	0.00117384	0.00028694			-0.23478	Putative	US1	FALSE
Time	1_vs_8		1_vs_8	Time	Time	Time	8	1	1	8	1	8	UL-11-L3	UL12	1.22664	2	0.541549	0.641308				-0.70713	5`-long;Putative	UL14-13-12-11	FALSE
Time	1_vs_8		1_vs_8	Time	Time	Time	8	1	1	8	1	8	UL-11-S_5`-short_2	UL12	1.22664	2	0.541549	0.641308				-0.120227	5`-short	UL14-13-12-11	FALSE
Time	1_vs_8		1_vs_8	Time	Time	Time	8	1	1	8	1	8	UL1-2-3-3.5	UL1	1.01705	1	0.31322	0.414556				-0.0226597	Canonical;Polygenic	UL1-2-3-3.5	TRUE
Time	1_vs_8		1_vs_8	Time	Time	Time	8	1	1	8	1	8	UL10	UL10	59.2038	4	4.26394e-12	4.79693e-11	4.26394e-12		1.43589e-06	-0.0983162	Canonical	UL10	FALSE
Time	1_vs_8		1_vs_8	Time	Time	Time	8	1	1	8	1	8	UL10-L3	UL10	59.2038	4	4.26394e-12	4.79693e-11	4.26394e-12		1.66523e-09	-0.975941	5`-long	UL10	FALSE
Time	1_vs_8		1_vs_8	Time	Time	Time	8	1	1	8	1	8	UL12-11	UL13	4.76859	1	0.0289836	0.0621076	0.0289836		0	-0.117544	Canonical	UL14-13-12-11	TRUE
Time	1_vs_8		1_vs_8	Time	Time	Time	8	1	1	8	1	8	UL18	UL18	4.35612	2	0.113261	0.169891				0.00804095	Canonical	UL20-19-18	FALSE
Time	1_vs_8		1_vs_8	Time	Time	Time	8	1	1	8	1	8	UL18-AT	UL18	4.35612	2	0.113261	0.169891				-0.120082	3`-long	UL20-19-18	FALSE
Time	1_vs_8		1_vs_8	Time	Time	Time	8	1	1	8	1	8	UL18.5	UL18	4.35612	2	0.113261	0.169891				-0.209054	Polygenic	UL20-19-18	FALSE
Time	1_vs_8		1_vs_8	Time	Time	Time	8	1	1	8	1	8	UL19.37	UL19	16.6952	5	0.00511563	0.0115102	0.00511563		0.006148	-0.854982	Putative	UL20-19-18	FALSE
Time	1_vs_8		1_vs_8	Time	Time	Time	8	1	1	8	1	8	UL21	UL21	0.31122	2	0.855893	0.892039				-0.176774	Canonical	UL21	FALSE
Time	1_vs_8		1_vs_8	Time	Time	Time	8	1	1	8	1	8	UL23	UL23	11.9503	2	0.00254107	0.00672636	0.00254107		0.00243364	-0.0536627	Canonical	UL23-22	FALSE
Time	1_vs_8		1_vs_8	Time	Time	Time	8	1	1	8	1	8	UL23-L1	UL23	11.9503	2	0.00254107	0.00672636	0.00254107		0.0120545	-0.130801	5`-long	UL23-22	FALSE
Time	1_vs_8		1_vs_8	Time	Time	Time	8	1	1	8	1	8	UL26-26.5	UL26	10.1973	1	0.00140644	0.00395561	0.00140644		0	-0.0542575	Canonical;Polygenic	UL24-25-26-26.5	TRUE
Time	1_vs_8		1_vs_8	Time	Time	Time	8	1	1	8	1	8	UL26.6	UL26	10.1973	1	0.00140644	0.00395561	0.00140644		0	-0.0439244	Putative	UL24-25-26-26.5	FALSE
Time	1_vs_8		1_vs_8	Time	Time	Time	8	1	1	8	1	8	UL27	UL27	9.2551	5	0.0993114	0.165519				-0.343985	Canonical	UL29-28-27	FALSE
Time	1_vs_8		1_vs_8	Time	Time	Time	8	1	1	8	1	8	UL27.11-S3	UL27	9.2551	5	0.0993114	0.165519				-0.23295	Putative	UL29-28-27	FALSE
Time	1_vs_8		1_vs_8	Time	Time	Time	8	1	1	8	1	8	UL27.4-S4	UL27	9.2551	5	0.0993114	0.165519				-0.336243	Putative	UL29-28-27	FALSE
Time	1_vs_8		1_vs_8	Time	Time	Time	8	1	1	8	1	8	UL27.5-S2	UL27	9.2551	5	0.0993114	0.165519				-0.815927	Putative	UL29-28-27	FALSE
Time	1_vs_8		1_vs_8	Time	Time	Time	8	1	1	8	1	8	UL27.5-S3	UL27	9.2551	5	0.0993114	0.165519				-0.269758	Putative	UL29-28-27	FALSE
Time	1_vs_8		1_vs_8	Time	Time	Time	8	1	1	8	1	8	UL29	UL29	17.8563	3	0.000470906	0.00162751	0.000470906		0.000301533	-0.624625	Canonical	UL29-28-27	FALSE
Time	1_vs_8		1_vs_8	Time	Time	Time	8	1	1	8	1	8	UL3-3.5	UL3	2.70942	2	0.258022	0.351848				-0.298479	Canonical;Polygenic	UL1-2-3-3.5	TRUE
Time	1_vs_8		1_vs_8	Time	Time	Time	8	1	1	8	1	8	UL3.5	UL3.5	26.9945	8	0.000708545	0.00212563	0.000708545		4.40164e-05	-0.00769465	Canonical	UL1-2-3-3.5	FALSE
Time	1_vs_8		1_vs_8	Time	Time	Time	8	1	1	8	1	8	UL31	UL31	0.822386	2	0.662859	0.727528				0.0612056	Canonical	UL32-31	FALSE
Time	1_vs_8		1_vs_8	Time	Time	Time	8	1	1	8	1	8	UL31.3_Putative_1	UL31	0.822386	2	0.662859	0.727528				-0.236365	Putative	UL32-31	FALSE
Time	1_vs_8		1_vs_8	Time	Time	Time	8	1	1	8	1	8	UL31_Putative	UL31	0.822386	2	0.662859	0.727528				-0.32484	Putative	UL32-31	FALSE
Time	1_vs_8		1_vs_8	Time	Time	Time	8	1	1	8	1	8	UL34-35	UL34	0.273436	2	0.872216	0.892039				0.0535914	Canonical;Polygenic	UL33-34-35	TRUE
Time	1_vs_8		1_vs_8	Time	Time	Time	8	1	1	8	1	8	UL34L2-35	UL34	0.273436	2	0.872216	0.892039				-0.189388	5`-long;Polygenic	UL33-34-35	TRUE
Time	1_vs_8		1_vs_8	Time	Time	Time	8	1	1	8	1	8	UL35-L3_5`-long_1	UL34	0.273436	2	0.872216	0.892039				-0.350624	5`-long;Putative	UL33-34-35	FALSE
Time	1_vs_8		1_vs_8	Time	Time	Time	8	1	1	8	1	8	UL38	UL38	6.55705	2	0.0376837	0.073729	0.0376837			-0.0670659	Canonical	UL38-39-40	FALSE
Time	1_vs_8		1_vs_8	Time	Time	Time	8	1	1	8	1	8	UL39-40	UL39	47.5302	6	1.46658e-08	1.09994e-07	1.46658e-08		4.10722e-09	-0.61911	Canonical;Polygenic	UL38-39-40	TRUE
Time	1_vs_8		1_vs_8	Time	Time	Time	8	1	1	8	1	8	UL39-40-L	UL39	47.5302	6	1.46658e-08	1.09994e-07	1.46658e-08			0.0163681	5`-long;Polygenic	UL38-39-40	TRUE
Time	1_vs_8		1_vs_8	Time	Time	Time	8	1	1	8	1	8	UL4	UL4	5.76748	2	0.0559251	0.0967934				-0.29434	Canonical	UL5-4	FALSE
Time	1_vs_8		1_vs_8	Time	Time	Time	8	1	1	8	1	8	UL40	UL40	49.9595	3	8.14957e-11	7.33462e-10	8.14957e-11		4.82324e-10	-0.0209827	Canonical	UL38-39-40	FALSE
Time	1_vs_8		1_vs_8	Time	Time	Time	8	1	1	8	1	8	UL40-L12	UL39	47.5302	6	1.46658e-08	1.09994e-07	1.46658e-08			-0.973734	5`-long;Putative	UL38-39-40	FALSE
Time	1_vs_8		1_vs_8	Time	Time	Time	8	1	1	8	1	8	UL40-L16	UL39	47.5302	6	1.46658e-08	1.09994e-07	1.46658e-08			-0.480792	5`-long;Putative	UL38-39-40	FALSE
Time	1_vs_8		1_vs_8	Time	Time	Time	8	1	1	8	1	8	UL40-S	UL40	49.9595	3	8.14957e-11	7.33462e-10	8.14957e-11		9.91257e-06	-0.0943178	5`-long	UL38-39-40	FALSE
Time	1_vs_8		1_vs_8	Time	Time	Time	8	1	1	8	1	8	UL40.6_Putative	UL40	49.9595	3	8.14957e-11	7.33462e-10	8.14957e-11		4.01688e-05	-0.123191	Putative	UL38-39-40	FALSE
Time	1_vs_8		1_vs_8	Time	Time	Time	8	1	1	8	1	8	UL41	UL41	1.00364	2	0.605427	0.698569				-0.137434	Canonical	UL41	FALSE
Time	1_vs_8		1_vs_8	Time	Time	Time	8	1	1	8	1	8	UL41.2	UL41	1.00364	2	0.605427	0.698569				-0.0381635	Putative	UL41	FALSE
Time	1_vs_8		1_vs_8	Time	Time	Time	8	1	1	8	1	8	UL42	UL42	5.99739	2	0.0498521	0.0897338	0.0498521			-0.00820189	Canonical	UL42-43-44	FALSE
Time	1_vs_8		1_vs_8	Time	Time	Time	8	1	1	8	1	8	UL42.3_Putative_3	UL42	5.99739	2	0.0498521	0.0897338	0.0498521			-0.322538	Putative	UL42-43-44	FALSE
Time	1_vs_8		1_vs_8	Time	Time	Time	8	1	1	8	1	8	UL43	UL43	62.5624	3	1.66582e-13	2.49874e-12	1.66582e-13			-0.110481	5`-long	UL42-43-44	FALSE
Time	1_vs_8		1_vs_8	Time	Time	Time	8	1	1	8	1	8	UL43-44	UL43	62.5624	3	1.66582e-13	2.49874e-12	1.66582e-13		8.54813e-14	-0.0444263	Canonical;Polygenic	UL42-43-44	TRUE
Time	1_vs_8		1_vs_8	Time	Time	Time	8	1	1	8	1	8	UL43-S	UL43	62.5624	3	1.66582e-13	2.49874e-12	1.66582e-13		1.03303e-08	-0.117924	Canonical	UL42-43-44	FALSE
Time	1_vs_8		1_vs_8	Time	Time	Time	8	1	1	8	1	8	UL43.13_Putative_3	UL43	62.5624	3	1.66582e-13	2.49874e-12	1.66582e-13			-0.199224	Putative	UL42-43-44	FALSE
Time	1_vs_8		1_vs_8	Time	Time	Time	8	1	1	8	1	8	UL44	UL44	19.9729	4	0.000505578	0.00162751	0.000505578		0.00171437	-0.148544	Canonical	UL42-43-44	FALSE
Time	1_vs_8		1_vs_8	Time	Time	Time	8	1	1	8	1	8	UL44.4-S5	UL44	19.9729	4	0.000505578	0.00162751	0.000505578			-0.97119	Putative	UL42-43-44	FALSE
Time	1_vs_8		1_vs_8	Time	Time	Time	8	1	1	8	1	8	UL46	UL46	17.1261	5	0.00426683	0.0101056	0.00426683		0.0100879	-0.272964	Canonical	UL48-47-46	FALSE
Time	1_vs_8		1_vs_8	Time	Time	Time	8	1	1	8	1	8	UL46.1	UL46	17.1261	5	0.00426683	0.0101056	0.00426683			-0.313194	Putative	UL48-47-46	FALSE
Time	1_vs_8		1_vs_8	Time	Time	Time	8	1	1	8	1	8	UL46.1-S2	UL46	17.1261	5	0.00426683	0.0101056	0.00426683			-0.424922	Putative	UL48-47-46	FALSE
Time	1_vs_8		1_vs_8	Time	Time	Time	8	1	1	8	1	8	UL49	UL49	0.234126	1	0.628481	0.707042				0.00530605	Canonical	UL51-UL49.5-49	FALSE
Time	1_vs_8		1_vs_8	Time	Time	Time	8	1	1	8	1	8	UL49-L	UL49.5	218.461	4	4.01936e-46	9.04357e-45	4.01936e-46			-0.279444	5`-long;Putative	UL51-UL49.5-49	FALSE
Time	1_vs_8		1_vs_8	Time	Time	Time	8	1	1	8	1	8	UL49-L2	UL49.5	218.461	4	4.01936e-46	9.04357e-45	4.01936e-46			-0.373814	5`-long;Putative	UL51-UL49.5-49	FALSE
Time	1_vs_8		1_vs_8	Time	Time	Time	8	1	1	8	1	8	UL49.1-S5	UL49	0.234126	1	0.628481	0.707042				-0.442806	Putative	UL51-UL49.5-49	FALSE
Time	1_vs_8		1_vs_8	Time	Time	Time	8	1	1	8	1	8	UL49.5-49_Polycistronic	UL49.5	218.461	4	4.01936e-46	9.04357e-45	4.01936e-46		1.29443e-44	-0.283195	Polygenic	UL51-UL49.5-49	TRUE
Time	1_vs_8		1_vs_8	Time	Time	Time	8	1	1	8	1	8	UL49.5-S-49	UL49.5	218.461	4	4.01936e-46	9.04357e-45	4.01936e-46		1.11675e-38	-0.199246	Polygenic	UL51-UL49.5-49	TRUE
Time	1_vs_8		1_vs_8	Time	Time	Time	8	1	1	8	1	8	UL50	UL50	25.8966	2	2.38032e-06	1.33893e-05	2.38032e-06		2.2513e-06	-0.0556139	Canonical	UL50	FALSE
Time	1_vs_8		1_vs_8	Time	Time	Time	8	1	1	8	1	8	UL50S	UL50	25.8966	2	2.38032e-06	1.33893e-05	2.38032e-06		2.25852e-05	-0.186793	5`-short	UL50	FALSE
Time	1_vs_8		1_vs_8	Time	Time	Time	8	1	1	8	1	8	UL51	UL51	3.99289	2	0.135817	0.197154				-0.048136	Canonical	UL51-UL49.5-49	FALSE
Time	1_vs_8		1_vs_8	Time	Time	Time	8	1	1	8	1	8	UL51.5	UL51	3.99289	2	0.135817	0.197154				-0.291018	Putative	UL51-UL49.5-49	FALSE
Time	1_vs_8		1_vs_8	Time	Time	Time	8	1	1	8	1	8	UL54	UL54	26.2865	1	2.94333e-07	1.89214e-06	2.94333e-07		0	-0.0828606	Canonical	UL52-53-54	FALSE
Time	1_vs_8		1_vs_8	Time	Time	Time	8	1	1	8	1	8	UL7	UL7	1.74143	1	0.186958	0.262909				-0.0384402	Canonical	UL7-6	FALSE
Time	1_vs_8		1_vs_8	Time	Time	Time	8	1	1	8	1	8	US1-splice	US1	18.8985	3	0.00028694	0.00117384	0.00028694		0.000135754	0.0592475	Canonical	US1	FALSE
Time	1_vs_8		1_vs_8	Time	Time	Time	8	1	1	8	1	8	US1_2	US1_2	2.54336	1	0.110759	0.169891				-0.48507	Intron Retention	US1_2	FALSE
Time	1_vs_8		1_vs_8	Time	Time	Time	8	1	1	8	1	8	US1_2-splice	US1_2	2.54336	1	0.110759	0.169891				0.0516419	Canonical	US1_2	FALSE
Time	1_vs_8		1_vs_8	Time	Time	Time	8	1	1	8	1	8	US2	US2	22.1497	2	1.54969e-05	6.9736e-05	1.54969e-05		2.2916e-05	-0.0329915	Canonical	US8-9-2	FALSE
Time	1_vs_8		1_vs_8	Time	Time	Time	8	1	1	8	1	8	US2.3-S3_NC	US2	22.1497	2	1.54969e-05	6.9736e-05	1.54969e-05			-0.0792654	5`-short;NC	US8-9-2	FALSE
Time	1_vs_8		1_vs_8	Time	Time	Time	8	1	1	8	1	8	US3-4	US3	21.8336	1	2.97348e-06	1.48674e-05	2.97348e-06		0	-0.150296	Canonical	US3-4	TRUE
Time	1_vs_8		1_vs_8	Time	Time	Time	8	1	1	8	1	8	US6-7	US6	2.65599	1	0.10316	0.165793				-0.0971376	Canonical;Polygenic	US6-7	TRUE
Time	1_vs_8		1_vs_8	Time	Time	Time	8	1	1	8	1	8	US7	US7	8.67771	3	0.0338974	0.0693356	0.0338974			-0.0831925	Canonical	US6-7	FALSE
Time	1_vs_8		1_vs_8	Time	Time	Time	8	1	1	8	1	8	US7-L3	US7	8.67771	3	0.0338974	0.0693356	0.0338974			-0.478553	5`-long	US6-7	FALSE
Time	1_vs_8		1_vs_8	Time	Time	Time	8	1	1	8	1	8	US7.3-S2	US7	8.67771	3	0.0338974	0.0693356	0.0338974			-0.275876	Putative	US6-7	FALSE
Time	1_vs_8		1_vs_8	Time	Time	Time	8	1	1	8	1	8	US8-9	US8	3.48596	3	0.322587	0.414755				-0.0345737	Canonical;Polygenic	US8-9-2	TRUE
Time	1_vs_8		1_vs_8	Time	Time	Time	8	1	1	8	1	8	US8-9-2	US8	3.48596	3	0.322587	0.414755				-0.162878	Canonical;Polygenic	US8-9-2	TRUE
Time	1_vs_8		1_vs_8	Time	Time	Time	8	1	1	8	1	8	US8-9_5`-long	US8	3.48596	3	0.322587	0.414755				-0.226917	5`-long;Polygenic	US8-9-2	TRUE
Time	1_vs_8		1_vs_8	Time	Time	Time	8	1	1	8	1	8	US9	US9	11.6536	2	0.00294753	0.00736881	0.00294753		0.0059777	-0.535596	Canonical	US8-9-2	FALSE
Time	1_vs_8		1_vs_8	Time	Time	Time	8	1	1	8	1	8	US9-L2_5`-long_3	US8	3.48596	3	0.322587	0.414755				-0.241573	5`-long;Putative	US8-9-2	FALSE
Time	1_vs_8		1_vs_8	Time	Time	Time	8	1	1	8	1	8	nc-EP0-3	EP0	3.74664	4	0.441378	0.547108				-0.531376	5`-short;NC	EP0	FALSE
Time	1_vs_8		1_vs_8	Time	Time	Time	8	1	1	8	1	8	nc-UL3.5_5`-short	UL3.5	26.9945	8	0.000708545	0.00212563	0.000708545			-0.119638	5`-short	UL1-2-3-3.5	FALSE
Time	1_vs_8		1_vs_8	Time	Time	Time	8	1	1	8	1	8	nc-UL3.5_NC	UL3.5	26.9945	8	0.000708545	0.00212563	0.000708545			-0.471625	NC	UL1-2-3-3.5	FALSE
Time	1_vs_8		1_vs_8	Time	Time	Time	8	1	1	8	1	8	nc-UL46_Putative	UL46	17.1261	5	0.00426683	0.0101056	0.00426683			-0.907659	Putative	UL48-47-46	FALSE
Time	1_vs_8		1_vs_8	Time	Time	Time	8	1	1	8	1	8	nc-US1_NC_23	US1	18.8985	3	0.00028694	0.00117384	0.00028694			-0.325468	3`-short;NC	US1
