# Supplementary material for: Multi-platform profiling reveals host- and cell -type-specific pseudorabies virus gene expression
Source: Sci Rep. 2026 Apr 1;16:15297. doi: 10.1038/s41598-026-45990-4 (PMC13181115; doi:10.1038/s41598-026-45990-4)
Supplement: Supplementary file 22 — Supplementary Material 22 [file 41598_2026_45990_MOESM22_ESM.xlsx]

## Sheet: Sheet1
Ref_Class	seqnames	source	strand	start	end	transcript_id	TX_category	gene	C6	NRK	PC-12	PK-15	Total_read_count	C6_12h_1	C6_12h_2	C6_12h_3	C6_1h_1	C6_1h_2	C6_1h_3	C6_2h_1	C6_2h_2	C6_4h_1	C6_4h_2	C6_4h_3	C6_6h_1	C6_6h_2	C6_6h_3	C6_8h_1	C6_8h_2	C6_8h_3	NRK_12h_1	NRK_12h_2	NRK_12h_3	NRK_1h_1	NRK_1h_2	NRK_1h_3	NRK_2h_1	NRK_2h_2	NRK_2h_3	NRK_4h_1	NRK_4h_2	NRK_4h_3	NRK_6h_1	NRK_6h_2	NRK_6h_3	NRK_8h_1	NRK_8h_2	NRK_8h_3	PC-12_12h_1
AZURE-L	LT934125.1	Torma_et_al_2022	-	117251	119190	AZURE-L	5`-long	AZURE	1	2	1	0	4															1			1															1			1
AZURE-M	LT934125.1	Torma_et_al_2022	-	117251	118739	AZURE-M	Canonical	AZURE	12	19	2	0	33	1		5							1		2		1		2		1	8	1						1						1	5		2
CEP	LT934125.1	Kakuk_et_al_2025	+	95750	95869	NOV_TX_2076	Intergenic	EP0	2	0	8	3	13	1		1
CTO-AT2	LT934125.1	Torma_et_al_2022	-	62344	63420	CTO-AT2	3`-long	CTO	1	0	1	20	22	1
CTO-L	LT934125.1	Torma_et_al_2022	-	63164	65752	CTO-L	5`-long	CTO	10	12	11	43	76	2	4	3												1			3	3	2										1			2	1		5
CTO-M	LT934125.1	Torma_et_al_2022	-	63164	64127	CTO-M	5`-long	CTO	64	108	233	454	859	18	20	6								1		2	1	2	7	7	19	35	41										1			3	7	2	61
CTO-S	LT934125.1	Torma_et_al_2022	-	63164	63420	CTO-S	Canonical	CTO	21979	32471	90952	302490	447892	5354	4986	1400	5	6	4	14	50	108	105	59	785	1044	986	1906	2820	2347	6654	9911	11648		1			3	7	42	53	75	596	617	475	1197	757	435	19961
ELIE-2	LT934125.1	Torma_et_al_2022	+	101661	102393	ELIE-2	5`-long	ELIE	1	0	2	0	3		1
ELIE-2-L	LT934125.1	Torma_et_al_2022	+	101291	102393	ELIE-2-L	5`-long	ELIE	0	0	1	2	3
EP0	LT934125.1	Torma_et_al_2022	-	95889	97361	EP0	Intron Retention	EP0	393	599	297	944	2233	68	128	50	4			10	3	6		2	10	19	17	25	21	30	73	177	158		2			1	1	3	6	4	12	14	12	79	33	24	27
EP0-L2	LT934125.1	Torma_et_al_2022	-	95889	97537	EP0-L2	5`-long	EP0	4	14	6	2	26		1	1					1						1					5	4													4		1
EP0-sp1	LT934125.1	Torma_et_al_2022	-	95889	97361	EP0-sp1	Canonical	EP0	79	128	82	660	949	9	25	19				1	1					2	4	11	2	5	14	46	37									1	2	1	3	10	10	4	10
EP0-sp2	LT934125.1	Torma_et_al_2022	-	95889	97361	EP0-sp2	Splice-variant	EP0	9	14	10	33	66		6	2											1				3	4	3		1						1					1	1		1
EP0.3	LT934125.1	Kakuk_et_al_2025	-	95898	96840	NOV_TX_4781	Putative	EP0	134	121	123	155	533	28	30	28		1	1	3	1		1		2	3	3	9	11	13	16	31	25							1	3	4	5	7		15	6	8	17
EP0.5-S	LT934125.1	Torma_et_al_2022	-	95889	97175	EP0.5-S	Putative	EP0	31	23	17	33	104	9	4	7									1	2	1	1	2	4	4	6	6									1	1	1	1	1	2		1
FORF15	LT934125.1	Torma_et_al_2022	-	71548	73108	FORF15	Intron Retention	UL15	24	24	17	36	101	6	5	6								1	1			2	1	2	6	7	4													3	1	3	3
FORF15-L	LT934125.1	Torma_et_al_2022	-	71548	74345	FORF15-L	5`-long;Putative	UL15	22	17	16	101	156	4	6	4								1		1	1	2	1	2	1	3	4									1				3		5	9
FORF15-S-L3	LT934125.1	Kakuk_et_al_2025	-	71549	72316	NOV_TX_4371	5`-long;Putative	UL15	2	7	10	11	30	1		1															3	2	2																5
FORF15-S2_Putative_1	LT934125.1	Kakuk_et_al_2025	-	71549	71775	NOV_TX_4352	Putative	UL15	23	12	39	35	109	10	3	4									1		1	3		1	5	4	3																8
IE180	LT934125.1	Torma_et_al_2022	-	102362	107560	IE180	Canonical	IE180	9	10	1	27	47	1	1	5									1			1			1	3	3										1			1		1
IE180_2	LT934125.1	Torma_et_al_2022	+	136158	141356	IE180_2	Canonical	IE180_2	10	10	1	27	48	1	1	5									1			2			1	3	3										1			1		1
NOIR-1M	LT934125.1	Torma_et_al_2022	+	107483	108830	NOIR-1M	Canonical	NOIR	228	815	712	2063	3818	70	49	21				1					10	9	5	18	27	18	251	201	173							4	4	2	12	8	11	65	52	32	164
NOIR-1M-splice	LT934125.1	Torma_et_al_2022	+	107483	108830	NOIR-1M-splice	Splice-variant	NOIR	2	4	0	5	11	1	1																1	1	1													1
NOIR-1M_5`-long_3	LT934125.1	Kakuk_et_al_2025	+	107421	108829	NOV_TX_2120	5`-long	NOIR	23	44	47	292	406	5	5	1					1	1				1		4	4	1	11	11	11										1			5	3	2	7
NOIR-2	LT934125.1	Torma_et_al_2022	-	110204	111104	NOIR-2	NC	NOIR	1	5	7	12	25																1		1	1	2												1				1
NOIR-L3	LT934125.1	Torma_et_al_2022	+	107309	108830	NOIR-L3	5`-long	NOIR	1	1	9	31	42		1																	1																	2
NOIR-L3_5`-long	LT934125.1	Kakuk_et_al_2025	+	107168	108829	NOV_TX_2111	5`-long	NOIR	0	2	4	13	19																		1		1																1
NOIR-L4	LT934125.1	Kakuk_et_al_2025	+	107029	108829	NOV_TX_2108	5`-long	NOIR	3	0	3	15	21	1															1	1																			1
NOIR_2-1L-2	LT934125.1	Torma_et_al_2022	-	134888	136285	NOIR_2-1L-2	5`-long	NOIR_2	35	54	49	336	474	8	8	4					1				1	1		5	4	3	12	18	12											2	1	6	2	1	7
NOIR_2-1L3-2	LT934125.1	Torma_et_al_2022	-	134888	136409	NOIR_2-1L3-2	5`-long	NOIR_2	1	1	9	30	41		1																	1																	2
NOIR_2-1M-2	LT934125.1	Torma_et_al_2022	-	134888	136235	NOIR_2-1M-2	Canonical	NOIR_2	227	812	709	2063	3811	70	49	21				1					10	8	4	18	28	18	251	201	172							4	4	2	11	8	11	65	52	31	164
NOIR_2-2	LT934125.1	Torma_et_al_2022	+	132614	133513	NOIR_2-2	NC	NOIR_2	1	5	7	12	25																1		1	1	2												1				1
ORF-1	LT934125.1	Torma_et_al_2022	+	1600	2273	ORF-1	Canonical	ORF-1	616	1149	1075	1528	4368	198	158	88				1	1	7	10		16	23	23	31	33	27	233	366	310						1	9	7	6	24	22	22	68	34	47	203
ORF-1.5-S_Putative_2	LT934125.1	Kakuk_et_al_2025	+	1911	2273	NOV_TX_36	Putative	ORF-1	135	169	216	285	805	42	35	18			1			1	1		1	1	2	11	13	9	26	35	31				1			1	1	9	7	13	12	13	13	7	46
ORF-1L1-S	LT934125.1	Torma_et_al_2022	+	779	2273	ORF-1L1-S	5`-long	ORF-1	33	31	41	52	157	11	6	6							1	1	1	1		3	3		4	12	3							2	1		1	2	2	2	1	1	5
ORF-1M1	LT934125.1	Torma_et_al_2022	+	1335	2273	ORF-1M1	5`-long	ORF-1	565	902	797	1212	3476	86	87	92	5	8	3	7	11	9	3	5	30	38	29	52	54	46	114	185	156	1	3	3	4	3	3	15	23	26	39	62	41	97	73	54	71
ORF-1M1-S	LT934125.1	Torma_et_al_2022	+	1496	2273	ORF-1M1-S	5`-long	ORF-1	67	45	67	99	278	23	16	12							1			2		5	3	5	4	9	7							1	3	1	2	2	4	6	3	3	19
ORF-1M1-S_5`-long_1	LT934125.1	Kakuk_et_al_2025	+	1432	2273	NOV_TX_18	5`-long	ORF-1	39	57	41	74	211	11	9	6						1				1		2	6	3	15	14	8								1		2		1	9	3	4	7
ORF-1M1-S_5`-long_2	LT934125.1	Kakuk_et_al_2025	+	1522	2273	NOV_TX_21	5`-long	ORF-1	18	18	20	23	79	5		6	1									1		1	3	1	6	2	2							1	1			1	2	2		1	7
ORF-1M1_5`-long	LT934125.1	Kakuk_et_al_2025	+	1170	2273	NOV_TX_9	5`-long	ORF-1	16	39	19	31	105	2	6	2										2			3	1	12	5	10												1	5		6	5
ORF-1M2	LT934125.1	Torma_et_al_2022	+	990	2273	ORF-1M2	5`-long	ORF-1	799	1026	771	1125	3721	199	218	114	1	1	1	1	2	16	10	1	31	36	46	49	45	28	164	282	245						1	7	10	7	43	26	40	90	61	50	207
TRL29.2	LT934125.1	Torma_et_al_2022	-	21477	21941	TRL29.2	Putative	UL29	162	342	483	389	1376	42	41	13							3		2	6	4	19	15	17	100	100	72			1		1		2	2		4	9	5	19	15	12	78
TRL29.2_Putative_1	LT934125.1	Kakuk_et_al_2025	-	21477	21746	NOV_TX_3449	Putative	UL29	102	29	70	168	369	19	34	23	1			1			1		1		2	6	7	7	7	6	4									1	1	1		3	3	3	15
TRL3.5	LT934125.1	Torma_et_al_2022	-	92069	92422	TRL3.5	Putative	UL3.5	267	461	388	810	1926	99	75	62									1	1	1	5	10	13	310	45	52	1					1		3		6	6	4	16	9	8	93
TRL3.5_NC_1	LT934125.1	Kakuk_et_al_2025	-	92069	92306	NOV_TX_4621	NC	UL3.5	688	383	1326	1953	4350	206	270	107	1				1		1		2	7		21	39	33	69	104	93							1	2	3	16	18	11	30	22	14	280
TRL3.5_NC_2	LT934125.1	Kakuk_et_al_2025	-	92069	92343	NOV_TX_4622	NC	UL3.5	386	226	887	1217	2716	122	128	66	1	1				2			1	3		15	25	22	35	51	62		1				1	1	2	4	9	11	16	16	11	6	222
TRL3.5_NC_3	LT934125.1	Kakuk_et_al_2025	-	92069	92444	NOV_TX_4625	NC	UL3.5	103	89	162	243	597	37	32	13										2		1	9	9	48	10	16										2	3	3	2	1	4	55
TRL3.5_NC_4	LT934125.1	Kakuk_et_al_2025	-	92069	92478	NOV_TX_4626	NC	UL3.5	141	180	366	485	1172	48	44	23							1		1	1	1	4	12	6	48	44	33						1	2	2	1	7	4	10	11	10	7	65
TRL40	LT934125.1	Torma_et_al_2022	+	49115	49647	TRL40	Putative	UL40	214	144	318	273	949	64	60	35		2		1	1	1				4	4	11	17	14	19	31	33					1	1		5	2	10	4	7	11	11	9	59
TRS1-L2	LT934125.1	Torma_et_al_2022	+	116552	116961	TRS1-L2	Putative	US1	272	168	229	606	1275	98	55	60			1				1	1	2		3	14	19	18	45	43	25		1		1		1	1		1	7	13	7	7	8	8	31
TRS1-L3	LT934125.1	Torma_et_al_2022	+	116541	116961	TRS1-L3	Putative	US1	199	153	162	418	932	51	56	44		1					1	1	2	2	1	9	16	15	34	37	18				1			1	6		5	9	10	11	12	9	27
UL-11-L3	LT934125.1	Torma_et_al_2022	+	79062	79996	UL-11-L3	5`-long;Putative	UL12	88	64	72	106	330	23	25	16	1	1	1				1			3	2	6	5	4	14	13	20										1			5	6	5	15
UL-11-S_5`-short_1	LT934125.1	Kakuk_et_al_2025	+	79550	79996	NOV_TX_1851	5`-short	UL12	288	123	280	561	1252	77	107	38					1			1	3	1	2	17	19	22	36	31	20				1				1	2	2	2	2	12	8	6	56
UL-11-S_5`-short_2	LT934125.1	Kakuk_et_al_2025	+	79614	79996	NOV_TX_1853	5`-short	UL12	292	142	321	511	1266	102	78	44				2			1	1	2	3	2	14	20	23	52	38	26						2	1		1	2	3	1	5	8	3	61
UL1-2-3-3.5	LT934125.1	Torma_et_al_2022	-	92069	94947	UL1-2-3-3.5	Canonical;Polygenic	UL1	308	380	313	1140	2141	51	109	61				3	2	1			3	8	8	27	19	16	98	84	71				1			2	3	2	5	3		60	24	27	74
UL10	LT934125.1	Torma_et_al_2022	-	80352	81804	UL10	Canonical	UL10	3603	3106	3358	20285	30352	1153	1100	616	2			1	1	21	12	3	74	109	77	154	170	110	381	1199	1020					1	1	9	8	10	44	33	44	177	87	92	870
UL10-L1	LT934125.1	Torma_et_al_2022	-	80352	81840	UL10-L1	5`-long	UL10	98	77	68	194	437	21	31	18				1	1	3			5	8		2	3	5	19	24	23											1	2	5	1	2	4
UL10-L3	LT934125.1	Torma_et_al_2022	-	80352	81897	UL10-L3	5`-long	UL10	104	84	74	185	447	23	27	20		1		2	1				4	4	8	7	4	3	11	29	29					1		1	4		1	1		2	2	3	14
UL10-L4	LT934125.1	Torma_et_al_2022	-	80352	82026	UL10-L4	5`-long	UL10	17	14	15	39	85	4	6	6									1						1	6	5										1			1			4
UL10-L4_5`-long	LT934125.1	Kakuk_et_al_2025	-	80352	82326	NOV_TX_4479	5`-long	UL10	8	2	7	3	20	3							1					1		1	1	1		2																	2
UL10-L7	LT934125.1	Torma_et_al_2022	-	80352	83780	UL10-L7	5`-long	UL10	2	0	0	1	3	2
UL10-L8	LT934125.1	Torma_et_al_2022	-	80352	83205	UL10-L8	5`-long	UL10	2	0	2	6	10			1												1																					2
UL10-S_Putative	LT934125.1	Kakuk_et_al_2025	-	80352	81496	NOV_TX_4459	Putative	UL10	73	27	68	178	346	22	22	19				1				1	1			3	1	3	7	7	8										1		1	2		1	21
UL10.4_Putative_2	LT934125.1	Kakuk_et_al_2025	-	80352	80898	NOV_TX_4441	Putative	UL10	185	147	212	604	1148	68	54	34					1					4	1	4	11	8	80	33	21							1			2		1	4	5		55
UL11	LT934125.1	Torma_et_al_2022	+	79444	79996	UL11	Canonical	UL11	6029	6055	6556	20757	39397	1869	1725	695	2	5	3	16	19	14	21	6	100	156	145	367	509	377	1298	1973	1656	4	2	1	7	4	12	31	30	31	145	125	139	281	167	149	1450
UL12-11	LT934125.1	Torma_et_al_2022	+	78035	79996	UL12-11	Canonical	UL13	553	267	200	373	1393	113	134	97	2	2	1	6	3	5	5	2	30	22	31	46	27	27	54	68	74							1	3		2	3	4	31	13	14	45
UL12S-11	LT934125.1	Torma_et_al_2022	+	78278	79996	UL12S-11	Polygenic	UL12	12	10	5	10	37	4	2	2									1			1	1	1	3	4	1													1		1
UL12S2-11	LT934125.1	Torma_et_al_2022	+	78329	79996	UL12S2-11	Polygenic	UL12	19	11	10	28	68	2	6	3									1		1	2	2	2	3	2	3										1		1	1			1
UL13-12-11	LT934125.1	Torma_et_al_2022	+	76990	79996	UL13-12-11	Canonical	UL13	41	46	18	61	166	8	7	14				3					3	1	2	1		2	10	10	11													6	6	3	2
UL14-13-12-11	LT934125.1	Torma_et_al_2022	+	76683	79996	UL14-13-12-11	Canonical	UL14	161	104	43	207	515	33	38	40	1	1		1				1	3	5	11	14	7	6	20	25	25							1			1		2	18	7	5	9
UL14L-13-12_Canonic.Polycistronic	LT934125.1	Kakuk_et_al_2025	+	74400	79996	NOV_TX_1674	Canonical;Polygenic	UL16	5	8	0	8	21	1	2	2															2	2	4
UL15	LT934125.1	Torma_et_al_2022	-	71548	76859	UL15	Intron Retention	UL15	2	1	2	3	8	1	1																	1																	1
UL15-splice	LT934125.1	Torma_et_al_2022	-	71548	76859	UL15-splice	Canonical	UL15	54	38	33	96	221	15	14	12				2	1				1	1	1	2	5		8	13	10												1	3	2	1	10
UL16	LT934125.1	Torma_et_al_2022	+	74400	75645	UL16	5`-short;Canonical	UL16	3048	2416	2437	11588	19489	858	850	480	4	2	1	8	6	11	8	4	68	109	107	211	172	149	417	849	696		1	1	4	1	1	4	11	5	32	29	35	160	102	68	516
UL17-16	LT934125.1	Torma_et_al_2022	+	72759	75645	UL17-16	Canonical;Polygenic	UL17	160	24	100	338	622	47	51	35				1			1				3	11	7	4	2	9	9											2			1	1	37
UL17L-16	LT934125.1	Torma_et_al_2022	+	72652	75645	UL17L-16	5`-long;Polygenic	UL17	7	1	0	7	15	3	1	2													1										1
UL18	LT934125.1	Torma_et_al_2022	+	70529	71544	UL18	Canonical	UL18	9119	6659	7922	23325	47025	3012	2914	1548	11	12	2	13	27	33	35	20	133	182	152	388	351	286	1270	2602	1889		1	2	1		3	18	17	21	73	83	63	290	166	160	1617
UL18-17-16	LT934125.1	Torma_et_al_2022	+	70529	75645	UL18-17-16	Polygenic	UL18	4	6	0	26	36	2	2																4		1													1
UL18-AT	LT934125.1	Torma_et_al_2022	+	70529	71518	UL18-AT	3`-long	UL18	385	345	333	940	2003	130	125	66	2	1		2	1	1			2	5	9	18	13	10	71	115	88							6	3	2	9	7	10	11	14	9	66
UL18-L16_5`-long_2	LT934125.1	Kakuk_et_al_2025	+	68601	71544	NOV_TX_1348	5`-long;Putative	UL19	7	2	3	6	18	3	2	2															1									1									2
UL18-L6	LT934125.1	Torma_et_al_2022	+	69765	71544	UL18-L6	5`-long;Putative	UL19	18	16	7	8	49	8	6	1											1			2	5	4	2											1	2	1	1		2
UL18.5	LT934125.1	Torma_et_al_2022	+	71035	71544	UL18.5	Polygenic	UL18	353	289	376	580	1598	111	150	36			1	1			1		1	4	3	14	13	18	83	73	66				1		1		1	2	10	4	6	21	11	10	97
UL19	LT934125.1	Torma_et_al_2022	+	66338	70521	UL19	Canonical	UL19	166	483	122	2123	2894	52	36	42					2		2		7	7	5	5	8		124	120	143										1		3	46	24	22	34
UL19-18	LT934125.1	Torma_et_al_2022	+	66338	71544	UL19-18	Canonical	UL19	106	226	38	177	547	25	31	26				2		1			1	3	6	4	5	2	55	62	52							1	1			2		30	12	11	13
UL19.27_Putative_1	LT934125.1	Kakuk_et_al_2025	+	68846	70521	NOV_TX_1368	Putative	UL19	7	5	12	68	92	3	1	2										1					2	2			1														2
UL19.35_Putative_2	LT934125.1	Kakuk_et_al_2025	+	69611	70521	NOV_TX_1434	Putative	UL19	44	43	64	326	477	20	15	4						1		1				2	1		6	10	14										3	1		7	2		13
UL19.37	LT934125.1	Torma_et_al_2022	+	69765	70521	UL19.37	Putative	UL19	55	84	118	257	514	10	22	9				1	1					1	3	3	3	2	15	28	22						2	1	1		1	1	1	7	5		22
UL19.38-S	LT934125.1	Torma_et_al_2022	+	69947	70521	UL19.38-S	Putative	UL19	123	106	251	849	1329	47	45	18							1					2	5	5	17	32	27						1				3	3		9	7	7	80
UL2	LT934125.1	Torma_et_al_2022	-	93229	94526	UL2	Canonical	UL2	10	0	3	6	19	2	3	5
UL2-3-3.5	LT934125.1	Torma_et_al_2022	-	92069	94526	UL2-3-3.5	Canonical;Polygenic	UL2	390	174	73	265	902	50	128	80	1		2		2		2	2	9	9	9	40	32	24	41	40	38							1		2		2	1	25	19	5	17
UL2-3-3.5_5`-long_1	LT934125.1	Kakuk_et_al_2025	-	92069	94452	NOV_TX_4708	5`-long;5`-short;Polygenic	UL2	91	20	15	39	165	15	40	17									1		1	7	5	5	6	1	3					1			1					4	1	3	2
UL2-3-3.5_5`-long_2	LT934125.1	Kakuk_et_al_2025	-	92069	95694	NOV_TX_4732	5`-long	UL1	2	1	0	2	5	1															1		1
UL20	LT934125.1	Torma_et_al_2022	+	65806	66392	UL20	Canonical	UL20	0	0	0	3	3
UL20-19	LT934125.1	Torma_et_al_2022	+	65806	70521	UL20-19	Canonical;Polygenic	UL20	7	18	5	95	125	1	3	1						1					1				3	4	5													3	1	2
UL21	LT934125.1	Torma_et_al_2022	-	64133	65752	UL21	Canonical	UL21	680	478	752	1440	3350	206	176	105	2	3	1	2	2	6	2	5	16	20	16	54	30	34	104	143	118							5	6	2	12	7	10	30	21	20	187
UL21-AT2	LT934125.1	Torma_et_al_2022	-	64532	65752	UL21-AT2	3`-long	UL21	3	1	5	4	13	1	1												1						1
UL21-L	LT934125.1	Torma_et_al_2022	-	64133	65880	UL21-L	5`-long	UL21	11	3	6	16	36	2	4	2									1			2			1	1	1																1
UL21-L2	LT934125.1	Torma_et_al_2022	-	64133	66283	UL21-L2	5`-long	UL21	2	4	1	5	12	1		1															1	1	1							1									1
UL21.5_NC	LT934125.1	Kakuk_et_al_2025	-	64138	64368	NOV_TX_4250	5`-short;NC;Putative	UL21	128	47	226	305	706	32	49	17					1	1	1		1	3		7	7	9	3	19	13									1	1		1	2	3	4	37
UL21.5_Putative_3	LT934125.1	Kakuk_et_al_2025	-	64133	64864	NOV_TX_4280	Putative	UL21	20	14	24	40	98	1	9	4					1							2	2	1	3	5	2										1		1	1	1		5
UL22	LT934125.1	Torma_et_al_2022	+	60234	62340	UL22	Canonical	UL22	169	110	108	489	876	43	51	30				1	1	3	1		8	5	11	6	3	6	10	25	45					1		2	1		1	3	1	8	7	6	27
UL22-L	LT934125.1	Torma_et_al_2022	+	59793	62340	UL22-L	5`-long	UL22	3	8	0	3	14	2														1			2	1	3													2
UL22.5	LT934125.1	Torma_et_al_2022	+	61078	62340	UL22.5	Putative	UL22	29	26	29	70	154	10	12	2				1	1				2				1		7	5	7								1					4		2	3
UL22.8	LT934125.1	Torma_et_al_2022	+	61621	62340	UL22.8	Putative	UL22	25	9	27	48	109	9	6	5						2						1	1	1	2	1	2							1					1	1		1	7
UL22_AS	LT934125.1	Kakuk_et_al_2025	-	60234	62075	NOV_TX_4180	AS	UL22	3	3	4	25	35	2	1																1	1													1				2
UL23	LT934125.1	Torma_et_al_2022	+	59068	60251	UL23	Canonical	UL23	1239	1588	1137	2892	6856	193	237	174	16	9	5	29	34	10	12	6	57	74	71	103	114	95	223	515	396	3	5	2	7	2	12	9	23	6	33	35	31	128	87	71	136
UL23-22	LT934125.1	Torma_et_al_2022	+	59068	62340	UL23-22	Canonical	UL23	54	48	12	14	128	10	17	10				1		1			3	2	1	3	4	2	10	12	12											2		4	3	5	2
UL23-L1	LT934125.1	Torma_et_al_2022	+	59044	60251	UL23-L1	5`-long	UL23	507	583	665	1230	2985	114	102	78	4	5		9	10	5	2	3	13	25	29	40	33	35	91	183	161	2			2		2	1	3	1	12	9	7	63	23	23	109
UL23-L2	LT934125.1	Torma_et_al_2022	+	58625	60251	UL23-L2	5`-long	UL23	4	7	1	11	23		1	1							2								3	1	3
UL23-L2_5`-long	LT934125.1	Kakuk_et_al_2025	+	58808	60251	NOV_TX_1093	5`-long	UL23	2	5	8	7	22		1										1							3	1							1
UL23-L3	LT934125.1	Torma_et_al_2022	+	58478	60251	UL23-L3	5`-long	UL23	2	5	2	2	11	2																	2	1	2																1
UL23-L4	LT934125.1	Torma_et_al_2022	+	58002	60251	UL23-L4	5`-long	UL23	1	3	4	3	11										1									3																	1
UL24-25-26-26.5	LT934125.1	Torma_et_al_2022	-	55270	59277	UL24-25-26-26.5	Canonical;Polygenic	UL24	42	15	7	46	110	16	9	14											1		1	1	3	3	6													1	1	1	1
UL25-26-26.5	LT934125.1	Torma_et_al_2022	-	55270	58570	UL25-26-26.5	Canonical;Polygenic	UL25	167	77	38	369	651	49	47	46						2	1		4	2	5	6	1	4	15	19	20							2			1	2	2	11	4	1	13
UL25-AT	LT934125.1	Torma_et_al_2022	-	56317	58570	UL25-AT	3`-long	UL25	4	0	0	6	10	3	1
UL25L-26-26.5	LT934125.1	Torma_et_al_2022	-	55270	59016	UL25L-26-26.5	5`-long;Polygenic	UL25	1	3	1	11	16																	1	1	1														1
UL26-26.5	LT934125.1	Torma_et_al_2022	-	55270	56946	UL26-26.5	Canonical;Polygenic	UL26	1366	1068	776	3094	6304	447	433	289		1		2	1	10	3	2	20	26	25	43	38	26	183	380	339							2	4	4	9	11	8	66	34	28	179
UL26.6	LT934125.1	Torma_et_al_2022	-	55270	56188	UL26.6	Putative	UL26	15025	13075	11644	37683	77427	5339	4509	2551	31	24	12	53	38	53	57	26	204	299	221	561	589	458	2143	4583	3722	6		1	11	8	14	33	56	43	174	169	185	927	527	473	2637
UL26.6_AS	LT934125.1	Kakuk_et_al_2025	+	56000	56189	NOV_TX_1068	AS	UL23	24	0	15	16	55	9	5	6							1			1	1			1																			4
UL27	LT934125.1	Torma_et_al_2022	-	16583	19473	UL27	Canonical	UL27	1030	890	797	5688	8405	330	195	205	1	5	1	2	2	12	18	3	48	54	58	37	42	17	136	291	296			1	1		3		1	3	5	5	5	79	34	30	137
UL27.11-S3	LT934125.1	Torma_et_al_2022	-	16583	17981	UL27.11-S3	Putative	UL27	59	36	44	91	230	13	12	17			1	1		3				3	3	3	3		6	16	8							1					2	3			11
UL27.14_Putative_5	LT934125.1	Kakuk_et_al_2025	-	16581	18964	NOV_TX_3406	Putative	UL27	22	15	27	61	125	8	8	4						1								1	7	2	4													1		1	9
UL27.4-S4	LT934125.1	Torma_et_al_2022	-	16583	17024	UL27.4-S4	Putative	UL27	597	423	985	1916	3921	206	204	85	1		1		1				5	7	8	27	29	23	71	127	97		1			1		2	5	2	19	5	22	31	19	21	270
UL27.5-S2	LT934125.1	Torma_et_al_2022	-	16583	17363	UL27.5-S2	Putative	UL27	635	177	665	1394	2871	179	246	106				1	1			1	4	9	2	23	30	33	43	61	32							1	3		7	2	4	10	8	6	215
UL27.5-S3	LT934125.1	Torma_et_al_2022	-	16583	17341	UL27.5-S3	Putative	UL27	267	178	311	642	1398	83	89	40			1					1	4	4	3	17	14	11	32	60	42								3	2	3	5	3	12	9	7	82
UL27.5_Putative	LT934125.1	Kakuk_et_al_2025	-	16581	17457	NOV_TX_3334	Putative	UL27	120	100	144	334	698	35	50	14							2			1		7	5	6	29	32	18						1		1		1		1	8	5	4	45
UL29	LT934125.1	Torma_et_al_2022	-	21477	25313	UL29	Canonical	UL29	115	243	46	299	703	28	25	23		1	1	3				1	4	7	3	10	5	4	40	34	48		2			1	1	1	2	1	1	4		68	23	17	5
UL29-28-27	LT934125.1	Torma_et_al_2022	-	16583	25313	UL29-28-27	Canonical;Polygenic	UL29	0	2	0	1	3																			1															1
UL29.2_Putative_4	LT934125.1	Kakuk_et_al_2025	-	21477	22378	NOV_TX_3476	Putative	UL29	62	39	44	106	251	16	15	12						1		1		2	2	6	2	5	13	11	7										2	1		2	2	1	6
UL29.2_Putative_5	LT934125.1	Kakuk_et_al_2025	-	21477	22609	NOV_TX_3484	Putative	UL29	29	21	21	27	98	7	4	6									1	3	1	2	2	3	3	6	3									2		2	1	4			2
UL2_Polycistronic	LT934125.1	Kakuk_et_al_2025	-	93245	94947	NOV_TX_4726	Polygenic	UL1	8	0	20	76	104	1	3	2						1	1
UL3	LT934125.1	Torma_et_al_2022	-	92445	93654	UL3	Canonical	UL3	6	0	11	11	28	3	1	1													1																				2
UL3-3.5	LT934125.1	Torma_et_al_2022	-	92069	93654	UL3-3.5	Canonical;Polygenic	UL3	366	292	203	519	1380	78	131	55	1				1	2	2	1	3	8	19	31	19	15	75	65	66							3	3		9	8	7	26	13	17	61
UL3-3.5_5`-short	LT934125.1	Kakuk_et_al_2025	-	92069	93482	NOV_TX_4670	5`-long;Putative	UL3	48	28	17	76	169	18	16	10				1							1	1		1	5	9	6								1			2	1	2		2	1
UL3.5	LT934125.1	Torma_et_al_2022	-	92069	92933	UL3.5	Canonical	UL3.5	6435	4572	6953	17430	35390	2331	2084	965	4			3	2	16	17	7	61	124	86	274	236	225	544	1677	1281				2			15	33	18	127	111	112	267	214	171	1902
UL3.5-L_5`-long_1	LT934125.1	Kakuk_et_al_2025	-	92069	93188	NOV_TX_4651	5`-long;Putative	UL3	74	129	84	149	436	24	20	12							1		2	1		3	5	6	34	35	28										1	1	3	11	8	8	18
UL30	LT934125.1	Torma_et_al_2022	+	25420	28632	UL30	Canonical	UL30	22	30	17	54	123		1	3	3		1				1			2	4	3	2	2	4	6	7											2		9	2		1
UL31	LT934125.1	Torma_et_al_2022	-	28429	29414	UL31	Canonical	UL31	6904	6877	10936	31091	55808	2407	2000	731	3	3	3	12	9	24	31	17	119	149	136	403	488	369	997	2652	2028	1	1	1	4	2	4	22	29	22	90	67	119	391	202	245	2527
UL31-L	LT934125.1	Torma_et_al_2022	-	28429	29154	UL31-L	5`-long	UL31	49	57	71	171	348	20	11	7					1	1			1	1		1	3	3	30	9	7								1			1	1	3	2	3	19
UL31.3_Putative_1	LT934125.1	Kakuk_et_al_2025	-	28429	28922	NOV_TX_3563	Putative	UL31	153	68	156	350	727	40	57	26		1				1		1	3	2	1	2	11	8	23	22	11												2	1	5	4	40
UL31_Putative	LT934125.1	Kakuk_et_al_2025	-	28429	29292	NOV_TX_3576	Putative	UL31	118	63	121	274	576	41	34	14						1	1		4	4	5	4	7	3	6	25	24										1		2	1	2	2	27
UL32-31	LT934125.1	Torma_et_al_2022	-	28429	31043	UL32-31	Canonical;Polygenic	UL32	10	3	9	22	44	4	3	2														1	1										1			1					1
UL32-33-34-35	LT934125.1	Torma_et_al_2022	+	28636	32415	UL32-33-34-35	Complex;Polygenic	UL33	1	0	0	0	1															1
UL32-S-31	LT934125.1	Torma_et_al_2022	-	28429	30877	UL32-S-31	Polygenic	UL32	114	108	75	328	625	40	22	23							1		5	8	6	2	5	2	18	33	35												3	8	9	2	17
UL32-S-31_5`-short	LT934125.1	Kakuk_et_al_2025	-	28429	30819	NOV_TX_3613	5`-short;Polygenic	UL32	26	8	14	15	63	6	10	7											1	1	1		3	2	1													2			2
UL33	LT934125.1	Torma_et_al_2022	+	30240	31198	UL33	Canonical	UL33	2	2	3	4	11		1	1															1		1
UL33-34-35	LT934125.1	Torma_et_al_2022	+	30298	32415	UL33-34-35	Canonical;Polygenic	UL33	16	3	6	13	38	7	4	4								1							1		1															1
UL33-34-35_5`-long	LT934125.1	Kakuk_et_al_2025	+	30240	32415	NOV_TX_438	5`-long;Polygenic	UL33	125	76	63	154	418	25	40	17		1		1		1	1		2	8	5	5	10	9	14	28	18										1		1	7	4	3	18
UL33-L2-34-35	LT934125.1	Torma_et_al_2022	+	29468	32415	UL33-L2-34-35	5`-long;Polygenic	UL33	14	16	8	19	57	5	1	2									3				3		2	3	3													1	4	3	2
UL33L3-34-35	LT934125.1	Torma_et_al_2022	+	29338	32415	UL33L3-34-35	5`-long;Polygenic	UL33	5	7	4	3	19	1	2	1										1					1	3	2													1			1
UL34-35	LT934125.1	Torma_et_al_2022	+	31098	32415	UL34-35	Canonical;Polygenic	UL34	3062	3047	2436	8161	16706	847	930	568	8	4	4	7	4	21	19	9	55	94	77	144	172	99	328	1104	976		4	1	3	3	6	13	28	10	43	45	39	231	106	107	468
UL34L-35	LT934125.1	Torma_et_al_2022	+	31042	32415	UL34L-35	5`-long;Polygenic	UL34	7	11	2	22	42	3	1	2						1									3	3	4															1
UL34L2-35	LT934125.1	Torma_et_al_2022	+	30932	32415	UL34L2-35	5`-long;Polygenic	UL34	27	42	38	66	173	3	10	8			1							1	1	1	1	1	8	14	10										1		1	4	3	1	7
UL35	LT934125.1	Torma_et_al_2022	+	32038	32415	UL35	Canonical	UL35	19939	17872	33454	81705	152970	8255	7004	2001	1	2		3	4	21	25	15	91	163	123	572	969	690	3379	6206	6199					1	1	32	35	31	292	257	267	533	395	244	7642
UL35-L3_5`-long_1	LT934125.1	Kakuk_et_al_2025	+	31605	32415	NOV_TX_479	5`-long;Putative	UL34	87	52	81	124	344	20	33	15					1					1	2	4	8	3	10	14	15								1			2	2	4	4		18
UL35_AS	LT934125.1	Kakuk_et_al_2025	-	32036	32372	NOV_TX_3629	AS	UL35	30	5	32	37	104	10	9	3									1			3	1	3	2	1											1			1			9
UL36-UL36.5	LT934125.1	Torma_et_al_2022	-	32686	41995	UL36-UL36.5	Canonical;Polygenic	UL36	5	1	0	31	37	2	1	1														1																1
UL36.38	LT934125.1	Torma_et_al_2022	-	32686	33356	UL36.38	Putative	UL36	38	18	37	73	166	16	9	9										1		1	1	1	4	7	4													1	2		10
UL36.5	LT934125.1	Torma_et_al_2022	-	32686	34474	UL36.5	Canonical	UL36	185	138	110	287	720	21	25	29	5		3	3	2	5		1	14	11	9	20	22	15	19	22	26	1	1		2		2	1	1		1	4	3	32	10	13	17
UL37	LT934125.1	Torma_et_al_2022	-	42005	44889	UL37	Canonical	UL37	665	176	262	910	2013	199	216	163						1	1		4	4	10	26	23	18	20	57	58					1			1		3	2	3	14	10	7	84
UL37-36	LT934125.1	Torma_et_al_2022	-	32686	44889	UL37-36	Canonical;Polygenic	UL37	2	0	0	3	5			1														1
UL37_5`-long	LT934125.1	Kakuk_et_al_2025	-	42005	45906	NOV_TX_3775	5`-long	UL37	2	3	2	5	12	1	1																	2								1									1
UL37_Putative	LT934125.1	Kakuk_et_al_2025	-	42005	44758	NOV_TX_3765	Putative	UL37	60	22	34	71	187	16	15	20										1		2	6		4	6	4												1	2	4	1	14
UL38	LT934125.1	Torma_et_al_2022	+	44812	46038	UL38	Canonical	UL38	2419	2046	3411	15133	23009	678	726	321	5	3	2	7	5	13	13	6	55	77	60	158	159	131	330	686	627			1	2	1	6	9	13	7	30	24	38	129	86	57	658
UL38-39-40	LT934125.1	Torma_et_al_2022	+	44812	49647	UL38-39-40	Canonical;Polygenic	UL38	76	90	36	100	302	26	13	20						1	1		4	2	4	2	3		14	24	33												1	10	5	3	20
UL38.6-S_Putative_2	LT934125.1	Kakuk_et_al_2025	+	45866	46038	NOV_TX_583	Putative	UL38	159	24	226	644	1053	42	54	22									3	4	3	6	12	13	7	3	6										3		2	2	1		38
UL39-40	LT934125.1	Torma_et_al_2022	+	46233	49647	UL39-40	Canonical;Polygenic	UL39	398	311	213	635	1557	92	77	68	3	7	3	2	1	7	7	2	20	21	28	17	19	24	34	86	114		1		2		1	4	2		3	1	3	30	14	16	29
UL39-40-L	LT934125.1	Torma_et_al_2022	+	46026	49647	UL39-40-L	5`-long;Polygenic	UL39	155	186	71	517	929	42	28	31		1		1		3	2	4	7	11	7	8	8	2	26	53	72							1			3	1	1	21	5	3	10
UL39L-40	LT934125.1	Torma_et_al_2022	+	45911	49647	UL39L-40	5`-long;Polygenic	UL39	1	1	0	1	3															1																		1
UL3_NC_1	LT934125.1	Kakuk_et_al_2025	-	93245	93482	NOV_TX_4669	3`-short;5`-short;NC	UL2	12	0	12	42	66	9		1							1							1																			1
UL4	LT934125.1	Torma_et_al_2022	+	91409	92059	UL4	Canonical	UL4	443	609	437	910	2399	109	120	62		1		1	4	5	4		6	17	14	31	32	37	121	210	147							4	6	4	10	9	13	36	28	21	75
UL4-L	LT934125.1	Torma_et_al_2022	+	91360	92059	UL4-L	5`-long	UL4	57	110	69	42	278	14	17	4							1		1	4	2	8	4	2	25	26	24						1	1	4			2	3	12	6	6	14
UL4-L3_5`-long_2	LT934125.1	Kakuk_et_al_2025	+	90698	92059	NOV_TX_2021	5`-long;Putative	UL5	11	12	16	8	47	4	6	1															4	3	2													2		1	2
UL4.2	LT934125.1	Torma_et_al_2022	+	91548	92059	UL4.2	Putative	UL4	95	141	148	185	569	19	30	9					1		1		2	4	6	9	8	6	35	34	30							1	2	2	7	4	1	11	7	7	33
UL40	LT934125.1	Torma_et_al_2022	+	48567	49647	UL40	Canonical	UL40	5326	3126	4066	10549	23067	1389	1368	541	19	16	2	16	30	21	33	20	87	129	111	537	581	426	153	1103	941	7		2	11	13	14	42	66	42	93	77	107	194	129	132	655
UL40-L12	LT934125.1	Torma_et_al_2022	+	47567	49647	UL40-L12	5`-long;Putative	UL39	22	36	18	42	118	7	3	5								1	1			1	2	2	3	17	8										1		1	5		1	4
UL40-L16	LT934125.1	Torma_et_al_2022	+	47315	49647	UL40-L16	5`-long;Putative	UL39	83	78	77	123	361	22	29	10		1				2			3	1	1	6	6	2	12	26	19								1	1	1		1	7	5	5	10
UL40-L2_5`-long	LT934125.1	Kakuk_et_al_2025	+	48362	49647	NOV_TX_671	5`-long;Putative	UL39	177	97	208	190	672	57	61	27											1	8	15	8	16	30	24					1		2				2		9	5	8	57
UL40-L3_5`-long_1	LT934125.1	Kakuk_et_al_2025	+	48214	49647	NOV_TX_665	5`-long;Putative	UL39	198	111	185	219	713	73	50	32				1	2			1	1	3	1	13	9	12	27	33	26										1		1	9	5	9	54
UL40-L3_5`-long_3	LT934125.1	Kakuk_et_al_2025	+	48346	49647	NOV_TX_670	5`-long;Putative	UL39	136	99	156	178	569	47	34	27					1				1	1		9	9	7	19	20	31						1		1				1	14	7	5	40
UL40-S	LT934125.1	Torma_et_al_2022	+	48505	49647	UL40-S	5`-long	UL40	186	101	208	229	724	59	58	38				2				1				8	15	5	14	32	18	1					1	1	1			1	4	12	8	8	55
UL40.6_Putative	LT934125.1	Kakuk_et_al_2025	+	49223	49647	NOV_TX_709	Putative	UL40	328	230	436	528	1522	110	88	63		2			3	1		2	1	2	2	16	19	19	66	50	46				1	1		1	2	3	8	3	9	12	14	14	86
UL41	LT934125.1	Torma_et_al_2022	-	50041	51147	UL41	Canonical	UL41	700	588	659	3246	5193	105	177	104	3	7	4	8	5	6	4	2	24	30	29	53	71	68	85	203	152				1			3	4	2	8	14	18	50	29	19	99
UL41.2	LT934125.1	Torma_et_al_2022	-	50041	51094	UL41.2	Putative	UL41	93	124	103	315	635	18	21	17		1				2	2		4	7	3	8	5	5	16	40	31						1	1	2	1	3	1	4	12	7	5	14
UL41.9	LT934125.1	Torma_et_al_2022	-	50041	50641	UL41.9	Putative	UL41	63	64	104	100	331	23	14	4									2	3	1	8	5	3	10	24	11								1	1		2	4	6	5		20
UL42	LT934125.1	Torma_et_al_2022	+	51235	52437	UL42	Canonical	UL42	3504	3523	3719	15227	25973	985	1029	613	2	5	4	19	8	28	15	9	59	90	85	202	216	135	596	1134	925	1	1		3	8	9	13	25	10	54	47	42	314	166	175	668
UL42-43-44	LT934125.1	Torma_et_al_2022	+	51235	55161	UL42-43-44	Canonical;Polygenic	UL42	136	186	19	120	461	50	28	25				1		1	1	1	7	3	6	7	3	3	48	43	43							1				1		28	12	10	6
UL42-43-L_Complex	LT934125.1	Kakuk_et_al_2025	-	50025	53553	NOV_TX_4006	Complex	UL41	1	9	6	12	28															1			1	1	4													2		1	2
UL42-L1	LT934125.1	Torma_et_al_2022	+	51148	52437	UL42-L1	5`-long	UL42	30	15	29	172	246	5	9	6					1		1		1		2	3	2		3	6	5													1			4
UL42-sp2	LT934125.1	Kakuk_et_al_2025	+	50433	52437	NOV_TX_18091	Splice-variant	UL42	1	2	1	0	4															1			1																1
UL42-sp3	LT934125.1	Kakuk_et_al_2025	+	50174	52437	NOV_TX_18092	Splice-variant	UL42	0	1	0	1	2																		1
UL42.3_Putative_3	LT934125.1	Kakuk_et_al_2025	+	51687	52437	NOV_TX_782	Putative	UL42	45	44	58	153	300	14	13	8	1								2	1		2	3	1	15	12	8									1	1	1	1	3	1	1	15
UL42L-43-44	LT934125.1	Torma_et_al_2022	+	51148	55161	UL42L-43-44	5`-long;Polygenic	UL42	1	1	0	8	10															1				1
UL43	LT934125.1	Torma_et_al_2022	+	52444	53594	UL43	5`-long	UL43	254	233	378	1095	1960	59	73	58	1	2		3	2		1		11	3	9	10	13	9	22	71	84		2				1	1	1	2	3	8	3	17	9	9	45
UL43-44	LT934125.1	Torma_et_al_2022	+	52460	55161	UL43-44	Canonical;Polygenic	UL43	348	381	258	1205	2192	110	86	62	1			3	1	3	7	2	7	12	17	11	12	14	88	97	104							1	1	1	2	1	3	48	17	18	79
UL43-S	LT934125.1	Torma_et_al_2022	+	52460	53594	UL43-S	Canonical	UL43	1054	1292	1640	5004	8990	194	246	148	7	3	6	13	12	8	4	2	49	52	61	72	103	74	191	359	337	2	8	1	10	13	5	5	5	8	18	24	25	138	71	72	232
UL43.13_Putative_3	LT934125.1	Kakuk_et_al_2025	+	53311	53594	NOV_TX_909	Putative	UL43	75	73	127	237	512	17	22	18										1	1	6	6	4	10	19	23	1							1	1	2	1	3	7	3	2	20
UL44	LT934125.1	Torma_et_al_2022	+	53648	55161	UL44	Canonical	UL44	2320	3399	3887	21043	30649	947	641	403	1	1				8	4	3	37	56	36	68	62	53	598	1287	1075							2	4	4	18	18	19	174	95	105	951
UL44-AT	LT934125.1	Torma_et_al_2022	+	53648	55271	UL44-AT	3`-long	UL44	21	33	16	51	121	6	6	2								1	3		1	1	1		4	14	10													3	1	1	2
UL44.4-S16	LT934125.1	Torma_et_al_2022	+	54475	55161	UL44.4-S16	Putative	UL44	92	75	135	241	543	31	17	17					1	1		1	2	2	2	3	7	8	18	28	19							1				3	1	3	2		27
UL44.4-S2	LT934125.1	Torma_et_al_2022	+	53910	55161	UL44.4-S2	Putative	UL44	38	40	42	125	245	11	13	10										1	1		2		11	12	8										1	1	1	5		1	6
UL44.4-S20_Putative	LT934125.1	Kakuk_et_al_2025	+	54742	55161	NOV_TX_1024	Putative	UL44	162	176	300	861	1499	57	48	27				1			1		5	1	1	7	9	5	67	41	35							1		1	2	2	3	9	5	10	78
UL44.4-S5	LT934125.1	Torma_et_al_2022	+	53996	55161	UL44.4-S5	Putative	UL44	93	86	106	339	624	31	32	19			1		1	1			1			3	1	3	25	20	26										1	1		7		6	33
UL46	LT934125.1	Torma_et_al_2022	+	14048	16224	UL46	Canonical	UL46	4217	1233	1606	7226	14282	1197	1222	1013		9	7	4	3	21	16	1	68	89	121	199	143	104	148	419	346		1				2	2	10	7	21	16	31	113	74	43	435
UL46-L	LT934125.1	Torma_et_al_2022	+	13944	16224	UL46-L	5`-long	UL46	32	19	23	85	159	8	14	4									3			2	1		8	3	6													1		1	9
UL46-L9_5`-long_2	LT934125.1	Kakuk_et_al_2025	+	12209	16224	NOV_TX_238	5`-long;Putative	UL47	37	4	30	77	148	12	15	8									1			1				1	1										1			1			16
UL46-L_5`-long	LT934125.1	Kakuk_et_al_2025	+	13983	16224	NOV_TX_290	5`-long	UL46	25	10	18	68	121	9	7	6											2			1	2	5	2													1			3
UL46.1	LT934125.1	Torma_et_al_2022	+	15597	16224	UL46.1	Putative	UL46	971	291	1024	3412	5698	346	331	156	2	1			3				1	3	4	33	42	49	39	82	74				1			3	4	2	9	4	15	27	20	11	178
UL46.1-S2	LT934125.1	Torma_et_al_2022	+	15646	16224	UL46.1-S2	Putative	UL46	357	150	448	1073	2028	149	111	46				1				1	7		1	11	16	14	33	50	23					1			1	1	3	7	4	6	10	11	105
UL46.1_Putative	LT934125.1	Kakuk_et_al_2025	+	15531	16224	NOV_TX_355	Putative	UL46	181	94	178	487	940	79	60	24								1		2	1	2	7	5	20	31	24										4	2	2	5	5	1	46
UL46.2_Putative_2	LT934125.1	Kakuk_et_al_2025	+	15270	16224	NOV_TX_343	Putative	UL46	93	28	76	273	470	49	12	18										2		4	6	2	12	3	4						1						1	4	1	2	17
UL47-46	LT934125.1	Torma_et_al_2022	+	11793	16224	UL47-46	Canonical;Polygenic	UL47	179	36	40	597	852	49	60	56										1	1	5	4	3	5	11	12													3	4	1	18
UL47-46_5`-long_1	LT934125.1	Kakuk_et_al_2025	+	11845	16224	NOV_TX_206	5`-long;Putative	UL47	85	5	4	49	143	16	38	23												3	1	4	1	2	1														1		1
UL48-47-46	LT934125.1	Torma_et_al_2022	+	10431	16224	UL48-47-46	Canonical;Polygenic	UL48	45	37	4	225	311	7	14	13												6	2	3	6	12	8													9		2	1
UL48-L-AT	LT934125.1	Torma_et_al_2022	+	10431	12084	UL48-L-AT	Canonical	UL48	9	0	2	48	59	3	2	3											1
UL49	LT934125.1	Torma_et_al_2022	+	9646	10426	UL49	Canonical	UL49	3102	2171	3949	11195	20417	1087	933	524	7	4	1	12	6	5	8	4	33	42	32	124	169	111	266	741	545		1		2	1	3	22	22	22	81	66	66	139	123	71	1217
UL49-L	LT934125.1	Torma_et_al_2022	+	9548	10426	UL49-L	5`-long;Putative	UL49.5	212	178	217	524	1131	68	54	34	1	4							1	6	3	11	21	9	44	52	52		1						2	1	1	1	1	11	5	7	50
UL49-L2	LT934125.1	Torma_et_al_2022	+	9412	10426	UL49-L2	5`-long;Putative	UL49.5	141	128	245	359	873	45	47	22			1					1	2	2	4	5	8	4	26	34	29							1			2		4	12	14	6	93
UL49-L3_Polycistronic	LT934125.1	Kakuk_et_al_2025	+	9320	10426	NOV_TX_115	Polygenic	UL49.5	179	49	153	367	748	36	73	36				1	2		1	1		1	1	13	10	4	8	16	17							1					2	3	1	1	34
UL49.1-S5	LT934125.1	Torma_et_al_2022	+	10159	10426	UL49.1-S5	Putative	UL49	249	94	307	634	1284	91	78	46							1				4	7	11	11	35	20	18										2	1	5	5	5	3	76
UL49.5-49	LT934125.1	Torma_et_al_2022	+	9208	10426	UL49.5-49	Canonical;Polygenic	UL49.5	34	16	43	74	167	9	16	5													2	2	4	5	1											2		1	2	1	13
UL49.5-49-48-47-46	LT934125.1	Torma_et_al_2022	+	9113	16224	UL49.5-49-48-47-46	Canonical;Polygenic	UL49.5	5	0	0	1	6	2		3
UL49.5-49-48-47-46_Polycistronic	LT934125.1	Kakuk_et_al_2025	+	9646	16224	NOV_TX_126	Polygenic	UL49	0	2	0	3	5																		1	1
UL49.5-49_Polycistronic	LT934125.1	Kakuk_et_al_2025	+	9113	10426	NOV_TX_99	Polygenic	UL49.5	1628	964	1767	5846	10205	669	494	261						2	3	1	13	17	15	57	55	41	61	459	326							3	2	2	18	7	10	31	23	22	467
UL49.5-S-49	LT934125.1	Torma_et_al_2022	+	9270	10426	UL49.5-S-49	Polygenic	UL49.5	2685	1988	3417	10375	18465	742	753	427	11	6	2	10	19	15	5	7	58	87	63	174	166	140	235	705	597	1	1		4		4	7	12	13	40	39	34	143	87	66	713
UL49.5L-49	LT934125.1	Torma_et_al_2022	+	8899	10426	UL49.5L-49	Polygenic	UL49.5	9	1	6	9	25	5		2												1	1																	1
UL49.5L-49_Polycistronic	LT934125.1	Kakuk_et_al_2025	+	9018	10426	NOV_TX_97	Polygenic	UL49.5	7	3	6	12	28	2		2							1							2		1	1													1			2
UL5	LT934125.1	Torma_et_al_2022	+	88883	91559	UL5	Canonical	UL5	4	8	10	11	33	2									2									2	3	1									1			1			1
UL5-4	LT934125.1	Torma_et_al_2022	+	88883	92059	UL5-4	Canonical;Polygenic	UL5	41	64	36	80	221	5	7	6	1	1		1	1		4		4	5	3	1	2		18	11	16										1		1	12	3	2	4
UL5-4-M	LT934125.1	Torma_et_al_2022	+	89133	92059	UL5-4-M	5`-long;Putative	UL5	2	4	2	5	13		1						1										1		1										1			1			2
UL5-4-S	LT934125.1	Torma_et_al_2022	+	90381	92059	UL5-4-S	5`-long;Putative	UL5	33	24	20	36	113	11	6	3						1	1		2	3		1	3	2	2	8	11														1	2	5
UL5.5	LT934125.1	Torma_et_al_2022	+	89883	91559	UL5.5	Putative	UL5	3	0	2	3	8		1											1		1																					1
UL50	LT934125.1	Torma_et_al_2022	-	8487	9494	UL50	Canonical	UL50	959	1223	807	1805	4794	170	232	110	3	6	3	13	10	9	7	4	42	42	50	77	93	88	207	356	291	3	3	1	8	6	3	11	13	14	27	22	28	115	65	50	118
UL50-49.5-49	LT934125.1	Torma_et_al_2022	+	8597	10426	UL50-49.5-49	Polygenic	UL49.5	2	3	0	0	5	1	1																1		1												1
UL50-49.5-49-L	LT934125.1	Torma_et_al_2022	+	8352	10426	UL50-49.5-49-L	Polygenic	UL49.5	1	0	1	1	3																1
UL50-L4	LT934125.1	Torma_et_al_2022	-	8487	9800	UL50-L4	5`-long	UL50	0	0	1	7	8																																				1
UL50L	LT934125.1	Torma_et_al_2022	-	8487	9590	UL50L	5`-long	UL50	22	14	21	48	105	6	1	3									1	1	1	3	1	5	2	2	3								1				1	4	1		2
UL50S	LT934125.1	Torma_et_al_2022	-	8487	9214	UL50S	5`-short	UL50	42	72	98	252	464	10	13	4	1			1					1	3		3	3	3	14	11	23							1			2	3		5	7	6	19
UL51	LT934125.1	Torma_et_al_2022	+	7588	8523	UL51	Canonical	UL51	437	288	544	1363	2632	88	107	71	2	2	1	3	2	7	3	1	16	18	12	32	37	35	36	99	71				1		3	4	7	3	10	9	7	15	12	11	78
UL51-50-49.5-49	LT934125.1	Torma_et_al_2022	+	7588	10426	UL51-50-49.5-49	Canonical;Polygenic	UL51	51	12	23	100	186	15	15	9									2		2	4	1	3	1	2	5										1	1		2			6
UL51-52_Complex	LT934125.1	Kakuk_et_al_2025	+	4633	8523	NOV_TX_45	Complex	UL51	5	2	2	2	11	1	1															3			2
UL51.5	LT934125.1	Torma_et_al_2022	+	7811	8523	UL51.5	Putative	UL51	39	57	69	84	249	7	11	9	1								1	1	1	4	3	1	12	11	11				1			1	2	1	2	2		5	3	6	16
UL52-53-54	LT934125.1	Torma_et_al_2022	-	2778	7758	UL52-53-54	Canonical;Polygenic	UL52	6	5	2	4	17		2	2											1		1			2	1													2
UL53-54	LT934125.1	Torma_et_al_2022	-	2778	4925	UL53-54	Canonical	UL53	124	56	62	249	491	37	28	31				2			1	1	4		3	9	3	5	6	15	18							2			3	2	1	5	1	3	21
UL54	LT934125.1	Torma_et_al_2022	-	2778	3910	UL54	Canonical	UL54	522	612	491	818	2443	69	94	70	7	4	4	7	3	6	8	4	23	37	37	51	55	43	94	130	120			1	3	2	4	2	5	3	19	16	16	95	57	45	71
UL54.4	LT934125.1	Torma_et_al_2022	-	2778	3351	UL54.4	Putative	UL54	50	50	62	114	276	13	12	6										1	1	4	3	10	9	17	13								1		2	2	2	2	1	1	11
UL6-7	LT934125.1	Torma_et_al_2022	-	86133	89079	UL6-7	Canonical;Polygenic	UL6	153	85	42	240	520	48	45	27						2			1	1	1	10	10	8	18	25	16									1	1	3	1	9	3	8	13
UL6-7_5`-long	LT934125.1	Kakuk_et_al_2025	-	86133	89153	NOV_TX_4599	5`-long;Polygenic	UL6	66	48	14	38	166	10	18	14									2	2		8	5	7	13	18	8						1							4	1	3	1
UL6L-7_Complex	LT934125.1	Kakuk_et_al_2025	-	86133	92933	NOV_TX_4642	Complex	UL3.5	1	5	0	1	7	1																		2	2													1
UL7	LT934125.1	Torma_et_al_2022	-	86133	87161	UL7	Canonical	UL7	732	825	800	1379	3736	230	197	122	1	2			3	4	3	3	12	23	13	44	45	30	171	216	230				2	2		3	5	2	15	20	18	67	36	38	172
UL7-L2	LT934125.1	Torma_et_al_2022	-	86133	87250	UL7-L2	5`-long	UL6	43	32	24	27	126	15	14	2						3			2	1		3	2	1	4	10	9								1			3	1	2	2		2
UL8	LT934125.1	Torma_et_al_2022	+	83975	86167	UL8	5`-short	UL8	70	49	64	126	309	25	16	13		1		2		1	1		1	1	1	3	2	3	6	10	12							1	2		5	2	1	6	3	1	12
UL8-L	LT934125.1	Torma_et_al_2022	+	83792	86167	UL8-L	5`-long	UL9	5	10	3	7	25	2	1	1														1	2	5								1						1	1		1
UL8.5-S2_NC_5	LT934125.1	Kakuk_et_al_2025	-	86130	86582	NOV_TX_4513	5`-short;NC	UL7	45	45	64	70	224	22	14	7												1	1		18	8	9							1			2	1		1	4	1	14
UL9L-8	LT934125.1	Torma_et_al_2022	+	81082	86167	UL9L-8	Canonical;Polygenic	UL9	9	10	1	9	29	3	1	1									1		1		1	1	3	1	1	1							1					2	1
US1	LT934125.1	Torma_et_al_2022	+	114984	116961	US1	Intron Retention	US1	26	1	10	86	123	2	3	6									1		3	4	2	5																1			2
US1-splice	LT934125.1	Torma_et_al_2022	+	114984	116961	US1-splice	Canonical	US1	3324	2013	2266	6348	13951	607	759	729	13	12	5	21	28	46	30	20	97	193	158	257	160	189	326	451	360				1		1	9	30	13	115	140	87	163	223	94	395
US1-splice-2	LT934125.1	Torma_et_al_2022	+	114984	116961	US1-splice-2	Splice-variant	US1	6	1	4	37	48	2	2	1													1		1																		2
US1-splice-5	LT934125.1	Torma_et_al_2022	+	114984	116961	US1-splice-5	Splice-variant	US1	3	0	2	0	5	3
US1-splice-6	LT934125.1	Torma_et_al_2022	+	114984	116961	US1-splice-6	Splice-variant	US1	30	13	24	39	106	2	3	4				2		4		1	1	1	2	8	2		3		1							1			1	1	1	2	2	1	3
US1_2	LT934125.1	Torma_et_al_2022	-	126752	128731	US1_2	Intron Retention	US1_2	28	1	11	91	131	2	4	6									1		3	5	2	5																1			2
US1_2-splice	LT934125.1	Torma_et_al_2022	-	126752	128731	US1_2-splice	Canonical	US1_2	3282	2021	2193	6118	13614	607	735	743	14	10	6	19	26	42	30	19	95	178	147	266	164	181	304	443	350				1		1	10	33	14	120	157	77	168	243	100	369
US2	LT934125.1	Torma_et_al_2022	+	125225	126151	US2	Canonical	US2	8061	6684	6697	11343	32785	2318	2437	1177	16	23	13	23	32	32	46	19	135	183	160	490	513	444	914	2253	1811	4	4	5	9	7	14	33	55	27	169	176	155	442	333	273	1345
US2-AT	LT934125.1	Torma_et_al_2022	+	125225	126191	US2-AT	3`-long	US2	3	0	2	5	10	1	1	1
US2-L	LT934125.1	Torma_et_al_2022	+	125105	126151	US2-L	5`-long	US2	303	320	288	475	1386	116	86	48				1		1	1		1	5	3	14	18	9	63	84	72							2	2	1	12	5	13	26	23	17	91
US2.3-S3_NC	LT934125.1	Kakuk_et_al_2025	+	126006	126151	NOV_TX_3030	5`-short;NC	US2	739	150	905	1031	2825	218	243	121		1			3		2		3	7	4	33	50	54	21	25	41		1					2			12	4	9	17	10	8	179
US3-4	LT934125.1	Torma_et_al_2022	+	117769	120477	US3-4	Canonical	US3	100	198	83	427	808	15	19	18		1	1	3	1		1		4	5	9	8	8	7	44	39	44		1					1	1		3	2	5	27	15	16	16
US3-4_5`-long_3	LT934125.1	Kakuk_et_al_2025	+	118203	120477	NOV_TX_2583	5`-long;5`-short;Putative	US3	11	5	16	16	48	4	4					1									2		1		2										1				1
US3-L-4	LT934125.1	Torma_et_al_2022	+	117607	120477	US3-L-4	5`-long	US3	52	77	42	225	396	17	13	15						1	1				1	1	2	1	10	22	23										4		2	12	4		7
US3-L-4_5`-long	LT934125.1	Kakuk_et_al_2025	+	117441	120477	NOV_TX_2556	5`-long	US3	1	5	3	3	12		1																1	2	1													1			1
US4	LT934125.1	Torma_et_al_2022	+	118864	120477	US4	Canonical	US4	12835	8156	11861	45433	78285	4075	3484	2390	21	26	9	31	25	77	60	35	172	293	207	698	671	561	473	3112	2407	4	7	2	10	10	7	48	77	59	213	240	229	566	400	292	2923
US4-6-7	LT934125.1	Torma_et_al_2022	+	118864	122915	US4-6-7	Canonical;Polygenic	US4	30	39	11	73	153	11	5	10		1									1	2			2	5	10											1		13	5	3	6
US4-6-7_Polycistronic	LT934125.1	Kakuk_et_al_2025	+	117607	122915	NOV_TX_2560	Polygenic	US3	1	3	0	1	5	1																	2	1
US4-AS1_AS	LT934125.1	Kakuk_et_al_2025	-	118864	119058	NOV_TX_4965	AS	US4	19	2	27	8	56	5	8	3													2	1			1											1					4
US4-AT	LT934125.1	Torma_et_al_2022	+	118864	121347	US4-AT	3`-long	US4	1	0	2	0	3			1
US4-L	LT934125.1	Torma_et_al_2022	+	118807	120477	US4-L	5`-long	US4	7	4	4	11	26	2	1	3					1											2	1										1						1
US4-L_5`-long_3	LT934125.1	Kakuk_et_al_2025	+	118666	120477	NOV_TX_2594	5`-long;Putative	US3	9	5	4	9	27	3	2	2	1											1			3		1													1
US6	LT934125.1	Torma_et_al_2022	+	120555	121842	US6	Canonical	US6	1	0	3	2	6	1																																			1
US6-7	LT934125.1	Torma_et_al_2022	+	120555	122915	US6-7	Canonical;Polygenic	US6	284	156	140	857	1437	75	69	63		1		1	1		3		11	16	11	11	12	10	22	46	51										1	2	2	17	7	8	39
US6-7-8-9-2	LT934125.1	Torma_et_al_2022	+	120555	126151	US6-7-8-9-2	Canonical;Polygenic	US6	7	13	1	12	33	2	2	1													2		2	3	3													1	3	1
US6-7-8-9-2_Polycistronic	LT934125.1	Kakuk_et_al_2025	+	118864	126151	NOV_TX_2610	Polygenic	US4	1	4	0	2	7		1																	2														2
US7	LT934125.1	Torma_et_al_2022	+	121784	122915	US7	Canonical	US7	1831	2164	2158	9004	15157	451	502	329	3	2	3	4	3	5	7	4	46	84	66	141	99	82	370	661	574		1			1	2	7	7	8	44	44	40	181	132	92	389
US7-8-9	LT934125.1	Torma_et_al_2022	+	121784	125230	US7-8-9	Canonical;Polygenic	US7	31	33	11	86	161	7	9	6		1				1						2	3	2	2	8	11													9	1	2	2
US7-8-9-2	LT934125.1	Torma_et_al_2022	+	121784	126151	US7-8-9-2	Canonical;Polygenic	US7	41	74	11	67	193	16	6	10						2					5	2			22	8	20							2		1				10	4	7	1
US7-8-9-2_5`-long	LT934125.1	Kakuk_et_al_2025	+	121715	126151	NOV_TX_2749	5`-long;Polygenic	US7	3	0	0	1	4	2	1
US7-L	LT934125.1	Torma_et_al_2022	+	120934	122915	US7-L	5`-long;Putative	US6	27	19	18	35	99	8	5	4				1						2	1	1	1	4	3	1	7												2	4		2	3
US7-L3	LT934125.1	Torma_et_al_2022	+	121715	122915	US7-L3	5`-long	US7	84	55	96	173	408	17	36	21							1			2	1	4	2		7	14	17								1		2	1	3	3	5	2	38
US7.3-S2	LT934125.1	Torma_et_al_2022	+	122463	122915	US7.3-S2	Putative	US7	353	365	524	1239	2481	104	119	59	1				2	1			1	7	4	7	23	25	59	88	73					1		2	6	1	26	16	12	30	36	15	111
US8-9	LT934125.1	Torma_et_al_2022	+	122979	125230	US8-9	Canonical;Polygenic	US8	535	482	302	2307	3626	122	122	137	2	3		1		6	2	3	4	25	21	37	32	18	52	143	131		1		3			3		2	11	3	2	78	28	25	66
US8-9-2	LT934125.1	Torma_et_al_2022	+	122979	126151	US8-9-2	Canonical;Polygenic	US8	401	351	100	589	1441	116	90	105	2					2	2		10	14	18	22	10	10	44	94	83										17	7	10	48	27	21	29
US8-9-2_5`-long	LT934125.1	Kakuk_et_al_2025	+	122922	126151	NOV_TX_2840	5`-long;Polygenic	US8	12	15	0	13	40	5	3	2										1	1				1	3	1		1								1			6	1	1
US8-9_5`-long	LT934125.1	Kakuk_et_al_2025	+	122922	125230	NOV_TX_2839	5`-long;Polygenic	US8	16	20	12	63	111	3	3	4		1							1	1	1	1	1		2	8	3													2	2	3	3
US9	LT934125.1	Torma_et_al_2022	+	124756	125230	US9	Canonical	US9	412	1103	1144	5110	7769	126	110	49	1				1	2	5	2	8	10	9	26	40	23	189	402	273			1		3	3	5	1	6	29	24	25	57	49	36	283
US9-2	LT934125.1	Torma_et_al_2022	+	124756	126151	US9-2	Canonical;Polygenic	US9	1287	1541	950	4183	7961	451	400	225						8	2		26	27	34	49	33	32	205	502	392							2	14	9	49	43	44	114	80	87	267
US9-L1_5`-long_3	LT934125.1	Kakuk_et_al_2025	+	124615	125230	NOV_TX_2948	5`-long;Putative	US9	66	58	116	184	424	23	13	17											2	4	2	5	17	18	8							1				2		7	3	2	22
US9-L2_5`-long_3	LT934125.1	Kakuk_et_al_2025	+	124402	125230	NOV_TX_2930	5`-long;Putative	US8	141	78	169	331	719	47	39	28	2				1				1	3	5	5	6	4	11	26	11		1				1	1			2	1	1	3	14	6	59
US9-US2-L2	LT934125.1	Torma_et_al_2022	+	123824	126151	US9-US2-L2	5`-long;Polygenic;Putative	US8	10	19	5	7	41	3	4	1									1					1	3	4	5									1		1		2	3		1
US9-US2-L_5`-long_1	LT934125.1	Kakuk_et_al_2025	+	124200	126151	NOV_TX_2915	5`-long;Polygenic;Putative	US8	24	6	8	8	46	9	6	5												1		3	2	1															1	2	2
nc-CTO-S	LT934125.1	Torma_et_al_2022	+	63176	63421	nc-CTO-S	AS	CTO	7	3	48	81	139	1	1											1		2		2		2	1																6
nc-EP0-3	LT934125.1	Kakuk_et_al_2025	-	95889	96118	NOV_TX_4742	5`-short;NC	EP0	106	49	129	191	475	16	29	18		1			1	1	1	1	2	2	1	13	12	8	13	6	5	1			1				1	1	5	3	5	3	2	3	19
nc-UL19_AS	LT934125.1	Kakuk_et_al_2025	-	70190	70448	NOV_TX_4345	AS	UL19	24	3	25	36	88	8	11	4													1				2													1			8
nc-UL3.5	LT934125.1	Torma_et_al_2022	-	92069	92622	nc-UL3.5	NC	UL3.5	272	201	415	814	1702	97	84	40									1	1	1	13	19	16	26	60	52							4	2	2	14	3	4	11	12	11	89
nc-UL3.5_5`-short	LT934125.1	Kakuk_et_al_2025	-	92069	92774	NOV_TX_4634	5`-short	UL3.5	225	158	292	464	1139	80	72	38	1						1		2		3	9	9	10	19	57	35							1		2	9	4	5	16	7	3	57
nc-UL3.5_NC	LT934125.1	Kakuk_et_al_2025	-	92069	92564	NOV_TX_4628	NC	UL3.5	207	178	312	618	1315	67	59	37		1		1			1		2	1	1	15	14	8	26	64	37							3	2	1	8	7	8	9	4	9	83
nc-UL46_Putative	LT934125.1	Kakuk_et_al_2025	+	15846	16224	NOV_TX_370	Putative	UL46	431	204	656	1351	2642	146	150	62					2	2			3	8	3	13	23	19	39	59	59	1			1			1	2		9	3	8	10	7	5	161
nc-US1_NC_23	LT934125.1	Kakuk_et_al_2025	+	114984	115218	NOV_TX_2219	3`-short;NC	US1	79	42	16	24	161	14	35	19					1		1	1	1		1	2	1	3	9	9	11				1					1	3	1	1	3	1	2	1
[truncated: 33 more columns]
