# Supplementary material for: Multi-platform profiling reveals host- and cell -type-specific pseudorabies virus gene expression
Source: Sci Rep. 2026 Apr 1;16:15297. doi: 10.1038/s41598-026-45990-4 (PMC13181115; doi:10.1038/s41598-026-45990-4)
Supplement: Supplementary file 23 — Supplementary Material 23 [file 41598_2026_45990_MOESM23_ESM.xlsx]

## Sheet: Supp Table S5
	PC-12
Gene	0.5 h	1 h	1.5 h	2 h	2.5 h
ep0	15.21 ± 1.30 % (1–5)	11.27 ± 1.24 % (40–46)	11.78 ± 2.81 % (18–33)	7.51 ± 0.31 % (76–99)	7.93 ± 0.57 % (34–61)
ie180	10.37 ± 5.54 % (1–2)	2.77 ± 1.01 % (8–12)	1.06 ± 0.70 % (1–4)	0.70 ± 0.23 % (5–11)	0.68 ± 0.41 % (2–9)
us1	3.57 ± 5.05 % (0–1)	3.20 ± 1.00 % (0–32)	2.25 ± 0.47 % (0–14)	4.09 ± 0.99 % (6–98)	3.40 ± 0.70 % (0–51)
